# Supplementary material for: Hologenomics Reveals Specialized Dietary Adaptations in the Mengla Snail‐Eating Snake
Source: Adv Sci (Weinh). 2025 Jul 16;12(40):e09999. doi: 10.1002/advs.202509999 (PMC12561409; doi:10.1002/advs.202509999)
Supplement: Supplementary file 2 — Supporting Information [file ADVS-12-e09999-s002.xlsx]

## Sheet: Table S2
Table S2. Sepecies-specific expanded Gene Familes for Pareas menglaensis
OGID	gene id
OG0016216	Pcar_Contig201_G00003.t1|, Pcar_Contig201_G00007.t1|, Pcar_Contig201_G00008.t1|, Pcar_Contig201_G00009.t1|, Pcar_Contig225_G00001.t1|, Pcar_Contig242_G00001.t1|, Pcar_Contig289_G00001.t1|, Pcar_Contig296_G00001.t1|, Pcar_Contig298_G00001.t1|, Pcar_Contig311_G00001.t1|, Pcar_Contig345_G00001.t1|, Pcar_Contig354_G00001.t1|, Pcar_Contig381_G00001.t1|, Pcar_Contig392_G00001.t1|, Pcar_Contig401_G00001…
OG0016707	Pcar_Contig112_G00002.t1|, Pcar_Contig13_G00059.t1|, Pcar_Contig144_G00007.t1|, Pcar_Contig158_G00005.t1|, Pcar_Contig16_G00015.t1|, Pcar_Contig195_G00005.t1|, Pcar_Contig1_G00107.t1|, Pcar_Contig259_G00001.t1|, Pcar_Contig42_G00034.t1|, Pcar_Contig44_G00036.t1|, Pcar_Contig47_G00012.t1|, Pcar_Contig52_G00004.t1|, Pcar_Contig54_G00034.t1|, Pcar_Contig7_G00043.t1|
OG0017581	Pcar_Contig10_G00073.t1|, Pcar_Contig120_G00025.t1|, Pcar_Contig175_G00003.t1|, Pcar_Contig2_G00031.t1|, Pcar_Contig3_G00303.t1|, Pcar_Contig41_G00058.t1|, Pcar_Contig80_G00054.t1|, Pcar_Contig84_G00019.t1|, Pcar_Contig97_G00019.t1|
OG0017886	Pcar_Contig164_G00015.t1|, Pcar_Contig16_G00077.t1|, Pcar_Contig214_G00017.t1|, Pcar_Contig21_G00046.t1|, Pcar_Contig2_G00316.t1|, Pcar_Contig39_G00031.t1|, Pcar_Contig44_G00115.t1|, Pcar_Contig95_G00014.t1|
OG0018251	Pcar_Contig142_G00001.t1|, Pcar_Contig19_G00140.t1|, Pcar_Contig20_G00007.t1|, Pcar_Contig255_G00003.t1|, Pcar_Contig283_G00001.t1|, Pcar_Contig4_G00213.t1|, Pcar_Contig72_G00008.t1|
OG0018904	Pcar_Contig151_G00007.t1|, Pcar_Contig160_G00006.t1|, Pcar_Contig1_G00237.t1|, Pcar_Contig2_G00019.t1|, Pcar_Contig2_G00037.t1|, Pcar_Contig96_G00009.t1|
OG0019742	Pcar_Contig1_G00212.t1|, Pcar_Contig22_G00082.t1|, Pcar_Contig29_G00218.t1|, Pcar_Contig33_G00066.t1|, Pcar_Contig3_G00118.t1|
OG0019743	Pcar_Contig10_G00131.t1|, Pcar_Contig160_G00001.t1|, Pcar_Contig22_G00101.t1|, Pcar_Contig33_G00086.t1|, Pcar_Contig6_G00106.t1|
OG0019744	Pcar_Contig117_G00030.t1|, Pcar_Contig142_G00016.t1|, Pcar_Contig184_G00001.t1|, Pcar_Contig19_G00117.t1|, Pcar_Contig218_G00001.t1|
OG0019745	Pcar_Contig149_G00021.t1|, Pcar_Contig149_G00022.t1|, Pcar_Contig225_G00002.t1|, Pcar_Contig23_G00085.t1|, Pcar_Contig37_G00059.t1|
OG0019746	Pcar_Contig281_G00002.t1|, Pcar_Contig295_G00003.t1|, Pcar_Contig385_G00002.t1|, Pcar_Contig395_G00001.t1|, Pcar_Contig785_G00001.t1|
OG0021105	Pcar_Contig162_G00010.t1|, Pcar_Contig2_G00112.t1|, Pcar_Contig693_G00001.t1|, Pcar_Contig72_G00003.t1|
OG0021106	Pcar_Contig100_G00007.t1|, Pcar_Contig107_G00007.t1|, Pcar_Contig4_G00153.t1|, Pcar_Contig99_G00003.t1|
OG0021108	Pcar_Contig10_G00343.t1|, Pcar_Contig10_G00344.t1|, Pcar_Contig10_G00345.t1|, Pcar_Contig5_G00017.t1|
OG0021109	Pcar_Contig14_G00608.t1|, Pcar_Contig24_G00156.t1|, Pcar_Contig35_G00006.t1|, Pcar_Contig6_G00165.t1|
OG0021111	Pcar_Contig194_G00017.t1|, Pcar_Contig25_G00330.t1|, Pcar_Contig295_G00001.t1|, Pcar_Contig393_G00002.t1|
OG0021112	Pcar_Contig150_G00085.t1|, Pcar_Contig35_G00011.t1|, Pcar_Contig45_G00044.t1|, Pcar_Contig86_G00033.t1|
OG0021114	Pcar_Contig465_G00001.t1|, Pcar_Contig548_G00001.t1|, Pcar_Contig563_G00001.t1|, Pcar_Contig722_G00001.t1|
OG0024382	Pcar_Contig10_G00105.t1|, Pcar_Contig41_G00099.t1|, Pcar_Contig66_G00053.t1|
OG0024383	Pcar_Contig11_G00060.t1|, Pcar_Contig127_G00005.t1|, Pcar_Contig66_G00167.t1|
OG0024384	Pcar_Contig100_G00001.t1|, Pcar_Contig111_G00003.t1|, Pcar_Contig12_G00452.t1|
OG0024385	Pcar_Contig134_G00003.t1|, Pcar_Contig13_G00058.t1|, Pcar_Contig44_G00075.t1|
OG0024386	Pcar_Contig14_G00018.t1|, Pcar_Contig14_G00043.t1|, Pcar_Contig90_G00028.t1|
OG0024387	Pcar_Contig159_G00011.t1|, Pcar_Contig21_G00033.t1|, Pcar_Contig98_G00008.t1|
OG0024388	Pcar_Contig129_G00001.t1|, Pcar_Contig31_G00123.t1|, Pcar_Contig82_G00001.t1|
OG0024389	Pcar_Contig81_G00033.t1|, Pcar_Contig81_G00034.t1|, Pcar_Contig81_G00035.t1|
OG0024390	Pcar_Contig150_G00001.t1|, Pcar_Contig207_G00002.t1|, Pcar_Contig93_G00001.t1|
OG0024391	Pcar_Contig109_G00006.t1|, Pcar_Contig187_G00019.t1|, Pcar_Contig252_G00004.t1|
OG0024394	Pcar_Contig156_G00021.t1|, Pcar_Contig156_G00022.t1|, Pcar_Contig156_G00023.t1|
OG0024396	Pcar_Contig276_G00001.t1|, Pcar_Contig343_G00001.t1|, Pcar_Contig717_G00001.t1|
OG0028095	Pcar_Contig1_G00207.t1|, Pcar_Contig61_G00044.t1|
OG0028096	Pcar_Contig1_G00268.t1|, Pcar_Contig25_G00224.t1|
OG0028097	Pcar_Contig20_G00046.t1|, Pcar_Contig2_G00030.t1|
OG0028099	Pcar_Contig3_G00138.t1|, Pcar_Contig6_G00174.t1|
OG0028100	Pcar_Contig128_G00048.t1|, Pcar_Contig4_G00280.t1|
OG0028101	Pcar_Contig28_G00042.t1|, Pcar_Contig6_G00271.t1|
OG0028102	Pcar_Contig8_G00397.t1|, Pcar_Contig8_G00398.t1|
OG0028103	Pcar_Contig8_G00402.t1|, Pcar_Contig8_G00404.t1|
OG0028104	Pcar_Contig8_G00405.t1|, Pcar_Contig8_G00407.t1|
OG0028105	Pcar_Contig28_G00053.t1|, Pcar_Contig8_G00412.t1|
OG0028107	Pcar_Contig12_G00367.t1|, Pcar_Contig12_G00370.t1|
OG0028112	Pcar_Contig14_G00413.t1|, Pcar_Contig14_G00414.t1|
OG0028114	Pcar_Contig16_G00047.t1|, Pcar_Contig177_G00001.t1|
OG0028115	Pcar_Contig16_G00123.t1|, Pcar_Contig170_G00018.t1|
OG0028118	Pcar_Contig20_G00146.t1|, Pcar_Contig77_G00007.t1|
OG0028119	Pcar_Contig130_G00003.t1|, Pcar_Contig22_G00036.t1|
OG0028122	Pcar_Contig34_G00046.t1|, Pcar_Contig34_G00047.t1|
OG0028123	Pcar_Contig164_G00017.t1|, Pcar_Contig34_G00104.t1|
OG0028124	Pcar_Contig38_G00006.t1|, Pcar_Contig71_G00052.t1|
OG0028125	Pcar_Contig42_G00001.t1|, Pcar_Contig66_G00156.t1|
OG0028128	Pcar_Contig122_G00004.t1|, Pcar_Contig48_G00056.t1|
OG0028129	Pcar_Contig249_G00003.t1|, Pcar_Contig53_G00001.t1|
OG0028130	Pcar_Contig164_G00016.t1|, Pcar_Contig59_G00029.t1|
OG0028132	Pcar_Contig67_G00039.t1|, Pcar_Contig67_G00043.t1|
OG0028136	Pcar_Contig159_G00006.t1|, Pcar_Contig79_G00009.t1|
OG0028140	Pcar_Contig136_G00026.t1|, Pcar_Contig704_G00001.t1|
OG0028142	Pcar_Contig238_G00010.t1|, Pcar_Contig238_G00015.t1|
OG0028143	Pcar_Contig238_G00011.t1|, Pcar_Contig238_G00014.t1|
OG0028144	Pcar_Contig250_G00005.t1|, Pcar_Contig321_G00002.t1|
OG0028145	Pcar_Contig257_G00001.t1|, Pcar_Contig257_G00002.t1|
OG0028146	Pcar_Contig272_G00003.t1|, Pcar_Contig961_G00001.t1|
OG0028147	Pcar_Contig301_G00002.t1|, Pcar_Contig669_G00001.t1|
OG0028148	Pcar_Contig1289_G00001.t1|, Pcar_Contig346_G00002.t1|
OG0028149	Pcar_Contig469_G00002.t1|, Pcar_Contig500_G00001.t1|

## Sheet: Table S3
Table S3. KEGG and GO enrichment of expanded Gene Familes in Pareas menglaensis
ID	Description	GeneRatio	BgRatio	pvalue	p.adjust	qvalue	geneID	geneName
gga05168	Herpes simplex virus 1 infection	24/105	337/13213	1.17533e-16	2.26368e-13	NA	Pcar_Contig201_G00009/Pcar_Contig225_G00001/Pcar_Contig289_G00001/Pcar_Contig296_G00001/Pcar_Contig298_G00001/Pcar_Contig311_G00001/Pcar_Contig345_G00001/Pcar_Contig354_G00001/Pcar_Contig381_G00001/Pcar_Contig392_G00001/Pcar_Contig401_G00001/Pcar_Contig438_G00001/Pcar_Contig481_G00001/Pcar_Contig281_G00002/Pcar_Contig295_G00003/Pcar_Contig385_G00002/Pcar_Contig785_G00001/Pcar_Contig276_G00001/Pca…	Pcar_Contig201_G00009/ZN215/ZN557/Pcar_Contig296_G00001/Pcar_Contig298_G00001/Pcar_Contig311_G00001/Pcar_Contig345_G00001/Pcar_Contig354_G00001/Pcar_Contig381_G00001/ZN440/ZN445/Pcar_Contig438_G00001/Pcar_Contig481_G00001/HB2D/DRB3/DRB3/Pcar_Contig785_G00001/Pcar_Contig276_G00001/Pcar_Contig343_G00001/Pcar_Contig717_G00001/HB2D/HB2D/Pcar_Contig301_G00002/Pcar_Contig669_G00001
fch05168	Herpes simplex virus 1 infection	23/105	381/13213	1.98299e-14	1.77691e-11	NA	Pcar_Contig201_G00003/Pcar_Contig201_G00009/Pcar_Contig225_G00001/Pcar_Contig242_G00001/Pcar_Contig289_G00001/Pcar_Contig296_G00001/Pcar_Contig298_G00001/Pcar_Contig311_G00001/Pcar_Contig345_G00001/Pcar_Contig354_G00001/Pcar_Contig381_G00001/Pcar_Contig392_G00001/Pcar_Contig401_G00001/Pcar_Contig438_G00001/Pcar_Contig481_G00001/Pcar_Contig281_G00002/Pcar_Contig295_G00003/Pcar_Contig385_G00002/Pca…	ZN891/Pcar_Contig201_G00009/ZN215/Pcar_Contig242_G00001/ZN557/Pcar_Contig296_G00001/Pcar_Contig298_G00001/Pcar_Contig311_G00001/Pcar_Contig345_G00001/Pcar_Contig354_G00001/Pcar_Contig381_G00001/ZN440/ZN445/Pcar_Contig438_G00001/Pcar_Contig481_G00001/HB2D/DRB3/DRB3/Pcar_Contig395_G00001/Pcar_Contig785_G00001/HB2D/Pcar_Contig301_G00002/Pcar_Contig669_G00001
bom05168	Herpes simplex virus 1 infection	23/105	387/13213	2.76777e-14	1.77691e-11	NA	Pcar_Contig201_G00003/Pcar_Contig242_G00001/Pcar_Contig289_G00001/Pcar_Contig296_G00001/Pcar_Contig298_G00001/Pcar_Contig311_G00001/Pcar_Contig354_G00001/Pcar_Contig381_G00001/Pcar_Contig392_G00001/Pcar_Contig438_G00001/Pcar_Contig23_G00085/Pcar_Contig281_G00002/Pcar_Contig295_G00003/Pcar_Contig385_G00002/Pcar_Contig395_G00001/Pcar_Contig785_G00001/Pcar_Contig276_G00001/Pcar_Contig343_G00001/Pcar…	ZN891/Pcar_Contig242_G00001/ZN557/Pcar_Contig296_G00001/Pcar_Contig298_G00001/Pcar_Contig311_G00001/Pcar_Contig354_G00001/Pcar_Contig381_G00001/ZN440/Pcar_Contig438_G00001/BIR7A/HB2D/DRB3/DRB3/Pcar_Contig395_G00001/Pcar_Contig785_G00001/Pcar_Contig276_G00001/Pcar_Contig343_G00001/Pcar_Contig717_G00001/HB2D/HB2D/Pcar_Contig301_G00002/Pcar_Contig669_G00001
mpah05168	Herpes simplex virus 1 infection	23/105	400/13213	5.5877e-14	2.69048e-11	NA	Pcar_Contig201_G00003/Pcar_Contig201_G00009/Pcar_Contig242_G00001/Pcar_Contig289_G00001/Pcar_Contig296_G00001/Pcar_Contig298_G00001/Pcar_Contig354_G00001/Pcar_Contig381_G00001/Pcar_Contig392_G00001/Pcar_Contig438_G00001/Pcar_Contig23_G00085/Pcar_Contig281_G00002/Pcar_Contig295_G00003/Pcar_Contig385_G00002/Pcar_Contig395_G00001/Pcar_Contig785_G00001/Pcar_Contig276_G00001/Pcar_Contig343_G00001/Pcar…	ZN891/Pcar_Contig201_G00009/Pcar_Contig242_G00001/ZN557/Pcar_Contig296_G00001/Pcar_Contig298_G00001/Pcar_Contig354_G00001/Pcar_Contig381_G00001/ZN440/Pcar_Contig438_G00001/BIR7A/HB2D/DRB3/DRB3/Pcar_Contig395_G00001/Pcar_Contig785_G00001/Pcar_Contig276_G00001/Pcar_Contig343_G00001/Pcar_Contig717_G00001/HB2D/HB2D/Pcar_Contig301_G00002/Pcar_Contig669_G00001
oaa05168	Herpes simplex virus 1 infection	23/105	417/13213	1.34719e-13	4.56687e-11	NA	Pcar_Contig201_G00009/Pcar_Contig225_G00001/Pcar_Contig289_G00001/Pcar_Contig296_G00001/Pcar_Contig298_G00001/Pcar_Contig345_G00001/Pcar_Contig354_G00001/Pcar_Contig381_G00001/Pcar_Contig401_G00001/Pcar_Contig438_G00001/Pcar_Contig481_G00001/Pcar_Contig281_G00002/Pcar_Contig295_G00003/Pcar_Contig385_G00002/Pcar_Contig395_G00001/Pcar_Contig785_G00001/Pcar_Contig276_G00001/Pcar_Contig343_G00001/Pca…	Pcar_Contig201_G00009/ZN215/ZN557/Pcar_Contig296_G00001/Pcar_Contig298_G00001/Pcar_Contig345_G00001/Pcar_Contig354_G00001/Pcar_Contig381_G00001/ZN445/Pcar_Contig438_G00001/Pcar_Contig481_G00001/HB2D/DRB3/DRB3/Pcar_Contig395_G00001/Pcar_Contig785_G00001/Pcar_Contig276_G00001/Pcar_Contig343_G00001/Pcar_Contig717_G00001/HB2D/HB2D/Pcar_Contig301_G00002/Pcar_Contig669_G00001
epz05168	Herpes simplex virus 1 infection	22/105	375/13213	1.4227e-13	4.56687e-11	NA	Pcar_Contig201_G00003/Pcar_Contig242_G00001/Pcar_Contig289_G00001/Pcar_Contig296_G00001/Pcar_Contig298_G00001/Pcar_Contig311_G00001/Pcar_Contig354_G00001/Pcar_Contig381_G00001/Pcar_Contig392_G00001/Pcar_Contig23_G00085/Pcar_Contig281_G00002/Pcar_Contig295_G00003/Pcar_Contig385_G00002/Pcar_Contig395_G00001/Pcar_Contig785_G00001/Pcar_Contig276_G00001/Pcar_Contig343_G00001/Pcar_Contig717_G00001/Pcar…	ZN891/Pcar_Contig242_G00001/ZN557/Pcar_Contig296_G00001/Pcar_Contig298_G00001/Pcar_Contig311_G00001/Pcar_Contig354_G00001/Pcar_Contig381_G00001/ZN440/BIR7A/HB2D/DRB3/DRB3/Pcar_Contig395_G00001/Pcar_Contig785_G00001/Pcar_Contig276_G00001/Pcar_Contig343_G00001/Pcar_Contig717_G00001/HB2D/HB2D/Pcar_Contig301_G00002/Pcar_Contig669_G00001
eai05168	Herpes simplex virus 1 infection	22/105	381/13213	1.96373e-13	5.25705e-11	NA	Pcar_Contig201_G00003/Pcar_Contig242_G00001/Pcar_Contig289_G00001/Pcar_Contig296_G00001/Pcar_Contig298_G00001/Pcar_Contig311_G00001/Pcar_Contig354_G00001/Pcar_Contig381_G00001/Pcar_Contig392_G00001/Pcar_Contig23_G00085/Pcar_Contig281_G00002/Pcar_Contig295_G00003/Pcar_Contig385_G00002/Pcar_Contig395_G00001/Pcar_Contig785_G00001/Pcar_Contig276_G00001/Pcar_Contig343_G00001/Pcar_Contig717_G00001/Pcar…	ZN891/Pcar_Contig242_G00001/ZN557/Pcar_Contig296_G00001/Pcar_Contig298_G00001/Pcar_Contig311_G00001/Pcar_Contig354_G00001/Pcar_Contig381_G00001/ZN440/BIR7A/HB2D/DRB3/DRB3/Pcar_Contig395_G00001/Pcar_Contig785_G00001/Pcar_Contig276_G00001/Pcar_Contig343_G00001/Pcar_Contig717_G00001/HB2D/HB2D/Pcar_Contig301_G00002/Pcar_Contig669_G00001
hsa05168	Herpes simplex virus 1 infection	22/105	383/13213	2.18361e-13	5.25705e-11	NA	Pcar_Contig201_G00003/Pcar_Contig242_G00001/Pcar_Contig289_G00001/Pcar_Contig296_G00001/Pcar_Contig298_G00001/Pcar_Contig311_G00001/Pcar_Contig354_G00001/Pcar_Contig381_G00001/Pcar_Contig392_G00001/Pcar_Contig438_G00001/Pcar_Contig23_G00085/Pcar_Contig281_G00002/Pcar_Contig295_G00003/Pcar_Contig385_G00002/Pcar_Contig395_G00001/Pcar_Contig785_G00001/Pcar_Contig276_G00001/Pcar_Contig343_G00001/Pcar…	ZN891/Pcar_Contig242_G00001/ZN557/Pcar_Contig296_G00001/Pcar_Contig298_G00001/Pcar_Contig311_G00001/Pcar_Contig354_G00001/Pcar_Contig381_G00001/ZN440/Pcar_Contig438_G00001/BIR7A/HB2D/DRB3/DRB3/Pcar_Contig395_G00001/Pcar_Contig785_G00001/Pcar_Contig276_G00001/Pcar_Contig343_G00001/Pcar_Contig717_G00001/HB2D/HB2D/Pcar_Contig301_G00002
amj05168	Herpes simplex virus 1 infection	23/105	434/13213	3.11912e-13	6.67493e-11	NA	Pcar_Contig201_G00003/Pcar_Contig242_G00001/Pcar_Contig289_G00001/Pcar_Contig296_G00001/Pcar_Contig298_G00001/Pcar_Contig311_G00001/Pcar_Contig354_G00001/Pcar_Contig381_G00001/Pcar_Contig392_G00001/Pcar_Contig401_G00001/Pcar_Contig438_G00001/Pcar_Contig281_G00002/Pcar_Contig295_G00003/Pcar_Contig385_G00002/Pcar_Contig395_G00001/Pcar_Contig785_G00001/Pcar_Contig276_G00001/Pcar_Contig343_G00001/Pca…	ZN891/Pcar_Contig242_G00001/ZN557/Pcar_Contig296_G00001/Pcar_Contig298_G00001/Pcar_Contig311_G00001/Pcar_Contig354_G00001/Pcar_Contig381_G00001/ZN440/ZN445/Pcar_Contig438_G00001/HB2D/DRB3/DRB3/Pcar_Contig395_G00001/Pcar_Contig785_G00001/Pcar_Contig276_G00001/Pcar_Contig343_G00001/Pcar_Contig717_G00001/HB2D/HB2D/Pcar_Contig301_G00002/Pcar_Contig669_G00001
mcal04940	Type I diabetes mellitus	14/105	122/13213	6.92704e-13	1.21814e-10	NA	Pcar_Contig281_G00002/Pcar_Contig295_G00003/Pcar_Contig385_G00002/Pcar_Contig395_G00001/Pcar_Contig785_G00001/Pcar_Contig276_G00001/Pcar_Contig343_G00001/Pcar_Contig717_G00001/Pcar_Contig250_G00005/Pcar_Contig321_G00002/Pcar_Contig257_G00001/Pcar_Contig257_G00002/Pcar_Contig301_G00002/Pcar_Contig669_G00001	HB2D/DRB3/DRB3/Pcar_Contig395_G00001/Pcar_Contig785_G00001/Pcar_Contig276_G00001/Pcar_Contig343_G00001/Pcar_Contig717_G00001/HB2D/HB2D/Pcar_Contig257_G00001/Pcar_Contig257_G00002/Pcar_Contig301_G00002/Pcar_Contig669_G00001
cpic05168	Herpes simplex virus 1 infection	23/105	451/13213	6.95717e-13	1.21814e-10	NA	Pcar_Contig201_G00003/Pcar_Contig225_G00001/Pcar_Contig289_G00001/Pcar_Contig296_G00001/Pcar_Contig298_G00001/Pcar_Contig311_G00001/Pcar_Contig345_G00001/Pcar_Contig381_G00001/Pcar_Contig392_G00001/Pcar_Contig401_G00001/Pcar_Contig438_G00001/Pcar_Contig281_G00002/Pcar_Contig295_G00003/Pcar_Contig385_G00002/Pcar_Contig395_G00001/Pcar_Contig785_G00001/Pcar_Contig276_G00001/Pcar_Contig343_G00001/Pca…	ZN891/ZN215/ZN557/Pcar_Contig296_G00001/Pcar_Contig298_G00001/Pcar_Contig311_G00001/Pcar_Contig345_G00001/Pcar_Contig381_G00001/ZN440/ZN445/Pcar_Contig438_G00001/HB2D/DRB3/DRB3/Pcar_Contig395_G00001/Pcar_Contig785_G00001/Pcar_Contig276_G00001/Pcar_Contig343_G00001/Pcar_Contig717_G00001/HB2D/HB2D/Pcar_Contig301_G00002/Pcar_Contig669_G00001
mpah04940	Type I diabetes mellitus	14/105	125/13213	9.73182e-13	1.55957e-10	NA	Pcar_Contig281_G00002/Pcar_Contig295_G00003/Pcar_Contig385_G00002/Pcar_Contig395_G00001/Pcar_Contig785_G00001/Pcar_Contig276_G00001/Pcar_Contig343_G00001/Pcar_Contig717_G00001/Pcar_Contig250_G00005/Pcar_Contig321_G00002/Pcar_Contig257_G00001/Pcar_Contig257_G00002/Pcar_Contig301_G00002/Pcar_Contig669_G00001	HB2D/DRB3/DRB3/Pcar_Contig395_G00001/Pcar_Contig785_G00001/Pcar_Contig276_G00001/Pcar_Contig343_G00001/Pcar_Contig717_G00001/HB2D/HB2D/Pcar_Contig257_G00001/Pcar_Contig257_G00002/Pcar_Contig301_G00002/Pcar_Contig669_G00001
asn05168	Herpes simplex virus 1 infection	23/105	462/13213	1.14766e-12	1.55957e-10	NA	Pcar_Contig201_G00003/Pcar_Contig201_G00007/Pcar_Contig242_G00001/Pcar_Contig289_G00001/Pcar_Contig296_G00001/Pcar_Contig298_G00001/Pcar_Contig311_G00001/Pcar_Contig354_G00001/Pcar_Contig381_G00001/Pcar_Contig392_G00001/Pcar_Contig438_G00001/Pcar_Contig281_G00002/Pcar_Contig295_G00003/Pcar_Contig385_G00002/Pcar_Contig395_G00001/Pcar_Contig785_G00001/Pcar_Contig276_G00001/Pcar_Contig343_G00001/Pca…	ZN891/ZKSC5/Pcar_Contig242_G00001/ZN557/Pcar_Contig296_G00001/Pcar_Contig298_G00001/Pcar_Contig311_G00001/Pcar_Contig354_G00001/Pcar_Contig381_G00001/ZN440/Pcar_Contig438_G00001/HB2D/DRB3/DRB3/Pcar_Contig395_G00001/Pcar_Contig785_G00001/Pcar_Contig276_G00001/Pcar_Contig343_G00001/Pcar_Contig717_G00001/HB2D/HB2D/Pcar_Contig301_G00002/Pcar_Contig669_G00001
biu05168	Herpes simplex virus 1 infection	21/105	372/13213	1.15787e-12	1.55957e-10	NA	Pcar_Contig201_G00003/Pcar_Contig242_G00001/Pcar_Contig289_G00001/Pcar_Contig296_G00001/Pcar_Contig298_G00001/Pcar_Contig311_G00001/Pcar_Contig354_G00001/Pcar_Contig381_G00001/Pcar_Contig392_G00001/Pcar_Contig438_G00001/Pcar_Contig23_G00085/Pcar_Contig281_G00002/Pcar_Contig295_G00003/Pcar_Contig385_G00002/Pcar_Contig395_G00001/Pcar_Contig785_G00001/Pcar_Contig343_G00001/Pcar_Contig250_G00005/Pcar…	ZN891/Pcar_Contig242_G00001/ZN557/Pcar_Contig296_G00001/Pcar_Contig298_G00001/Pcar_Contig311_G00001/Pcar_Contig354_G00001/Pcar_Contig381_G00001/ZN440/Pcar_Contig438_G00001/BIR7A/HB2D/DRB3/DRB3/Pcar_Contig395_G00001/Pcar_Contig785_G00001/Pcar_Contig343_G00001/HB2D/HB2D/Pcar_Contig301_G00002/Pcar_Contig669_G00001
pbi04672	Intestinal immune network for IgA production	14/105	127/13213	1.21462e-12	1.55957e-10	NA	Pcar_Contig281_G00002/Pcar_Contig295_G00003/Pcar_Contig385_G00002/Pcar_Contig395_G00001/Pcar_Contig785_G00001/Pcar_Contig276_G00001/Pcar_Contig343_G00001/Pcar_Contig717_G00001/Pcar_Contig250_G00005/Pcar_Contig321_G00002/Pcar_Contig301_G00002/Pcar_Contig669_G00001/Pcar_Contig469_G00002/Pcar_Contig500_G00001	HB2D/DRB3/DRB3/Pcar_Contig395_G00001/Pcar_Contig785_G00001/Pcar_Contig276_G00001/Pcar_Contig343_G00001/Pcar_Contig717_G00001/HB2D/HB2D/Pcar_Contig301_G00002/Pcar_Contig669_G00001/Pcar_Contig469_G00002/Pcar_Contig500_G00001
mmu05168	Herpes simplex virus 1 infection	21/105	379/13213	1.6575e-12	1.99522e-10	NA	Pcar_Contig201_G00003/Pcar_Contig201_G00009/Pcar_Contig289_G00001/Pcar_Contig296_G00001/Pcar_Contig298_G00001/Pcar_Contig311_G00001/Pcar_Contig345_G00001/Pcar_Contig354_G00001/Pcar_Contig381_G00001/Pcar_Contig392_G00001/Pcar_Contig438_G00001/Pcar_Contig23_G00085/Pcar_Contig295_G00003/Pcar_Contig385_G00002/Pcar_Contig395_G00001/Pcar_Contig785_G00001/Pcar_Contig276_G00001/Pcar_Contig343_G00001/Pcar…	ZN891/Pcar_Contig201_G00009/ZN557/Pcar_Contig296_G00001/Pcar_Contig298_G00001/Pcar_Contig311_G00001/Pcar_Contig345_G00001/Pcar_Contig354_G00001/Pcar_Contig381_G00001/ZN440/Pcar_Contig438_G00001/BIR7A/DRB3/DRB3/Pcar_Contig395_G00001/Pcar_Contig785_G00001/Pcar_Contig276_G00001/Pcar_Contig343_G00001/Pcar_Contig717_G00001/HB2D/Pcar_Contig669_G00001
hsa04940	Type I diabetes mellitus	13/105	105/13213	1.79412e-12	2.03263e-10	NA	Pcar_Contig281_G00002/Pcar_Contig295_G00003/Pcar_Contig385_G00002/Pcar_Contig395_G00001/Pcar_Contig785_G00001/Pcar_Contig276_G00001/Pcar_Contig343_G00001/Pcar_Contig717_G00001/Pcar_Contig250_G00005/Pcar_Contig321_G00002/Pcar_Contig257_G00001/Pcar_Contig257_G00002/Pcar_Contig301_G00002	HB2D/DRB3/DRB3/Pcar_Contig395_G00001/Pcar_Contig785_G00001/Pcar_Contig276_G00001/Pcar_Contig343_G00001/Pcar_Contig717_G00001/HB2D/HB2D/Pcar_Contig257_G00001/Pcar_Contig257_G00002/Pcar_Contig301_G00002
apla03040	Spliceosome	14/105	132/13213	2.07881e-12	2.10726e-10	NA	Pcar_Contig112_G00002/Pcar_Contig13_G00059/Pcar_Contig144_G00007/Pcar_Contig158_G00005/Pcar_Contig16_G00015/Pcar_Contig195_G00005/Pcar_Contig1_G00107/Pcar_Contig259_G00001/Pcar_Contig42_G00034/Pcar_Contig44_G00036/Pcar_Contig47_G00012/Pcar_Contig52_G00004/Pcar_Contig54_G00034/Pcar_Contig7_G00043	CHERP/Pcar_Contig13_G00059/Pcar_Contig144_G00007/Pcar_Contig158_G00005/CHERP/Pcar_Contig195_G00005/CHERP/CHERP/CHERP/Pcar_Contig44_G00036/Pcar_Contig47_G00012/Pcar_Contig52_G00004/Pcar_Contig54_G00034/Pcar_Contig7_G00043
eai04940	Type I diabetes mellitus	14/105	132/13213	2.07881e-12	2.10726e-10	NA	Pcar_Contig281_G00002/Pcar_Contig295_G00003/Pcar_Contig385_G00002/Pcar_Contig395_G00001/Pcar_Contig785_G00001/Pcar_Contig276_G00001/Pcar_Contig343_G00001/Pcar_Contig717_G00001/Pcar_Contig250_G00005/Pcar_Contig321_G00002/Pcar_Contig257_G00001/Pcar_Contig257_G00002/Pcar_Contig301_G00002/Pcar_Contig669_G00001	HB2D/DRB3/DRB3/Pcar_Contig395_G00001/Pcar_Contig785_G00001/Pcar_Contig276_G00001/Pcar_Contig343_G00001/Pcar_Contig717_G00001/HB2D/HB2D/Pcar_Contig257_G00001/Pcar_Contig257_G00002/Pcar_Contig301_G00002/Pcar_Contig669_G00001
gga03040	Spliceosome	14/105	133/13213	2.30835e-12	2.22294e-10	NA	Pcar_Contig112_G00002/Pcar_Contig13_G00059/Pcar_Contig144_G00007/Pcar_Contig158_G00005/Pcar_Contig16_G00015/Pcar_Contig195_G00005/Pcar_Contig1_G00107/Pcar_Contig259_G00001/Pcar_Contig42_G00034/Pcar_Contig44_G00036/Pcar_Contig47_G00012/Pcar_Contig52_G00004/Pcar_Contig54_G00034/Pcar_Contig7_G00043	CHERP/Pcar_Contig13_G00059/Pcar_Contig144_G00007/Pcar_Contig158_G00005/CHERP/Pcar_Contig195_G00005/CHERP/CHERP/CHERP/Pcar_Contig44_G00036/Pcar_Contig47_G00012/Pcar_Contig52_G00004/Pcar_Contig54_G00034/Pcar_Contig7_G00043
epz04940	Type I diabetes mellitus	14/105	134/13213	2.56099e-12	2.24203e-10	NA	Pcar_Contig281_G00002/Pcar_Contig295_G00003/Pcar_Contig385_G00002/Pcar_Contig395_G00001/Pcar_Contig785_G00001/Pcar_Contig276_G00001/Pcar_Contig343_G00001/Pcar_Contig717_G00001/Pcar_Contig250_G00005/Pcar_Contig321_G00002/Pcar_Contig257_G00001/Pcar_Contig257_G00002/Pcar_Contig301_G00002/Pcar_Contig669_G00001	HB2D/DRB3/DRB3/Pcar_Contig395_G00001/Pcar_Contig785_G00001/Pcar_Contig276_G00001/Pcar_Contig343_G00001/Pcar_Contig717_G00001/HB2D/HB2D/Pcar_Contig257_G00001/Pcar_Contig257_G00002/Pcar_Contig301_G00002/Pcar_Contig669_G00001
pmur04672	Intestinal immune network for IgA production	14/105	134/13213	2.56099e-12	2.24203e-10	NA	Pcar_Contig281_G00002/Pcar_Contig295_G00003/Pcar_Contig385_G00002/Pcar_Contig395_G00001/Pcar_Contig785_G00001/Pcar_Contig276_G00001/Pcar_Contig343_G00001/Pcar_Contig717_G00001/Pcar_Contig250_G00005/Pcar_Contig321_G00002/Pcar_Contig301_G00002/Pcar_Contig669_G00001/Pcar_Contig469_G00002/Pcar_Contig500_G00001	HB2D/DRB3/DRB3/Pcar_Contig395_G00001/Pcar_Contig785_G00001/Pcar_Contig276_G00001/Pcar_Contig343_G00001/Pcar_Contig717_G00001/HB2D/HB2D/Pcar_Contig301_G00002/Pcar_Contig669_G00001/Pcar_Contig469_G00002/Pcar_Contig500_G00001
R-HSA-202430	Translocation of ZAP-70 to Immunological synapse	12/105	85/13213	2.70999e-12	2.26933e-10	NA	Pcar_Contig281_G00002/Pcar_Contig295_G00003/Pcar_Contig385_G00002/Pcar_Contig395_G00001/Pcar_Contig785_G00001/Pcar_Contig276_G00001/Pcar_Contig343_G00001/Pcar_Contig717_G00001/Pcar_Contig250_G00005/Pcar_Contig321_G00002/Pcar_Contig301_G00002/Pcar_Contig669_G00001	HB2D/DRB3/DRB3/Pcar_Contig395_G00001/Pcar_Contig785_G00001/Pcar_Contig276_G00001/Pcar_Contig343_G00001/Pcar_Contig717_G00001/HB2D/HB2D/Pcar_Contig301_G00002/Pcar_Contig669_G00001
R-BTA-72163	mRNA Splicing - Major Pathway	14/105	135/13213	2.83883e-12	2.27816e-10	NA	Pcar_Contig112_G00002/Pcar_Contig13_G00059/Pcar_Contig144_G00007/Pcar_Contig158_G00005/Pcar_Contig16_G00015/Pcar_Contig195_G00005/Pcar_Contig1_G00107/Pcar_Contig259_G00001/Pcar_Contig42_G00034/Pcar_Contig44_G00036/Pcar_Contig47_G00012/Pcar_Contig52_G00004/Pcar_Contig54_G00034/Pcar_Contig7_G00043	CHERP/Pcar_Contig13_G00059/Pcar_Contig144_G00007/Pcar_Contig158_G00005/CHERP/Pcar_Contig195_G00005/CHERP/CHERP/CHERP/Pcar_Contig44_G00036/Pcar_Contig47_G00012/Pcar_Contig52_G00004/Pcar_Contig54_G00034/Pcar_Contig7_G00043
ecb05168	Herpes simplex virus 1 infection	20/105	352/13213	3.80428e-12	2.3182e-10	NA	Pcar_Contig201_G00003/Pcar_Contig242_G00001/Pcar_Contig289_G00001/Pcar_Contig298_G00001/Pcar_Contig311_G00001/Pcar_Contig354_G00001/Pcar_Contig381_G00001/Pcar_Contig392_G00001/Pcar_Contig438_G00001/Pcar_Contig23_G00085/Pcar_Contig281_G00002/Pcar_Contig295_G00003/Pcar_Contig385_G00002/Pcar_Contig785_G00001/Pcar_Contig276_G00001/Pcar_Contig343_G00001/Pcar_Contig717_G00001/Pcar_Contig250_G00005/Pcar…	ZN891/Pcar_Contig242_G00001/ZN557/Pcar_Contig298_G00001/Pcar_Contig311_G00001/Pcar_Contig354_G00001/Pcar_Contig381_G00001/ZN440/Pcar_Contig438_G00001/BIR7A/HB2D/DRB3/DRB3/Pcar_Contig785_G00001/Pcar_Contig276_G00001/Pcar_Contig343_G00001/Pcar_Contig717_G00001/HB2D/HB2D/Pcar_Contig669_G00001
R-HSA-202427	Phosphorylation of CD3 and TCR zeta chains	12/105	88/13213	4.14804e-12	2.3182e-10	NA	Pcar_Contig281_G00002/Pcar_Contig295_G00003/Pcar_Contig385_G00002/Pcar_Contig395_G00001/Pcar_Contig785_G00001/Pcar_Contig276_G00001/Pcar_Contig343_G00001/Pcar_Contig717_G00001/Pcar_Contig250_G00005/Pcar_Contig321_G00002/Pcar_Contig301_G00002/Pcar_Contig669_G00001	HB2D/DRB3/DRB3/Pcar_Contig395_G00001/Pcar_Contig785_G00001/Pcar_Contig276_G00001/Pcar_Contig343_G00001/Pcar_Contig717_G00001/HB2D/HB2D/Pcar_Contig301_G00002/Pcar_Contig669_G00001
lcm03040	Spliceosome	14/105	139/13213	4.25036e-12	2.3182e-10	NA	Pcar_Contig112_G00002/Pcar_Contig13_G00059/Pcar_Contig144_G00007/Pcar_Contig158_G00005/Pcar_Contig16_G00015/Pcar_Contig195_G00005/Pcar_Contig1_G00107/Pcar_Contig259_G00001/Pcar_Contig42_G00034/Pcar_Contig44_G00036/Pcar_Contig47_G00012/Pcar_Contig52_G00004/Pcar_Contig54_G00034/Pcar_Contig7_G00043	CHERP/Pcar_Contig13_G00059/Pcar_Contig144_G00007/Pcar_Contig158_G00005/CHERP/Pcar_Contig195_G00005/CHERP/CHERP/CHERP/Pcar_Contig44_G00036/Pcar_Contig47_G00012/Pcar_Contig52_G00004/Pcar_Contig54_G00034/Pcar_Contig7_G00043
ecb03040	Spliceosome	14/105	140/13213	4.69208e-12	2.3182e-10	NA	Pcar_Contig112_G00002/Pcar_Contig13_G00059/Pcar_Contig144_G00007/Pcar_Contig158_G00005/Pcar_Contig16_G00015/Pcar_Contig195_G00005/Pcar_Contig1_G00107/Pcar_Contig259_G00001/Pcar_Contig42_G00034/Pcar_Contig44_G00036/Pcar_Contig47_G00012/Pcar_Contig52_G00004/Pcar_Contig54_G00034/Pcar_Contig7_G00043	CHERP/Pcar_Contig13_G00059/Pcar_Contig144_G00007/Pcar_Contig158_G00005/CHERP/Pcar_Contig195_G00005/CHERP/CHERP/CHERP/Pcar_Contig44_G00036/Pcar_Contig47_G00012/Pcar_Contig52_G00004/Pcar_Contig54_G00034/Pcar_Contig7_G00043
fpg03040	Spliceosome	14/105	140/13213	4.69208e-12	2.3182e-10	NA	Pcar_Contig112_G00002/Pcar_Contig13_G00059/Pcar_Contig144_G00007/Pcar_Contig158_G00005/Pcar_Contig16_G00015/Pcar_Contig195_G00005/Pcar_Contig1_G00107/Pcar_Contig259_G00001/Pcar_Contig42_G00034/Pcar_Contig44_G00036/Pcar_Contig47_G00012/Pcar_Contig52_G00004/Pcar_Contig54_G00034/Pcar_Contig7_G00043	CHERP/Pcar_Contig13_G00059/Pcar_Contig144_G00007/Pcar_Contig158_G00005/CHERP/Pcar_Contig195_G00005/CHERP/CHERP/CHERP/Pcar_Contig44_G00036/Pcar_Contig47_G00012/Pcar_Contig52_G00004/Pcar_Contig54_G00034/Pcar_Contig7_G00043
hsa03040	Spliceosome	14/105	140/13213	4.69208e-12	2.3182e-10	NA	Pcar_Contig112_G00002/Pcar_Contig13_G00059/Pcar_Contig144_G00007/Pcar_Contig158_G00005/Pcar_Contig16_G00015/Pcar_Contig195_G00005/Pcar_Contig1_G00107/Pcar_Contig259_G00001/Pcar_Contig42_G00034/Pcar_Contig44_G00036/Pcar_Contig47_G00012/Pcar_Contig52_G00004/Pcar_Contig54_G00034/Pcar_Contig7_G00043	CHERP/Pcar_Contig13_G00059/Pcar_Contig144_G00007/Pcar_Contig158_G00005/CHERP/Pcar_Contig195_G00005/CHERP/CHERP/CHERP/Pcar_Contig44_G00036/Pcar_Contig47_G00012/Pcar_Contig52_G00004/Pcar_Contig54_G00034/Pcar_Contig7_G00043
mpah03040	Spliceosome	14/105	140/13213	4.69208e-12	2.3182e-10	NA	Pcar_Contig112_G00002/Pcar_Contig13_G00059/Pcar_Contig144_G00007/Pcar_Contig158_G00005/Pcar_Contig16_G00015/Pcar_Contig195_G00005/Pcar_Contig1_G00107/Pcar_Contig259_G00001/Pcar_Contig42_G00034/Pcar_Contig44_G00036/Pcar_Contig47_G00012/Pcar_Contig52_G00004/Pcar_Contig54_G00034/Pcar_Contig7_G00043	CHERP/Pcar_Contig13_G00059/Pcar_Contig144_G00007/Pcar_Contig158_G00005/CHERP/Pcar_Contig195_G00005/CHERP/CHERP/CHERP/Pcar_Contig44_G00036/Pcar_Contig47_G00012/Pcar_Contig52_G00004/Pcar_Contig54_G00034/Pcar_Contig7_G00043
npr03040	Spliceosome	14/105	140/13213	4.69208e-12	2.3182e-10	NA	Pcar_Contig112_G00002/Pcar_Contig13_G00059/Pcar_Contig144_G00007/Pcar_Contig158_G00005/Pcar_Contig16_G00015/Pcar_Contig195_G00005/Pcar_Contig1_G00107/Pcar_Contig259_G00001/Pcar_Contig42_G00034/Pcar_Contig44_G00036/Pcar_Contig47_G00012/Pcar_Contig52_G00004/Pcar_Contig54_G00034/Pcar_Contig7_G00043	CHERP/Pcar_Contig13_G00059/Pcar_Contig144_G00007/Pcar_Contig158_G00005/CHERP/Pcar_Contig195_G00005/CHERP/CHERP/CHERP/Pcar_Contig44_G00036/Pcar_Contig47_G00012/Pcar_Contig52_G00004/Pcar_Contig54_G00034/Pcar_Contig7_G00043
oaa03040	Spliceosome	14/105	140/13213	4.69208e-12	2.3182e-10	NA	Pcar_Contig112_G00002/Pcar_Contig13_G00059/Pcar_Contig144_G00007/Pcar_Contig158_G00005/Pcar_Contig16_G00015/Pcar_Contig195_G00005/Pcar_Contig1_G00107/Pcar_Contig259_G00001/Pcar_Contig42_G00034/Pcar_Contig44_G00036/Pcar_Contig47_G00012/Pcar_Contig52_G00004/Pcar_Contig54_G00034/Pcar_Contig7_G00043	CHERP/Pcar_Contig13_G00059/Pcar_Contig144_G00007/Pcar_Contig158_G00005/CHERP/Pcar_Contig195_G00005/CHERP/CHERP/CHERP/Pcar_Contig44_G00036/Pcar_Contig47_G00012/Pcar_Contig52_G00004/Pcar_Contig54_G00034/Pcar_Contig7_G00043
pmaj03040	Spliceosome	14/105	140/13213	4.69208e-12	2.3182e-10	NA	Pcar_Contig112_G00002/Pcar_Contig13_G00059/Pcar_Contig144_G00007/Pcar_Contig158_G00005/Pcar_Contig16_G00015/Pcar_Contig195_G00005/Pcar_Contig1_G00107/Pcar_Contig259_G00001/Pcar_Contig42_G00034/Pcar_Contig44_G00036/Pcar_Contig47_G00012/Pcar_Contig52_G00004/Pcar_Contig54_G00034/Pcar_Contig7_G00043	CHERP/Pcar_Contig13_G00059/Pcar_Contig144_G00007/Pcar_Contig158_G00005/CHERP/Pcar_Contig195_G00005/CHERP/CHERP/CHERP/Pcar_Contig44_G00036/Pcar_Contig47_G00012/Pcar_Contig52_G00004/Pcar_Contig54_G00034/Pcar_Contig7_G00043
R-BTA-72172	mRNA Splicing	14/105	140/13213	4.69208e-12	2.3182e-10	NA	Pcar_Contig112_G00002/Pcar_Contig13_G00059/Pcar_Contig144_G00007/Pcar_Contig158_G00005/Pcar_Contig16_G00015/Pcar_Contig195_G00005/Pcar_Contig1_G00107/Pcar_Contig259_G00001/Pcar_Contig42_G00034/Pcar_Contig44_G00036/Pcar_Contig47_G00012/Pcar_Contig52_G00004/Pcar_Contig54_G00034/Pcar_Contig7_G00043	CHERP/Pcar_Contig13_G00059/Pcar_Contig144_G00007/Pcar_Contig158_G00005/CHERP/Pcar_Contig195_G00005/CHERP/CHERP/CHERP/Pcar_Contig44_G00036/Pcar_Contig47_G00012/Pcar_Contig52_G00004/Pcar_Contig54_G00034/Pcar_Contig7_G00043
bom03040	Spliceosome	14/105	141/13213	5.17562e-12	2.3182e-10	NA	Pcar_Contig112_G00002/Pcar_Contig13_G00059/Pcar_Contig144_G00007/Pcar_Contig158_G00005/Pcar_Contig16_G00015/Pcar_Contig195_G00005/Pcar_Contig1_G00107/Pcar_Contig259_G00001/Pcar_Contig42_G00034/Pcar_Contig44_G00036/Pcar_Contig47_G00012/Pcar_Contig52_G00004/Pcar_Contig54_G00034/Pcar_Contig7_G00043	CHERP/Pcar_Contig13_G00059/Pcar_Contig144_G00007/Pcar_Contig158_G00005/CHERP/Pcar_Contig195_G00005/CHERP/CHERP/CHERP/Pcar_Contig44_G00036/Pcar_Contig47_G00012/Pcar_Contig52_G00004/Pcar_Contig54_G00034/Pcar_Contig7_G00043
cpic03040	Spliceosome	14/105	141/13213	5.17562e-12	2.3182e-10	NA	Pcar_Contig112_G00002/Pcar_Contig13_G00059/Pcar_Contig144_G00007/Pcar_Contig158_G00005/Pcar_Contig16_G00015/Pcar_Contig195_G00005/Pcar_Contig1_G00107/Pcar_Contig259_G00001/Pcar_Contig42_G00034/Pcar_Contig44_G00036/Pcar_Contig47_G00012/Pcar_Contig52_G00004/Pcar_Contig54_G00034/Pcar_Contig7_G00043	CHERP/Pcar_Contig13_G00059/Pcar_Contig144_G00007/Pcar_Contig158_G00005/CHERP/Pcar_Contig195_G00005/CHERP/CHERP/CHERP/Pcar_Contig44_G00036/Pcar_Contig47_G00012/Pcar_Contig52_G00004/Pcar_Contig54_G00034/Pcar_Contig7_G00043
mcal03040	Spliceosome	14/105	141/13213	5.17562e-12	2.3182e-10	NA	Pcar_Contig112_G00002/Pcar_Contig13_G00059/Pcar_Contig144_G00007/Pcar_Contig158_G00005/Pcar_Contig16_G00015/Pcar_Contig195_G00005/Pcar_Contig1_G00107/Pcar_Contig259_G00001/Pcar_Contig42_G00034/Pcar_Contig44_G00036/Pcar_Contig47_G00012/Pcar_Contig52_G00004/Pcar_Contig54_G00034/Pcar_Contig7_G00043	CHERP/Pcar_Contig13_G00059/Pcar_Contig144_G00007/Pcar_Contig158_G00005/CHERP/Pcar_Contig195_G00005/CHERP/CHERP/CHERP/Pcar_Contig44_G00036/Pcar_Contig47_G00012/Pcar_Contig52_G00004/Pcar_Contig54_G00034/Pcar_Contig7_G00043
mmu03040	Spliceosome	14/105	141/13213	5.17562e-12	2.3182e-10	NA	Pcar_Contig112_G00002/Pcar_Contig13_G00059/Pcar_Contig144_G00007/Pcar_Contig158_G00005/Pcar_Contig16_G00015/Pcar_Contig195_G00005/Pcar_Contig1_G00107/Pcar_Contig259_G00001/Pcar_Contig42_G00034/Pcar_Contig44_G00036/Pcar_Contig47_G00012/Pcar_Contig52_G00004/Pcar_Contig54_G00034/Pcar_Contig7_G00043	CHERP/Pcar_Contig13_G00059/Pcar_Contig144_G00007/Pcar_Contig158_G00005/CHERP/Pcar_Contig195_G00005/CHERP/CHERP/CHERP/Pcar_Contig44_G00036/Pcar_Contig47_G00012/Pcar_Contig52_G00004/Pcar_Contig54_G00034/Pcar_Contig7_G00043
pbi03040	Spliceosome	14/105	141/13213	5.17562e-12	2.3182e-10	NA	Pcar_Contig112_G00002/Pcar_Contig13_G00059/Pcar_Contig144_G00007/Pcar_Contig158_G00005/Pcar_Contig16_G00015/Pcar_Contig195_G00005/Pcar_Contig1_G00107/Pcar_Contig259_G00001/Pcar_Contig42_G00034/Pcar_Contig44_G00036/Pcar_Contig47_G00012/Pcar_Contig52_G00004/Pcar_Contig54_G00034/Pcar_Contig7_G00043	CHERP/Pcar_Contig13_G00059/Pcar_Contig144_G00007/Pcar_Contig158_G00005/CHERP/Pcar_Contig195_G00005/CHERP/CHERP/CHERP/Pcar_Contig44_G00036/Pcar_Contig47_G00012/Pcar_Contig52_G00004/Pcar_Contig54_G00034/Pcar_Contig7_G00043
pmur03040	Spliceosome	14/105	141/13213	5.17562e-12	2.3182e-10	NA	Pcar_Contig112_G00002/Pcar_Contig13_G00059/Pcar_Contig144_G00007/Pcar_Contig158_G00005/Pcar_Contig16_G00015/Pcar_Contig195_G00005/Pcar_Contig1_G00107/Pcar_Contig259_G00001/Pcar_Contig42_G00034/Pcar_Contig44_G00036/Pcar_Contig47_G00012/Pcar_Contig52_G00004/Pcar_Contig54_G00034/Pcar_Contig7_G00043	CHERP/Pcar_Contig13_G00059/Pcar_Contig144_G00007/Pcar_Contig158_G00005/CHERP/Pcar_Contig195_G00005/CHERP/CHERP/CHERP/Pcar_Contig44_G00036/Pcar_Contig47_G00012/Pcar_Contig52_G00004/Pcar_Contig54_G00034/Pcar_Contig7_G00043
tgu03040	Spliceosome	14/105	141/13213	5.17562e-12	2.3182e-10	NA	Pcar_Contig112_G00002/Pcar_Contig13_G00059/Pcar_Contig144_G00007/Pcar_Contig158_G00005/Pcar_Contig16_G00015/Pcar_Contig195_G00005/Pcar_Contig1_G00107/Pcar_Contig259_G00001/Pcar_Contig42_G00034/Pcar_Contig44_G00036/Pcar_Contig47_G00012/Pcar_Contig52_G00004/Pcar_Contig54_G00034/Pcar_Contig7_G00043	CHERP/Pcar_Contig13_G00059/Pcar_Contig144_G00007/Pcar_Contig158_G00005/CHERP/Pcar_Contig195_G00005/CHERP/CHERP/CHERP/Pcar_Contig44_G00036/Pcar_Contig47_G00012/Pcar_Contig52_G00004/Pcar_Contig54_G00034/Pcar_Contig7_G00043
xtr03040	Spliceosome	14/105	141/13213	5.17562e-12	2.3182e-10	NA	Pcar_Contig112_G00002/Pcar_Contig13_G00059/Pcar_Contig144_G00007/Pcar_Contig158_G00005/Pcar_Contig16_G00015/Pcar_Contig195_G00005/Pcar_Contig1_G00107/Pcar_Contig259_G00001/Pcar_Contig42_G00034/Pcar_Contig44_G00036/Pcar_Contig47_G00012/Pcar_Contig52_G00004/Pcar_Contig54_G00034/Pcar_Contig7_G00043	CHERP/Pcar_Contig13_G00059/Pcar_Contig144_G00007/Pcar_Contig158_G00005/CHERP/Pcar_Contig195_G00005/CHERP/CHERP/CHERP/Pcar_Contig44_G00036/Pcar_Contig47_G00012/Pcar_Contig52_G00004/Pcar_Contig54_G00034/Pcar_Contig7_G00043
amj03040	Spliceosome	14/105	142/13213	5.70457e-12	2.37267e-10	NA	Pcar_Contig112_G00002/Pcar_Contig13_G00059/Pcar_Contig144_G00007/Pcar_Contig158_G00005/Pcar_Contig16_G00015/Pcar_Contig195_G00005/Pcar_Contig1_G00107/Pcar_Contig259_G00001/Pcar_Contig42_G00034/Pcar_Contig44_G00036/Pcar_Contig47_G00012/Pcar_Contig52_G00004/Pcar_Contig54_G00034/Pcar_Contig7_G00043	CHERP/Pcar_Contig13_G00059/Pcar_Contig144_G00007/Pcar_Contig158_G00005/CHERP/Pcar_Contig195_G00005/CHERP/CHERP/CHERP/Pcar_Contig44_G00036/Pcar_Contig47_G00012/Pcar_Contig52_G00004/Pcar_Contig54_G00034/Pcar_Contig7_G00043
bta03040	Spliceosome	14/105	142/13213	5.70457e-12	2.37267e-10	NA	Pcar_Contig112_G00002/Pcar_Contig13_G00059/Pcar_Contig144_G00007/Pcar_Contig158_G00005/Pcar_Contig16_G00015/Pcar_Contig195_G00005/Pcar_Contig1_G00107/Pcar_Contig259_G00001/Pcar_Contig42_G00034/Pcar_Contig44_G00036/Pcar_Contig47_G00012/Pcar_Contig52_G00004/Pcar_Contig54_G00034/Pcar_Contig7_G00043	CHERP/Pcar_Contig13_G00059/Pcar_Contig144_G00007/Pcar_Contig158_G00005/CHERP/Pcar_Contig195_G00005/CHERP/CHERP/CHERP/Pcar_Contig44_G00036/Pcar_Contig47_G00012/Pcar_Contig52_G00004/Pcar_Contig54_G00034/Pcar_Contig7_G00043
cmy03040	Spliceosome	14/105	142/13213	5.70457e-12	2.37267e-10	NA	Pcar_Contig112_G00002/Pcar_Contig13_G00059/Pcar_Contig144_G00007/Pcar_Contig158_G00005/Pcar_Contig16_G00015/Pcar_Contig195_G00005/Pcar_Contig1_G00107/Pcar_Contig259_G00001/Pcar_Contig42_G00034/Pcar_Contig44_G00036/Pcar_Contig47_G00012/Pcar_Contig52_G00004/Pcar_Contig54_G00034/Pcar_Contig7_G00043	CHERP/Pcar_Contig13_G00059/Pcar_Contig144_G00007/Pcar_Contig158_G00005/CHERP/Pcar_Contig195_G00005/CHERP/CHERP/CHERP/Pcar_Contig44_G00036/Pcar_Contig47_G00012/Pcar_Contig52_G00004/Pcar_Contig54_G00034/Pcar_Contig7_G00043
phi05168	Herpes simplex virus 1 infection	21/105	406/13213	6.17436e-12	2.37267e-10	NA	Pcar_Contig201_G00003/Pcar_Contig289_G00001/Pcar_Contig296_G00001/Pcar_Contig298_G00001/Pcar_Contig311_G00001/Pcar_Contig354_G00001/Pcar_Contig381_G00001/Pcar_Contig392_G00001/Pcar_Contig438_G00001/Pcar_Contig281_G00002/Pcar_Contig295_G00003/Pcar_Contig385_G00002/Pcar_Contig395_G00001/Pcar_Contig785_G00001/Pcar_Contig276_G00001/Pcar_Contig343_G00001/Pcar_Contig717_G00001/Pcar_Contig250_G00005/Pca…	ZN891/ZN557/Pcar_Contig296_G00001/Pcar_Contig298_G00001/Pcar_Contig311_G00001/Pcar_Contig354_G00001/Pcar_Contig381_G00001/ZN440/Pcar_Contig438_G00001/HB2D/DRB3/DRB3/Pcar_Contig395_G00001/Pcar_Contig785_G00001/Pcar_Contig276_G00001/Pcar_Contig343_G00001/Pcar_Contig717_G00001/HB2D/HB2D/Pcar_Contig301_G00002/Pcar_Contig669_G00001
R-HSA-389948	PD-1 signaling	12/105	91/13213	6.24862e-12	2.37267e-10	NA	Pcar_Contig281_G00002/Pcar_Contig295_G00003/Pcar_Contig385_G00002/Pcar_Contig395_G00001/Pcar_Contig785_G00001/Pcar_Contig276_G00001/Pcar_Contig343_G00001/Pcar_Contig717_G00001/Pcar_Contig250_G00005/Pcar_Contig321_G00002/Pcar_Contig301_G00002/Pcar_Contig669_G00001	HB2D/DRB3/DRB3/Pcar_Contig395_G00001/Pcar_Contig785_G00001/Pcar_Contig276_G00001/Pcar_Contig343_G00001/Pcar_Contig717_G00001/HB2D/HB2D/Pcar_Contig301_G00002/Pcar_Contig669_G00001
epz03040	Spliceosome	14/105	143/13213	6.28277e-12	2.37267e-10	NA	Pcar_Contig112_G00002/Pcar_Contig13_G00059/Pcar_Contig144_G00007/Pcar_Contig158_G00005/Pcar_Contig16_G00015/Pcar_Contig195_G00005/Pcar_Contig1_G00107/Pcar_Contig259_G00001/Pcar_Contig42_G00034/Pcar_Contig44_G00036/Pcar_Contig47_G00012/Pcar_Contig52_G00004/Pcar_Contig54_G00034/Pcar_Contig7_G00043	CHERP/Pcar_Contig13_G00059/Pcar_Contig144_G00007/Pcar_Contig158_G00005/CHERP/Pcar_Contig195_G00005/CHERP/CHERP/CHERP/Pcar_Contig44_G00036/Pcar_Contig47_G00012/Pcar_Contig52_G00004/Pcar_Contig54_G00034/Pcar_Contig7_G00043
phi03040	Spliceosome	14/105	143/13213	6.28277e-12	2.37267e-10	NA	Pcar_Contig112_G00002/Pcar_Contig13_G00059/Pcar_Contig144_G00007/Pcar_Contig158_G00005/Pcar_Contig16_G00015/Pcar_Contig195_G00005/Pcar_Contig1_G00107/Pcar_Contig259_G00001/Pcar_Contig42_G00034/Pcar_Contig44_G00036/Pcar_Contig47_G00012/Pcar_Contig52_G00004/Pcar_Contig54_G00034/Pcar_Contig7_G00043	CHERP/Pcar_Contig13_G00059/Pcar_Contig144_G00007/Pcar_Contig158_G00005/CHERP/Pcar_Contig195_G00005/CHERP/CHERP/CHERP/Pcar_Contig44_G00036/Pcar_Contig47_G00012/Pcar_Contig52_G00004/Pcar_Contig54_G00034/Pcar_Contig7_G00043
pss03040	Spliceosome	14/105	143/13213	6.28277e-12	2.37267e-10	NA	Pcar_Contig112_G00002/Pcar_Contig13_G00059/Pcar_Contig144_G00007/Pcar_Contig158_G00005/Pcar_Contig16_G00015/Pcar_Contig195_G00005/Pcar_Contig1_G00107/Pcar_Contig259_G00001/Pcar_Contig42_G00034/Pcar_Contig44_G00036/Pcar_Contig47_G00012/Pcar_Contig52_G00004/Pcar_Contig54_G00034/Pcar_Contig7_G00043	CHERP/Pcar_Contig13_G00059/Pcar_Contig144_G00007/Pcar_Contig158_G00005/CHERP/Pcar_Contig195_G00005/CHERP/CHERP/CHERP/Pcar_Contig44_G00036/Pcar_Contig47_G00012/Pcar_Contig52_G00004/Pcar_Contig54_G00034/Pcar_Contig7_G00043
biu03040	Spliceosome	14/105	144/13213	6.91435e-12	2.46612e-10	NA	Pcar_Contig112_G00002/Pcar_Contig13_G00059/Pcar_Contig144_G00007/Pcar_Contig158_G00005/Pcar_Contig16_G00015/Pcar_Contig195_G00005/Pcar_Contig1_G00107/Pcar_Contig259_G00001/Pcar_Contig42_G00034/Pcar_Contig44_G00036/Pcar_Contig47_G00012/Pcar_Contig52_G00004/Pcar_Contig54_G00034/Pcar_Contig7_G00043	CHERP/Pcar_Contig13_G00059/Pcar_Contig144_G00007/Pcar_Contig158_G00005/CHERP/Pcar_Contig195_G00005/CHERP/CHERP/CHERP/Pcar_Contig44_G00036/Pcar_Contig47_G00012/Pcar_Contig52_G00004/Pcar_Contig54_G00034/Pcar_Contig7_G00043
fch03040	Spliceosome	14/105	144/13213	6.91435e-12	2.46612e-10	NA	Pcar_Contig112_G00002/Pcar_Contig13_G00059/Pcar_Contig144_G00007/Pcar_Contig158_G00005/Pcar_Contig16_G00015/Pcar_Contig195_G00005/Pcar_Contig1_G00107/Pcar_Contig259_G00001/Pcar_Contig42_G00034/Pcar_Contig44_G00036/Pcar_Contig47_G00012/Pcar_Contig52_G00004/Pcar_Contig54_G00034/Pcar_Contig7_G00043	CHERP/Pcar_Contig13_G00059/Pcar_Contig144_G00007/Pcar_Contig158_G00005/CHERP/Pcar_Contig195_G00005/CHERP/CHERP/CHERP/Pcar_Contig44_G00036/Pcar_Contig47_G00012/Pcar_Contig52_G00004/Pcar_Contig54_G00034/Pcar_Contig7_G00043
xla03040	Spliceosome	14/105	144/13213	6.91435e-12	2.46612e-10	NA	Pcar_Contig112_G00002/Pcar_Contig13_G00059/Pcar_Contig144_G00007/Pcar_Contig158_G00005/Pcar_Contig16_G00015/Pcar_Contig195_G00005/Pcar_Contig1_G00107/Pcar_Contig259_G00001/Pcar_Contig42_G00034/Pcar_Contig44_G00036/Pcar_Contig47_G00012/Pcar_Contig52_G00004/Pcar_Contig54_G00034/Pcar_Contig7_G00043	CHERP/Pcar_Contig13_G00059/Pcar_Contig144_G00007/Pcar_Contig158_G00005/CHERP/Pcar_Contig195_G00005/CHERP/CHERP/CHERP/Pcar_Contig44_G00036/Pcar_Contig47_G00012/Pcar_Contig52_G00004/Pcar_Contig54_G00034/Pcar_Contig7_G00043
eai03040	Spliceosome	14/105	145/13213	7.60379e-12	2.66271e-10	NA	Pcar_Contig112_G00002/Pcar_Contig13_G00059/Pcar_Contig144_G00007/Pcar_Contig158_G00005/Pcar_Contig16_G00015/Pcar_Contig195_G00005/Pcar_Contig1_G00107/Pcar_Contig259_G00001/Pcar_Contig42_G00034/Pcar_Contig44_G00036/Pcar_Contig47_G00012/Pcar_Contig52_G00004/Pcar_Contig54_G00034/Pcar_Contig7_G00043	CHERP/Pcar_Contig13_G00059/Pcar_Contig144_G00007/Pcar_Contig158_G00005/CHERP/Pcar_Contig195_G00005/CHERP/CHERP/CHERP/Pcar_Contig44_G00036/Pcar_Contig47_G00012/Pcar_Contig52_G00004/Pcar_Contig54_G00034/Pcar_Contig7_G00043
asn03040	Spliceosome	14/105	146/13213	8.35584e-12	2.87381e-10	NA	Pcar_Contig112_G00002/Pcar_Contig13_G00059/Pcar_Contig144_G00007/Pcar_Contig158_G00005/Pcar_Contig16_G00015/Pcar_Contig195_G00005/Pcar_Contig1_G00107/Pcar_Contig259_G00001/Pcar_Contig42_G00034/Pcar_Contig44_G00036/Pcar_Contig47_G00012/Pcar_Contig52_G00004/Pcar_Contig54_G00034/Pcar_Contig7_G00043	CHERP/Pcar_Contig13_G00059/Pcar_Contig144_G00007/Pcar_Contig158_G00005/CHERP/Pcar_Contig195_G00005/CHERP/CHERP/CHERP/Pcar_Contig44_G00036/Pcar_Contig47_G00012/Pcar_Contig52_G00004/Pcar_Contig54_G00034/Pcar_Contig7_G00043
oaa04940	Type I diabetes mellitus	14/105	154/13213	1.73283e-11	5.76943e-10	NA	Pcar_Contig281_G00002/Pcar_Contig295_G00003/Pcar_Contig385_G00002/Pcar_Contig395_G00001/Pcar_Contig785_G00001/Pcar_Contig276_G00001/Pcar_Contig343_G00001/Pcar_Contig717_G00001/Pcar_Contig250_G00005/Pcar_Contig321_G00002/Pcar_Contig257_G00001/Pcar_Contig257_G00002/Pcar_Contig301_G00002/Pcar_Contig669_G00001	HB2D/DRB3/DRB3/Pcar_Contig395_G00001/Pcar_Contig785_G00001/Pcar_Contig276_G00001/Pcar_Contig343_G00001/Pcar_Contig717_G00001/HB2D/HB2D/Pcar_Contig257_G00001/Pcar_Contig257_G00002/Pcar_Contig301_G00002/Pcar_Contig669_G00001
R-HSA-202433	Generation of second messenger molecules	12/105	99/13213	1.73742e-11	5.76943e-10	NA	Pcar_Contig281_G00002/Pcar_Contig295_G00003/Pcar_Contig385_G00002/Pcar_Contig395_G00001/Pcar_Contig785_G00001/Pcar_Contig276_G00001/Pcar_Contig343_G00001/Pcar_Contig717_G00001/Pcar_Contig250_G00005/Pcar_Contig321_G00002/Pcar_Contig301_G00002/Pcar_Contig669_G00001	HB2D/DRB3/DRB3/Pcar_Contig395_G00001/Pcar_Contig785_G00001/Pcar_Contig276_G00001/Pcar_Contig343_G00001/Pcar_Contig717_G00001/HB2D/HB2D/Pcar_Contig301_G00002/Pcar_Contig669_G00001
mcal05310	Asthma	12/105	104/13213	3.14447e-11	1.01773e-09	NA	Pcar_Contig281_G00002/Pcar_Contig295_G00003/Pcar_Contig385_G00002/Pcar_Contig395_G00001/Pcar_Contig785_G00001/Pcar_Contig276_G00001/Pcar_Contig343_G00001/Pcar_Contig717_G00001/Pcar_Contig250_G00005/Pcar_Contig321_G00002/Pcar_Contig301_G00002/Pcar_Contig669_G00001	HB2D/DRB3/DRB3/Pcar_Contig395_G00001/Pcar_Contig785_G00001/Pcar_Contig276_G00001/Pcar_Contig343_G00001/Pcar_Contig717_G00001/HB2D/HB2D/Pcar_Contig301_G00002/Pcar_Contig669_G00001
mde03040	Spliceosome	14/105	161/13213	3.1705e-11	1.01773e-09	NA	Pcar_Contig112_G00002/Pcar_Contig13_G00059/Pcar_Contig144_G00007/Pcar_Contig158_G00005/Pcar_Contig16_G00015/Pcar_Contig195_G00005/Pcar_Contig1_G00107/Pcar_Contig259_G00001/Pcar_Contig42_G00034/Pcar_Contig44_G00036/Pcar_Contig47_G00012/Pcar_Contig52_G00004/Pcar_Contig54_G00034/Pcar_Contig7_G00043	CHERP/Pcar_Contig13_G00059/Pcar_Contig144_G00007/Pcar_Contig158_G00005/CHERP/Pcar_Contig195_G00005/CHERP/CHERP/CHERP/Pcar_Contig44_G00036/Pcar_Contig47_G00012/Pcar_Contig52_G00004/Pcar_Contig54_G00034/Pcar_Contig7_G00043
ecb04940	Type I diabetes mellitus	12/105	108/13213	4.94173e-11	1.53513e-09	NA	Pcar_Contig281_G00002/Pcar_Contig295_G00003/Pcar_Contig385_G00002/Pcar_Contig785_G00001/Pcar_Contig276_G00001/Pcar_Contig343_G00001/Pcar_Contig717_G00001/Pcar_Contig250_G00005/Pcar_Contig321_G00002/Pcar_Contig257_G00001/Pcar_Contig257_G00002/Pcar_Contig669_G00001	HB2D/DRB3/DRB3/Pcar_Contig785_G00001/Pcar_Contig276_G00001/Pcar_Contig343_G00001/Pcar_Contig717_G00001/HB2D/HB2D/Pcar_Contig257_G00001/Pcar_Contig257_G00002/Pcar_Contig669_G00001
mpah05310	Asthma	12/105	108/13213	4.94173e-11	1.53513e-09	NA	Pcar_Contig281_G00002/Pcar_Contig295_G00003/Pcar_Contig385_G00002/Pcar_Contig395_G00001/Pcar_Contig785_G00001/Pcar_Contig276_G00001/Pcar_Contig343_G00001/Pcar_Contig717_G00001/Pcar_Contig250_G00005/Pcar_Contig321_G00002/Pcar_Contig301_G00002/Pcar_Contig669_G00001	HB2D/DRB3/DRB3/Pcar_Contig395_G00001/Pcar_Contig785_G00001/Pcar_Contig276_G00001/Pcar_Contig343_G00001/Pcar_Contig717_G00001/HB2D/HB2D/Pcar_Contig301_G00002/Pcar_Contig669_G00001
mcal05332	Graft-versus-host disease	12/105	109/13213	5.51687e-11	1.68659e-09	NA	Pcar_Contig281_G00002/Pcar_Contig295_G00003/Pcar_Contig385_G00002/Pcar_Contig395_G00001/Pcar_Contig785_G00001/Pcar_Contig276_G00001/Pcar_Contig343_G00001/Pcar_Contig717_G00001/Pcar_Contig250_G00005/Pcar_Contig321_G00002/Pcar_Contig301_G00002/Pcar_Contig669_G00001	HB2D/DRB3/DRB3/Pcar_Contig395_G00001/Pcar_Contig785_G00001/Pcar_Contig276_G00001/Pcar_Contig343_G00001/Pcar_Contig717_G00001/HB2D/HB2D/Pcar_Contig301_G00002/Pcar_Contig669_G00001
R-BTA-72203	Processing of Capped Intron-Containing Pre-mRNA	14/105	170/13213	6.61017e-11	1.98925e-09	NA	Pcar_Contig112_G00002/Pcar_Contig13_G00059/Pcar_Contig144_G00007/Pcar_Contig158_G00005/Pcar_Contig16_G00015/Pcar_Contig195_G00005/Pcar_Contig1_G00107/Pcar_Contig259_G00001/Pcar_Contig42_G00034/Pcar_Contig44_G00036/Pcar_Contig47_G00012/Pcar_Contig52_G00004/Pcar_Contig54_G00034/Pcar_Contig7_G00043	CHERP/Pcar_Contig13_G00059/Pcar_Contig144_G00007/Pcar_Contig158_G00005/CHERP/Pcar_Contig195_G00005/CHERP/CHERP/CHERP/Pcar_Contig44_G00036/Pcar_Contig47_G00012/Pcar_Contig52_G00004/Pcar_Contig54_G00034/Pcar_Contig7_G00043
bom05150	Staphylococcus aureus infection	14/105	171/13213	7.15299e-11	2.11949e-09	NA	Pcar_Contig281_G00002/Pcar_Contig295_G00003/Pcar_Contig385_G00002/Pcar_Contig395_G00001/Pcar_Contig785_G00001/Pcar_Contig150_G00001/Pcar_Contig93_G00001/Pcar_Contig276_G00001/Pcar_Contig343_G00001/Pcar_Contig717_G00001/Pcar_Contig250_G00005/Pcar_Contig321_G00002/Pcar_Contig301_G00002/Pcar_Contig669_G00001	HB2D/DRB3/DRB3/Pcar_Contig395_G00001/Pcar_Contig785_G00001/CAMP/Pcar_Contig93_G00001/Pcar_Contig276_G00001/Pcar_Contig343_G00001/Pcar_Contig717_G00001/HB2D/HB2D/Pcar_Contig301_G00002/Pcar_Contig669_G00001
hsa05150	Staphylococcus aureus infection	13/105	140/13213	7.34027e-11	2.14202e-09	NA	Pcar_Contig281_G00002/Pcar_Contig295_G00003/Pcar_Contig385_G00002/Pcar_Contig395_G00001/Pcar_Contig785_G00001/Pcar_Contig207_G00002/Pcar_Contig93_G00001/Pcar_Contig276_G00001/Pcar_Contig343_G00001/Pcar_Contig717_G00001/Pcar_Contig250_G00005/Pcar_Contig321_G00002/Pcar_Contig301_G00002	HB2D/DRB3/DRB3/Pcar_Contig395_G00001/Pcar_Contig785_G00001/Pcar_Contig207_G00002/Pcar_Contig93_G00001/Pcar_Contig276_G00001/Pcar_Contig343_G00001/Pcar_Contig717_G00001/HB2D/HB2D/Pcar_Contig301_G00002
mpah05332	Graft-versus-host disease	12/105	112/13213	7.625e-11	2.1919e-09	NA	Pcar_Contig281_G00002/Pcar_Contig295_G00003/Pcar_Contig385_G00002/Pcar_Contig395_G00001/Pcar_Contig785_G00001/Pcar_Contig276_G00001/Pcar_Contig343_G00001/Pcar_Contig717_G00001/Pcar_Contig250_G00005/Pcar_Contig321_G00002/Pcar_Contig301_G00002/Pcar_Contig669_G00001	HB2D/DRB3/DRB3/Pcar_Contig395_G00001/Pcar_Contig785_G00001/Pcar_Contig276_G00001/Pcar_Contig343_G00001/Pcar_Contig717_G00001/HB2D/HB2D/Pcar_Contig301_G00002/Pcar_Contig669_G00001
eai05310	Asthma	12/105	113/13213	8.47531e-11	2.40051e-09	NA	Pcar_Contig281_G00002/Pcar_Contig295_G00003/Pcar_Contig385_G00002/Pcar_Contig395_G00001/Pcar_Contig785_G00001/Pcar_Contig276_G00001/Pcar_Contig343_G00001/Pcar_Contig717_G00001/Pcar_Contig250_G00005/Pcar_Contig321_G00002/Pcar_Contig301_G00002/Pcar_Contig669_G00001	HB2D/DRB3/DRB3/Pcar_Contig395_G00001/Pcar_Contig785_G00001/Pcar_Contig276_G00001/Pcar_Contig343_G00001/Pcar_Contig717_G00001/HB2D/HB2D/Pcar_Contig301_G00002/Pcar_Contig669_G00001
mcal05330	Allograft rejection	12/105	114/13213	9.41062e-11	2.62679e-09	NA	Pcar_Contig281_G00002/Pcar_Contig295_G00003/Pcar_Contig385_G00002/Pcar_Contig395_G00001/Pcar_Contig785_G00001/Pcar_Contig276_G00001/Pcar_Contig343_G00001/Pcar_Contig717_G00001/Pcar_Contig250_G00005/Pcar_Contig321_G00002/Pcar_Contig301_G00002/Pcar_Contig669_G00001	HB2D/DRB3/DRB3/Pcar_Contig395_G00001/Pcar_Contig785_G00001/Pcar_Contig276_G00001/Pcar_Contig343_G00001/Pcar_Contig717_G00001/HB2D/HB2D/Pcar_Contig301_G00002/Pcar_Contig669_G00001
pmur05168	Herpes simplex virus 1 infection	20/105	423/13213	1.05475e-10	2.90207e-09	NA	Pcar_Contig201_G00007/Pcar_Contig201_G00008/Pcar_Contig345_G00001/Pcar_Contig438_G00001/Pcar_Contig481_G00001/Pcar_Contig23_G00085/Pcar_Contig281_G00002/Pcar_Contig295_G00003/Pcar_Contig385_G00002/Pcar_Contig395_G00001/Pcar_Contig785_G00001/Pcar_Contig276_G00001/Pcar_Contig343_G00001/Pcar_Contig717_G00001/Pcar_Contig250_G00005/Pcar_Contig321_G00002/Pcar_Contig301_G00002/Pcar_Contig669_G00001/Pcar…	ZKSC5/Pcar_Contig201_G00008/Pcar_Contig345_G00001/Pcar_Contig438_G00001/Pcar_Contig481_G00001/BIR7A/HB2D/DRB3/DRB3/Pcar_Contig395_G00001/Pcar_Contig785_G00001/Pcar_Contig276_G00001/Pcar_Contig343_G00001/Pcar_Contig717_G00001/HB2D/HB2D/Pcar_Contig301_G00002/Pcar_Contig669_G00001/Pcar_Contig469_G00002/Pcar_Contig500_G00001
hsa05310	Asthma	11/105	90/13213	1.15526e-10	3.09416e-09	NA	Pcar_Contig281_G00002/Pcar_Contig295_G00003/Pcar_Contig385_G00002/Pcar_Contig395_G00001/Pcar_Contig785_G00001/Pcar_Contig276_G00001/Pcar_Contig343_G00001/Pcar_Contig717_G00001/Pcar_Contig250_G00005/Pcar_Contig321_G00002/Pcar_Contig301_G00002	HB2D/DRB3/DRB3/Pcar_Contig395_G00001/Pcar_Contig785_G00001/Pcar_Contig276_G00001/Pcar_Contig343_G00001/Pcar_Contig717_G00001/HB2D/HB2D/Pcar_Contig301_G00002
epz05310	Asthma	12/105	116/13213	1.1567e-10	3.09416e-09	NA	Pcar_Contig281_G00002/Pcar_Contig295_G00003/Pcar_Contig385_G00002/Pcar_Contig395_G00001/Pcar_Contig785_G00001/Pcar_Contig276_G00001/Pcar_Contig343_G00001/Pcar_Contig717_G00001/Pcar_Contig250_G00005/Pcar_Contig321_G00002/Pcar_Contig301_G00002/Pcar_Contig669_G00001	HB2D/DRB3/DRB3/Pcar_Contig395_G00001/Pcar_Contig785_G00001/Pcar_Contig276_G00001/Pcar_Contig343_G00001/Pcar_Contig717_G00001/HB2D/HB2D/Pcar_Contig301_G00002/Pcar_Contig669_G00001
mpah05330	Allograft rejection	12/105	117/13213	1.28048e-10	3.37837e-09	NA	Pcar_Contig281_G00002/Pcar_Contig295_G00003/Pcar_Contig385_G00002/Pcar_Contig395_G00001/Pcar_Contig785_G00001/Pcar_Contig276_G00001/Pcar_Contig343_G00001/Pcar_Contig717_G00001/Pcar_Contig250_G00005/Pcar_Contig321_G00002/Pcar_Contig301_G00002/Pcar_Contig669_G00001	HB2D/DRB3/DRB3/Pcar_Contig395_G00001/Pcar_Contig785_G00001/Pcar_Contig276_G00001/Pcar_Contig343_G00001/Pcar_Contig717_G00001/HB2D/HB2D/Pcar_Contig301_G00002/Pcar_Contig669_G00001
bom04940	Type I diabetes mellitus	13/105	147/13213	1.36013e-10	3.54002e-09	NA	Pcar_Contig281_G00002/Pcar_Contig295_G00003/Pcar_Contig385_G00002/Pcar_Contig395_G00001/Pcar_Contig785_G00001/Pcar_Contig276_G00001/Pcar_Contig343_G00001/Pcar_Contig717_G00001/Pcar_Contig250_G00005/Pcar_Contig321_G00002/Pcar_Contig257_G00002/Pcar_Contig301_G00002/Pcar_Contig669_G00001	HB2D/DRB3/DRB3/Pcar_Contig395_G00001/Pcar_Contig785_G00001/Pcar_Contig276_G00001/Pcar_Contig343_G00001/Pcar_Contig717_G00001/HB2D/HB2D/Pcar_Contig257_G00002/Pcar_Contig301_G00002/Pcar_Contig669_G00001
mcal05320	Autoimmune thyroid disease	12/105	118/13213	1.41615e-10	3.63666e-09	NA	Pcar_Contig281_G00002/Pcar_Contig295_G00003/Pcar_Contig385_G00002/Pcar_Contig395_G00001/Pcar_Contig785_G00001/Pcar_Contig276_G00001/Pcar_Contig343_G00001/Pcar_Contig717_G00001/Pcar_Contig250_G00005/Pcar_Contig321_G00002/Pcar_Contig301_G00002/Pcar_Contig669_G00001	HB2D/DRB3/DRB3/Pcar_Contig395_G00001/Pcar_Contig785_G00001/Pcar_Contig276_G00001/Pcar_Contig343_G00001/Pcar_Contig717_G00001/HB2D/HB2D/Pcar_Contig301_G00002/Pcar_Contig669_G00001
eai05332	Graft-versus-host disease	12/105	120/13213	1.7272e-10	4.32026e-09	NA	Pcar_Contig281_G00002/Pcar_Contig295_G00003/Pcar_Contig385_G00002/Pcar_Contig395_G00001/Pcar_Contig785_G00001/Pcar_Contig276_G00001/Pcar_Contig343_G00001/Pcar_Contig717_G00001/Pcar_Contig250_G00005/Pcar_Contig321_G00002/Pcar_Contig301_G00002/Pcar_Contig669_G00001	HB2D/DRB3/DRB3/Pcar_Contig395_G00001/Pcar_Contig785_G00001/Pcar_Contig276_G00001/Pcar_Contig343_G00001/Pcar_Contig717_G00001/HB2D/HB2D/Pcar_Contig301_G00002/Pcar_Contig669_G00001
oaa05310	Asthma	12/105	120/13213	1.7272e-10	4.32026e-09	NA	Pcar_Contig281_G00002/Pcar_Contig295_G00003/Pcar_Contig385_G00002/Pcar_Contig395_G00001/Pcar_Contig785_G00001/Pcar_Contig276_G00001/Pcar_Contig343_G00001/Pcar_Contig717_G00001/Pcar_Contig250_G00005/Pcar_Contig321_G00002/Pcar_Contig301_G00002/Pcar_Contig669_G00001	HB2D/DRB3/DRB3/Pcar_Contig395_G00001/Pcar_Contig785_G00001/Pcar_Contig276_G00001/Pcar_Contig343_G00001/Pcar_Contig717_G00001/HB2D/HB2D/Pcar_Contig301_G00002/Pcar_Contig669_G00001
R-MMU-72163	mRNA Splicing - Major Pathway	14/105	183/13213	1.77406e-10	4.38055e-09	NA	Pcar_Contig112_G00002/Pcar_Contig13_G00059/Pcar_Contig144_G00007/Pcar_Contig158_G00005/Pcar_Contig16_G00015/Pcar_Contig195_G00005/Pcar_Contig1_G00107/Pcar_Contig259_G00001/Pcar_Contig42_G00034/Pcar_Contig44_G00036/Pcar_Contig47_G00012/Pcar_Contig52_G00004/Pcar_Contig54_G00034/Pcar_Contig7_G00043	CHERP/Pcar_Contig13_G00059/Pcar_Contig144_G00007/Pcar_Contig158_G00005/CHERP/Pcar_Contig195_G00005/CHERP/CHERP/CHERP/Pcar_Contig44_G00036/Pcar_Contig47_G00012/Pcar_Contig52_G00004/Pcar_Contig54_G00034/Pcar_Contig7_G00043
hsa05332	Graft-versus-host disease	11/105	94/13213	1.86749e-10	4.5529e-09	NA	Pcar_Contig281_G00002/Pcar_Contig295_G00003/Pcar_Contig385_G00002/Pcar_Contig395_G00001/Pcar_Contig785_G00001/Pcar_Contig276_G00001/Pcar_Contig343_G00001/Pcar_Contig717_G00001/Pcar_Contig250_G00005/Pcar_Contig321_G00002/Pcar_Contig301_G00002	HB2D/DRB3/DRB3/Pcar_Contig395_G00001/Pcar_Contig785_G00001/Pcar_Contig276_G00001/Pcar_Contig343_G00001/Pcar_Contig717_G00001/HB2D/HB2D/Pcar_Contig301_G00002
mpah05320	Autoimmune thyroid disease	12/105	121/13213	1.90485e-10	4.58592e-09	NA	Pcar_Contig281_G00002/Pcar_Contig295_G00003/Pcar_Contig385_G00002/Pcar_Contig395_G00001/Pcar_Contig785_G00001/Pcar_Contig276_G00001/Pcar_Contig343_G00001/Pcar_Contig717_G00001/Pcar_Contig250_G00005/Pcar_Contig321_G00002/Pcar_Contig301_G00002/Pcar_Contig669_G00001	HB2D/DRB3/DRB3/Pcar_Contig395_G00001/Pcar_Contig785_G00001/Pcar_Contig276_G00001/Pcar_Contig343_G00001/Pcar_Contig717_G00001/HB2D/HB2D/Pcar_Contig301_G00002/Pcar_Contig669_G00001
amj04672	Intestinal immune network for IgA production	12/105	122/13213	2.09887e-10	4.92978e-09	NA	Pcar_Contig281_G00002/Pcar_Contig295_G00003/Pcar_Contig385_G00002/Pcar_Contig395_G00001/Pcar_Contig785_G00001/Pcar_Contig276_G00001/Pcar_Contig343_G00001/Pcar_Contig717_G00001/Pcar_Contig250_G00005/Pcar_Contig321_G00002/Pcar_Contig301_G00002/Pcar_Contig669_G00001	HB2D/DRB3/DRB3/Pcar_Contig395_G00001/Pcar_Contig785_G00001/Pcar_Contig276_G00001/Pcar_Contig343_G00001/Pcar_Contig717_G00001/HB2D/HB2D/Pcar_Contig301_G00002/Pcar_Contig669_G00001
epz05332	Graft-versus-host disease	12/105	122/13213	2.09887e-10	4.92978e-09	NA	Pcar_Contig281_G00002/Pcar_Contig295_G00003/Pcar_Contig385_G00002/Pcar_Contig395_G00001/Pcar_Contig785_G00001/Pcar_Contig276_G00001/Pcar_Contig343_G00001/Pcar_Contig717_G00001/Pcar_Contig250_G00005/Pcar_Contig321_G00002/Pcar_Contig301_G00002/Pcar_Contig669_G00001	HB2D/DRB3/DRB3/Pcar_Contig395_G00001/Pcar_Contig785_G00001/Pcar_Contig276_G00001/Pcar_Contig343_G00001/Pcar_Contig717_G00001/HB2D/HB2D/Pcar_Contig301_G00002/Pcar_Contig669_G00001
eai05330	Allograft rejection	12/105	123/13213	2.3106e-10	5.23554e-09	NA	Pcar_Contig281_G00002/Pcar_Contig295_G00003/Pcar_Contig385_G00002/Pcar_Contig395_G00001/Pcar_Contig785_G00001/Pcar_Contig276_G00001/Pcar_Contig343_G00001/Pcar_Contig717_G00001/Pcar_Contig250_G00005/Pcar_Contig321_G00002/Pcar_Contig301_G00002/Pcar_Contig669_G00001	HB2D/DRB3/DRB3/Pcar_Contig395_G00001/Pcar_Contig785_G00001/Pcar_Contig276_G00001/Pcar_Contig343_G00001/Pcar_Contig717_G00001/HB2D/HB2D/Pcar_Contig301_G00002/Pcar_Contig669_G00001
npr04672	Intestinal immune network for IgA production	12/105	123/13213	2.3106e-10	5.23554e-09	NA	Pcar_Contig281_G00002/Pcar_Contig295_G00003/Pcar_Contig385_G00002/Pcar_Contig395_G00001/Pcar_Contig785_G00001/Pcar_Contig276_G00001/Pcar_Contig343_G00001/Pcar_Contig717_G00001/Pcar_Contig250_G00005/Pcar_Contig321_G00002/Pcar_Contig301_G00002/Pcar_Contig669_G00001	HB2D/DRB3/DRB3/Pcar_Contig395_G00001/Pcar_Contig785_G00001/Pcar_Contig276_G00001/Pcar_Contig343_G00001/Pcar_Contig717_G00001/HB2D/HB2D/Pcar_Contig301_G00002/Pcar_Contig669_G00001
pmaj04672	Intestinal immune network for IgA production	12/105	123/13213	2.3106e-10	5.23554e-09	NA	Pcar_Contig281_G00002/Pcar_Contig295_G00003/Pcar_Contig385_G00002/Pcar_Contig395_G00001/Pcar_Contig785_G00001/Pcar_Contig276_G00001/Pcar_Contig343_G00001/Pcar_Contig717_G00001/Pcar_Contig250_G00005/Pcar_Contig321_G00002/Pcar_Contig301_G00002/Pcar_Contig669_G00001	HB2D/DRB3/DRB3/Pcar_Contig395_G00001/Pcar_Contig785_G00001/Pcar_Contig276_G00001/Pcar_Contig343_G00001/Pcar_Contig717_G00001/HB2D/HB2D/Pcar_Contig301_G00002/Pcar_Contig669_G00001
mcal05168	Herpes simplex virus 1 infection	19/105	395/13213	2.4579e-10	5.50454e-09	NA	Pcar_Contig201_G00003/Pcar_Contig201_G00009/Pcar_Contig289_G00001/Pcar_Contig311_G00001/Pcar_Contig354_G00001/Pcar_Contig438_G00001/Pcar_Contig23_G00085/Pcar_Contig281_G00002/Pcar_Contig295_G00003/Pcar_Contig385_G00002/Pcar_Contig395_G00001/Pcar_Contig785_G00001/Pcar_Contig276_G00001/Pcar_Contig343_G00001/Pcar_Contig717_G00001/Pcar_Contig250_G00005/Pcar_Contig321_G00002/Pcar_Contig301_G00002/Pcar…	ZN891/Pcar_Contig201_G00009/ZN557/Pcar_Contig311_G00001/Pcar_Contig354_G00001/Pcar_Contig438_G00001/BIR7A/HB2D/DRB3/DRB3/Pcar_Contig395_G00001/Pcar_Contig785_G00001/Pcar_Contig276_G00001/Pcar_Contig343_G00001/Pcar_Contig717_G00001/HB2D/HB2D/Pcar_Contig301_G00002/Pcar_Contig669_G00001
biu04940	Type I diabetes mellitus	12/105	124/13213	2.54147e-10	5.56236e-09	NA	Pcar_Contig281_G00002/Pcar_Contig295_G00003/Pcar_Contig385_G00002/Pcar_Contig395_G00001/Pcar_Contig785_G00001/Pcar_Contig343_G00001/Pcar_Contig250_G00005/Pcar_Contig321_G00002/Pcar_Contig257_G00001/Pcar_Contig257_G00002/Pcar_Contig301_G00002/Pcar_Contig669_G00001	HB2D/DRB3/DRB3/Pcar_Contig395_G00001/Pcar_Contig785_G00001/Pcar_Contig343_G00001/HB2D/HB2D/Pcar_Contig257_G00001/Pcar_Contig257_G00002/Pcar_Contig301_G00002/Pcar_Contig669_G00001
mcal04672	Intestinal immune network for IgA production	12/105	124/13213	2.54147e-10	5.56236e-09	NA	Pcar_Contig281_G00002/Pcar_Contig295_G00003/Pcar_Contig385_G00002/Pcar_Contig395_G00001/Pcar_Contig785_G00001/Pcar_Contig276_G00001/Pcar_Contig343_G00001/Pcar_Contig717_G00001/Pcar_Contig250_G00005/Pcar_Contig321_G00002/Pcar_Contig301_G00002/Pcar_Contig669_G00001	HB2D/DRB3/DRB3/Pcar_Contig395_G00001/Pcar_Contig785_G00001/Pcar_Contig276_G00001/Pcar_Contig343_G00001/Pcar_Contig717_G00001/HB2D/HB2D/Pcar_Contig301_G00002/Pcar_Contig669_G00001
mmu04940	Type I diabetes mellitus	11/105	97/13213	2.63804e-10	5.70884e-09	NA	Pcar_Contig295_G00003/Pcar_Contig385_G00002/Pcar_Contig395_G00001/Pcar_Contig785_G00001/Pcar_Contig276_G00001/Pcar_Contig343_G00001/Pcar_Contig717_G00001/Pcar_Contig250_G00005/Pcar_Contig257_G00001/Pcar_Contig257_G00002/Pcar_Contig669_G00001	DRB3/DRB3/Pcar_Contig395_G00001/Pcar_Contig785_G00001/Pcar_Contig276_G00001/Pcar_Contig343_G00001/Pcar_Contig717_G00001/HB2D/Pcar_Contig257_G00001/Pcar_Contig257_G00002/Pcar_Contig669_G00001
R-MMU-72172	mRNA Splicing	14/105	189/13213	2.72513e-10	5.83177e-09	NA	Pcar_Contig112_G00002/Pcar_Contig13_G00059/Pcar_Contig144_G00007/Pcar_Contig158_G00005/Pcar_Contig16_G00015/Pcar_Contig195_G00005/Pcar_Contig1_G00107/Pcar_Contig259_G00001/Pcar_Contig42_G00034/Pcar_Contig44_G00036/Pcar_Contig47_G00012/Pcar_Contig52_G00004/Pcar_Contig54_G00034/Pcar_Contig7_G00043	CHERP/Pcar_Contig13_G00059/Pcar_Contig144_G00007/Pcar_Contig158_G00005/CHERP/Pcar_Contig195_G00005/CHERP/CHERP/CHERP/Pcar_Contig44_G00036/Pcar_Contig47_G00012/Pcar_Contig52_G00004/Pcar_Contig54_G00034/Pcar_Contig7_G00043
bom05310	Asthma	12/105	125/13213	2.79302e-10	5.84713e-09	NA	Pcar_Contig281_G00002/Pcar_Contig295_G00003/Pcar_Contig385_G00002/Pcar_Contig395_G00001/Pcar_Contig785_G00001/Pcar_Contig276_G00001/Pcar_Contig343_G00001/Pcar_Contig717_G00001/Pcar_Contig250_G00005/Pcar_Contig321_G00002/Pcar_Contig301_G00002/Pcar_Contig669_G00001	HB2D/DRB3/DRB3/Pcar_Contig395_G00001/Pcar_Contig785_G00001/Pcar_Contig276_G00001/Pcar_Contig343_G00001/Pcar_Contig717_G00001/HB2D/HB2D/Pcar_Contig301_G00002/Pcar_Contig669_G00001
epz05330	Allograft rejection	12/105	125/13213	2.79302e-10	5.84713e-09	NA	Pcar_Contig281_G00002/Pcar_Contig295_G00003/Pcar_Contig385_G00002/Pcar_Contig395_G00001/Pcar_Contig785_G00001/Pcar_Contig276_G00001/Pcar_Contig343_G00001/Pcar_Contig717_G00001/Pcar_Contig250_G00005/Pcar_Contig321_G00002/Pcar_Contig301_G00002/Pcar_Contig669_G00001	HB2D/DRB3/DRB3/Pcar_Contig395_G00001/Pcar_Contig785_G00001/Pcar_Contig276_G00001/Pcar_Contig343_G00001/Pcar_Contig717_G00001/HB2D/HB2D/Pcar_Contig301_G00002/Pcar_Contig669_G00001
eai05320	Autoimmune thyroid disease	12/105	126/13213	3.06688e-10	6.28385e-09	NA	Pcar_Contig281_G00002/Pcar_Contig295_G00003/Pcar_Contig385_G00002/Pcar_Contig395_G00001/Pcar_Contig785_G00001/Pcar_Contig276_G00001/Pcar_Contig343_G00001/Pcar_Contig717_G00001/Pcar_Contig250_G00005/Pcar_Contig321_G00002/Pcar_Contig301_G00002/Pcar_Contig669_G00001	HB2D/DRB3/DRB3/Pcar_Contig395_G00001/Pcar_Contig785_G00001/Pcar_Contig276_G00001/Pcar_Contig343_G00001/Pcar_Contig717_G00001/HB2D/HB2D/Pcar_Contig301_G00002/Pcar_Contig669_G00001
mpah04672	Intestinal immune network for IgA production	12/105	126/13213	3.06688e-10	6.28385e-09	NA	Pcar_Contig281_G00002/Pcar_Contig295_G00003/Pcar_Contig385_G00002/Pcar_Contig395_G00001/Pcar_Contig785_G00001/Pcar_Contig276_G00001/Pcar_Contig343_G00001/Pcar_Contig717_G00001/Pcar_Contig250_G00005/Pcar_Contig321_G00002/Pcar_Contig301_G00002/Pcar_Contig669_G00001	HB2D/DRB3/DRB3/Pcar_Contig395_G00001/Pcar_Contig785_G00001/Pcar_Contig276_G00001/Pcar_Contig343_G00001/Pcar_Contig717_G00001/HB2D/HB2D/Pcar_Contig301_G00002/Pcar_Contig669_G00001
mpah05150	Staphylococcus aureus infection	13/105	157/13213	3.10708e-10	6.29919e-09	NA	Pcar_Contig281_G00002/Pcar_Contig295_G00003/Pcar_Contig385_G00002/Pcar_Contig395_G00001/Pcar_Contig785_G00001/Pcar_Contig276_G00001/Pcar_Contig343_G00001/Pcar_Contig717_G00001/Pcar_Contig8_G00398/Pcar_Contig250_G00005/Pcar_Contig321_G00002/Pcar_Contig301_G00002/Pcar_Contig669_G00001	HB2D/DRB3/DRB3/Pcar_Contig395_G00001/Pcar_Contig785_G00001/Pcar_Contig276_G00001/Pcar_Contig343_G00001/Pcar_Contig717_G00001/Pcar_Contig8_G00398/HB2D/HB2D/Pcar_Contig301_G00002/Pcar_Contig669_G00001
phi04672	Intestinal immune network for IgA production	12/105	127/13213	3.36481e-10	6.75065e-09	NA	Pcar_Contig281_G00002/Pcar_Contig295_G00003/Pcar_Contig385_G00002/Pcar_Contig395_G00001/Pcar_Contig785_G00001/Pcar_Contig276_G00001/Pcar_Contig343_G00001/Pcar_Contig717_G00001/Pcar_Contig250_G00005/Pcar_Contig321_G00002/Pcar_Contig301_G00002/Pcar_Contig669_G00001	HB2D/DRB3/DRB3/Pcar_Contig395_G00001/Pcar_Contig785_G00001/Pcar_Contig276_G00001/Pcar_Contig343_G00001/Pcar_Contig717_G00001/HB2D/HB2D/Pcar_Contig301_G00002/Pcar_Contig669_G00001
epz05320	Autoimmune thyroid disease	12/105	129/13213	4.04045e-10	8.02259e-09	NA	Pcar_Contig281_G00002/Pcar_Contig295_G00003/Pcar_Contig385_G00002/Pcar_Contig395_G00001/Pcar_Contig785_G00001/Pcar_Contig276_G00001/Pcar_Contig343_G00001/Pcar_Contig717_G00001/Pcar_Contig250_G00005/Pcar_Contig321_G00002/Pcar_Contig301_G00002/Pcar_Contig669_G00001	HB2D/DRB3/DRB3/Pcar_Contig395_G00001/Pcar_Contig785_G00001/Pcar_Contig276_G00001/Pcar_Contig343_G00001/Pcar_Contig717_G00001/HB2D/HB2D/Pcar_Contig301_G00002/Pcar_Contig669_G00001
hsa05330	Allograft rejection	11/105	101/13213	4.10613e-10	8.0698e-09	NA	Pcar_Contig281_G00002/Pcar_Contig295_G00003/Pcar_Contig385_G00002/Pcar_Contig395_G00001/Pcar_Contig785_G00001/Pcar_Contig276_G00001/Pcar_Contig343_G00001/Pcar_Contig717_G00001/Pcar_Contig250_G00005/Pcar_Contig321_G00002/Pcar_Contig301_G00002	HB2D/DRB3/DRB3/Pcar_Contig395_G00001/Pcar_Contig785_G00001/Pcar_Contig276_G00001/Pcar_Contig343_G00001/Pcar_Contig717_G00001/HB2D/HB2D/Pcar_Contig301_G00002
R-HSA-72163	mRNA Splicing - Major Pathway	14/105	196/13213	4.41141e-10	8.5822e-09	NA	Pcar_Contig112_G00002/Pcar_Contig13_G00059/Pcar_Contig144_G00007/Pcar_Contig158_G00005/Pcar_Contig16_G00015/Pcar_Contig195_G00005/Pcar_Contig1_G00107/Pcar_Contig259_G00001/Pcar_Contig42_G00034/Pcar_Contig44_G00036/Pcar_Contig47_G00012/Pcar_Contig52_G00004/Pcar_Contig54_G00034/Pcar_Contig7_G00043	CHERP/Pcar_Contig13_G00059/Pcar_Contig144_G00007/Pcar_Contig158_G00005/CHERP/Pcar_Contig195_G00005/CHERP/CHERP/CHERP/Pcar_Contig44_G00036/Pcar_Contig47_G00012/Pcar_Contig52_G00004/Pcar_Contig54_G00034/Pcar_Contig7_G00043
eai04672	Intestinal immune network for IgA production	12/105	131/13213	4.83648e-10	9.31506e-09	NA	Pcar_Contig281_G00002/Pcar_Contig295_G00003/Pcar_Contig385_G00002/Pcar_Contig395_G00001/Pcar_Contig785_G00001/Pcar_Contig276_G00001/Pcar_Contig343_G00001/Pcar_Contig717_G00001/Pcar_Contig250_G00005/Pcar_Contig321_G00002/Pcar_Contig301_G00002/Pcar_Contig669_G00001	HB2D/DRB3/DRB3/Pcar_Contig395_G00001/Pcar_Contig785_G00001/Pcar_Contig276_G00001/Pcar_Contig343_G00001/Pcar_Contig717_G00001/HB2D/HB2D/Pcar_Contig301_G00002/Pcar_Contig669_G00001
eai05145	Toxoplasmosis	14/105	200/13213	5.75893e-10	1.09819e-08	NA	Pcar_Contig23_G00085/Pcar_Contig281_G00002/Pcar_Contig295_G00003/Pcar_Contig385_G00002/Pcar_Contig395_G00001/Pcar_Contig785_G00001/Pcar_Contig276_G00001/Pcar_Contig343_G00001/Pcar_Contig717_G00001/Pcar_Contig77_G00007/Pcar_Contig250_G00005/Pcar_Contig321_G00002/Pcar_Contig301_G00002/Pcar_Contig669_G00001	BIR7A/HB2D/DRB3/DRB3/Pcar_Contig395_G00001/Pcar_Contig785_G00001/Pcar_Contig276_G00001/Pcar_Contig343_G00001/Pcar_Contig717_G00001/Pcar_Contig77_G00007/HB2D/HB2D/Pcar_Contig301_G00002/Pcar_Contig669_G00001
bom05332	Graft-versus-host disease	12/105	134/13213	6.29801e-10	1.15523e-08	NA	Pcar_Contig281_G00002/Pcar_Contig295_G00003/Pcar_Contig385_G00002/Pcar_Contig395_G00001/Pcar_Contig785_G00001/Pcar_Contig276_G00001/Pcar_Contig343_G00001/Pcar_Contig717_G00001/Pcar_Contig250_G00005/Pcar_Contig321_G00002/Pcar_Contig301_G00002/Pcar_Contig669_G00001	HB2D/DRB3/DRB3/Pcar_Contig395_G00001/Pcar_Contig785_G00001/Pcar_Contig276_G00001/Pcar_Contig343_G00001/Pcar_Contig717_G00001/HB2D/HB2D/Pcar_Contig301_G00002/Pcar_Contig669_G00001
cpic04672	Intestinal immune network for IgA production	12/105	134/13213	6.29801e-10	1.15523e-08	NA	Pcar_Contig281_G00002/Pcar_Contig295_G00003/Pcar_Contig385_G00002/Pcar_Contig395_G00001/Pcar_Contig785_G00001/Pcar_Contig276_G00001/Pcar_Contig343_G00001/Pcar_Contig717_G00001/Pcar_Contig250_G00005/Pcar_Contig321_G00002/Pcar_Contig301_G00002/Pcar_Contig669_G00001	HB2D/DRB3/DRB3/Pcar_Contig395_G00001/Pcar_Contig785_G00001/Pcar_Contig276_G00001/Pcar_Contig343_G00001/Pcar_Contig717_G00001/HB2D/HB2D/Pcar_Contig301_G00002/Pcar_Contig669_G00001
epz04672	Intestinal immune network for IgA production	12/105	134/13213	6.29801e-10	1.15523e-08	NA	Pcar_Contig281_G00002/Pcar_Contig295_G00003/Pcar_Contig385_G00002/Pcar_Contig395_G00001/Pcar_Contig785_G00001/Pcar_Contig276_G00001/Pcar_Contig343_G00001/Pcar_Contig717_G00001/Pcar_Contig250_G00005/Pcar_Contig321_G00002/Pcar_Contig301_G00002/Pcar_Contig669_G00001	HB2D/DRB3/DRB3/Pcar_Contig395_G00001/Pcar_Contig785_G00001/Pcar_Contig276_G00001/Pcar_Contig343_G00001/Pcar_Contig717_G00001/HB2D/HB2D/Pcar_Contig301_G00002/Pcar_Contig669_G00001
R-HSA-388841	Costimulation by the CD28 family	12/105	134/13213	6.29801e-10	1.15523e-08	NA	Pcar_Contig281_G00002/Pcar_Contig295_G00003/Pcar_Contig385_G00002/Pcar_Contig395_G00001/Pcar_Contig785_G00001/Pcar_Contig276_G00001/Pcar_Contig343_G00001/Pcar_Contig717_G00001/Pcar_Contig250_G00005/Pcar_Contig321_G00002/Pcar_Contig301_G00002/Pcar_Contig669_G00001	HB2D/DRB3/DRB3/Pcar_Contig395_G00001/Pcar_Contig785_G00001/Pcar_Contig276_G00001/Pcar_Contig343_G00001/Pcar_Contig717_G00001/HB2D/HB2D/Pcar_Contig301_G00002/Pcar_Contig669_G00001
oaa04672	Intestinal immune network for IgA production	12/105	135/13213	6.86734e-10	1.24778e-08	NA	Pcar_Contig281_G00002/Pcar_Contig295_G00003/Pcar_Contig385_G00002/Pcar_Contig395_G00001/Pcar_Contig785_G00001/Pcar_Contig276_G00001/Pcar_Contig343_G00001/Pcar_Contig717_G00001/Pcar_Contig250_G00005/Pcar_Contig321_G00002/Pcar_Contig301_G00002/Pcar_Contig669_G00001	HB2D/DRB3/DRB3/Pcar_Contig395_G00001/Pcar_Contig785_G00001/Pcar_Contig276_G00001/Pcar_Contig343_G00001/Pcar_Contig717_G00001/HB2D/HB2D/Pcar_Contig301_G00002/Pcar_Contig669_G00001
hsa05320	Autoimmune thyroid disease	11/105	106/13213	6.95004e-10	1.25101e-08	NA	Pcar_Contig281_G00002/Pcar_Contig295_G00003/Pcar_Contig385_G00002/Pcar_Contig395_G00001/Pcar_Contig785_G00001/Pcar_Contig276_G00001/Pcar_Contig343_G00001/Pcar_Contig717_G00001/Pcar_Contig250_G00005/Pcar_Contig321_G00002/Pcar_Contig301_G00002	HB2D/DRB3/DRB3/Pcar_Contig395_G00001/Pcar_Contig785_G00001/Pcar_Contig276_G00001/Pcar_Contig343_G00001/Pcar_Contig717_G00001/HB2D/HB2D/Pcar_Contig301_G00002
R-HSA-72172	mRNA Splicing	14/105	204/13213	7.47312e-10	1.33271e-08	NA	Pcar_Contig112_G00002/Pcar_Contig13_G00059/Pcar_Contig144_G00007/Pcar_Contig158_G00005/Pcar_Contig16_G00015/Pcar_Contig195_G00005/Pcar_Contig1_G00107/Pcar_Contig259_G00001/Pcar_Contig42_G00034/Pcar_Contig44_G00036/Pcar_Contig47_G00012/Pcar_Contig52_G00004/Pcar_Contig54_G00034/Pcar_Contig7_G00043	CHERP/Pcar_Contig13_G00059/Pcar_Contig144_G00007/Pcar_Contig158_G00005/CHERP/Pcar_Contig195_G00005/CHERP/CHERP/CHERP/Pcar_Contig44_G00036/Pcar_Contig47_G00012/Pcar_Contig52_G00004/Pcar_Contig54_G00034/Pcar_Contig7_G00043
mpah05145	Toxoplasmosis	14/105	205/13213	7.96888e-10	1.40808e-08	NA	Pcar_Contig23_G00085/Pcar_Contig281_G00002/Pcar_Contig295_G00003/Pcar_Contig385_G00002/Pcar_Contig395_G00001/Pcar_Contig785_G00001/Pcar_Contig276_G00001/Pcar_Contig343_G00001/Pcar_Contig717_G00001/Pcar_Contig77_G00007/Pcar_Contig250_G00005/Pcar_Contig321_G00002/Pcar_Contig301_G00002/Pcar_Contig669_G00001	BIR7A/HB2D/DRB3/DRB3/Pcar_Contig395_G00001/Pcar_Contig785_G00001/Pcar_Contig276_G00001/Pcar_Contig343_G00001/Pcar_Contig717_G00001/Pcar_Contig77_G00007/HB2D/HB2D/Pcar_Contig301_G00002/Pcar_Contig669_G00001
asn04672	Intestinal immune network for IgA production	12/105	137/13213	8.14759e-10	1.42657e-08	NA	Pcar_Contig281_G00002/Pcar_Contig295_G00003/Pcar_Contig385_G00002/Pcar_Contig395_G00001/Pcar_Contig785_G00001/Pcar_Contig276_G00001/Pcar_Contig343_G00001/Pcar_Contig717_G00001/Pcar_Contig250_G00005/Pcar_Contig321_G00002/Pcar_Contig301_G00002/Pcar_Contig669_G00001	HB2D/DRB3/DRB3/Pcar_Contig395_G00001/Pcar_Contig785_G00001/Pcar_Contig276_G00001/Pcar_Contig343_G00001/Pcar_Contig717_G00001/HB2D/HB2D/Pcar_Contig301_G00002/Pcar_Contig669_G00001
epz05145	Toxoplasmosis	14/105	206/13213	8.49451e-10	1.47391e-08	NA	Pcar_Contig23_G00085/Pcar_Contig281_G00002/Pcar_Contig295_G00003/Pcar_Contig385_G00002/Pcar_Contig395_G00001/Pcar_Contig785_G00001/Pcar_Contig276_G00001/Pcar_Contig343_G00001/Pcar_Contig717_G00001/Pcar_Contig77_G00007/Pcar_Contig250_G00005/Pcar_Contig321_G00002/Pcar_Contig301_G00002/Pcar_Contig669_G00001	BIR7A/HB2D/DRB3/DRB3/Pcar_Contig395_G00001/Pcar_Contig785_G00001/Pcar_Contig276_G00001/Pcar_Contig343_G00001/Pcar_Contig717_G00001/Pcar_Contig77_G00007/HB2D/HB2D/Pcar_Contig301_G00002/Pcar_Contig669_G00001
bta04940	Type I diabetes mellitus	12/105	138/13213	8.86531e-10	1.51103e-08	NA	Pcar_Contig281_G00002/Pcar_Contig295_G00003/Pcar_Contig385_G00002/Pcar_Contig395_G00001/Pcar_Contig785_G00001/Pcar_Contig343_G00001/Pcar_Contig250_G00005/Pcar_Contig321_G00002/Pcar_Contig257_G00001/Pcar_Contig257_G00002/Pcar_Contig301_G00002/Pcar_Contig669_G00001	HB2D/DRB3/DRB3/Pcar_Contig395_G00001/Pcar_Contig785_G00001/Pcar_Contig343_G00001/HB2D/HB2D/Pcar_Contig257_G00001/Pcar_Contig257_G00002/Pcar_Contig301_G00002/Pcar_Contig669_G00001
R-HSA-877300	Interferon gamma signaling	12/105	138/13213	8.86531e-10	1.51103e-08	NA	Pcar_Contig281_G00002/Pcar_Contig295_G00003/Pcar_Contig385_G00002/Pcar_Contig395_G00001/Pcar_Contig785_G00001/Pcar_Contig276_G00001/Pcar_Contig343_G00001/Pcar_Contig717_G00001/Pcar_Contig250_G00005/Pcar_Contig321_G00002/Pcar_Contig301_G00002/Pcar_Contig669_G00001	HB2D/DRB3/DRB3/Pcar_Contig395_G00001/Pcar_Contig785_G00001/Pcar_Contig276_G00001/Pcar_Contig343_G00001/Pcar_Contig717_G00001/HB2D/HB2D/Pcar_Contig301_G00002/Pcar_Contig669_G00001
bom05320	Autoimmune thyroid disease	12/105	139/13213	9.63965e-10	1.61443e-08	NA	Pcar_Contig281_G00002/Pcar_Contig295_G00003/Pcar_Contig385_G00002/Pcar_Contig395_G00001/Pcar_Contig785_G00001/Pcar_Contig276_G00001/Pcar_Contig343_G00001/Pcar_Contig717_G00001/Pcar_Contig250_G00005/Pcar_Contig321_G00002/Pcar_Contig301_G00002/Pcar_Contig669_G00001	HB2D/DRB3/DRB3/Pcar_Contig395_G00001/Pcar_Contig785_G00001/Pcar_Contig276_G00001/Pcar_Contig343_G00001/Pcar_Contig717_G00001/HB2D/HB2D/Pcar_Contig301_G00002/Pcar_Contig669_G00001
bom05330	Allograft rejection	12/105	139/13213	9.63965e-10	1.61443e-08	NA	Pcar_Contig281_G00002/Pcar_Contig295_G00003/Pcar_Contig385_G00002/Pcar_Contig395_G00001/Pcar_Contig785_G00001/Pcar_Contig276_G00001/Pcar_Contig343_G00001/Pcar_Contig717_G00001/Pcar_Contig250_G00005/Pcar_Contig321_G00002/Pcar_Contig301_G00002/Pcar_Contig669_G00001	HB2D/DRB3/DRB3/Pcar_Contig395_G00001/Pcar_Contig785_G00001/Pcar_Contig276_G00001/Pcar_Contig343_G00001/Pcar_Contig717_G00001/HB2D/HB2D/Pcar_Contig301_G00002/Pcar_Contig669_G00001
hsa04672	Intestinal immune network for IgA production	11/105	110/13213	1.03827e-09	1.72389e-08	NA	Pcar_Contig281_G00002/Pcar_Contig295_G00003/Pcar_Contig385_G00002/Pcar_Contig395_G00001/Pcar_Contig785_G00001/Pcar_Contig276_G00001/Pcar_Contig343_G00001/Pcar_Contig717_G00001/Pcar_Contig250_G00005/Pcar_Contig321_G00002/Pcar_Contig301_G00002	HB2D/DRB3/DRB3/Pcar_Contig395_G00001/Pcar_Contig785_G00001/Pcar_Contig276_G00001/Pcar_Contig343_G00001/Pcar_Contig717_G00001/HB2D/HB2D/Pcar_Contig301_G00002
gga04672	Intestinal immune network for IgA production	11/105	111/13213	1.14494e-09	1.88475e-08	NA	Pcar_Contig281_G00002/Pcar_Contig295_G00003/Pcar_Contig385_G00002/Pcar_Contig785_G00001/Pcar_Contig276_G00001/Pcar_Contig343_G00001/Pcar_Contig717_G00001/Pcar_Contig250_G00005/Pcar_Contig321_G00002/Pcar_Contig301_G00002/Pcar_Contig669_G00001	HB2D/DRB3/DRB3/Pcar_Contig785_G00001/Pcar_Contig276_G00001/Pcar_Contig343_G00001/Pcar_Contig717_G00001/HB2D/HB2D/Pcar_Contig301_G00002/Pcar_Contig669_G00001
oaa05332	Graft-versus-host disease	12/105	142/13213	1.2343e-09	2.01463e-08	NA	Pcar_Contig281_G00002/Pcar_Contig295_G00003/Pcar_Contig385_G00002/Pcar_Contig395_G00001/Pcar_Contig785_G00001/Pcar_Contig276_G00001/Pcar_Contig343_G00001/Pcar_Contig717_G00001/Pcar_Contig250_G00005/Pcar_Contig321_G00002/Pcar_Contig301_G00002/Pcar_Contig669_G00001	HB2D/DRB3/DRB3/Pcar_Contig395_G00001/Pcar_Contig785_G00001/Pcar_Contig276_G00001/Pcar_Contig343_G00001/Pcar_Contig717_G00001/HB2D/HB2D/Pcar_Contig301_G00002/Pcar_Contig669_G00001
mcal05321	Inflammatory bowel disease (IBD)	12/105	144/13213	1.45073e-09	2.32842e-08	NA	Pcar_Contig281_G00002/Pcar_Contig295_G00003/Pcar_Contig385_G00002/Pcar_Contig395_G00001/Pcar_Contig785_G00001/Pcar_Contig276_G00001/Pcar_Contig343_G00001/Pcar_Contig717_G00001/Pcar_Contig250_G00005/Pcar_Contig321_G00002/Pcar_Contig301_G00002/Pcar_Contig669_G00001	HB2D/DRB3/DRB3/Pcar_Contig395_G00001/Pcar_Contig785_G00001/Pcar_Contig276_G00001/Pcar_Contig343_G00001/Pcar_Contig717_G00001/HB2D/HB2D/Pcar_Contig301_G00002/Pcar_Contig669_G00001
oaa05150	Staphylococcus aureus infection	12/105	144/13213	1.45073e-09	2.32842e-08	NA	Pcar_Contig281_G00002/Pcar_Contig295_G00003/Pcar_Contig385_G00002/Pcar_Contig395_G00001/Pcar_Contig785_G00001/Pcar_Contig276_G00001/Pcar_Contig343_G00001/Pcar_Contig717_G00001/Pcar_Contig250_G00005/Pcar_Contig321_G00002/Pcar_Contig301_G00002/Pcar_Contig669_G00001	HB2D/DRB3/DRB3/Pcar_Contig395_G00001/Pcar_Contig785_G00001/Pcar_Contig276_G00001/Pcar_Contig343_G00001/Pcar_Contig717_G00001/HB2D/HB2D/Pcar_Contig301_G00002/Pcar_Contig669_G00001
oaa05330	Allograft rejection	12/105	145/13213	1.5713e-09	2.50109e-08	NA	Pcar_Contig281_G00002/Pcar_Contig295_G00003/Pcar_Contig385_G00002/Pcar_Contig395_G00001/Pcar_Contig785_G00001/Pcar_Contig276_G00001/Pcar_Contig343_G00001/Pcar_Contig717_G00001/Pcar_Contig250_G00005/Pcar_Contig321_G00002/Pcar_Contig301_G00002/Pcar_Contig669_G00001	HB2D/DRB3/DRB3/Pcar_Contig395_G00001/Pcar_Contig785_G00001/Pcar_Contig276_G00001/Pcar_Contig343_G00001/Pcar_Contig717_G00001/HB2D/HB2D/Pcar_Contig301_G00002/Pcar_Contig669_G00001
bom04672	Intestinal immune network for IgA production	12/105	146/13213	1.70084e-09	2.68509e-08	NA	Pcar_Contig281_G00002/Pcar_Contig295_G00003/Pcar_Contig385_G00002/Pcar_Contig395_G00001/Pcar_Contig785_G00001/Pcar_Contig276_G00001/Pcar_Contig343_G00001/Pcar_Contig717_G00001/Pcar_Contig250_G00005/Pcar_Contig321_G00002/Pcar_Contig301_G00002/Pcar_Contig669_G00001	HB2D/DRB3/DRB3/Pcar_Contig395_G00001/Pcar_Contig785_G00001/Pcar_Contig276_G00001/Pcar_Contig343_G00001/Pcar_Contig717_G00001/HB2D/HB2D/Pcar_Contig301_G00002/Pcar_Contig669_G00001
mcal04612	Antigen processing and presentation	12/105	147/13213	1.83993e-09	2.83497e-08	NA	Pcar_Contig281_G00002/Pcar_Contig295_G00003/Pcar_Contig385_G00002/Pcar_Contig395_G00001/Pcar_Contig785_G00001/Pcar_Contig276_G00001/Pcar_Contig343_G00001/Pcar_Contig717_G00001/Pcar_Contig250_G00005/Pcar_Contig321_G00002/Pcar_Contig301_G00002/Pcar_Contig669_G00001	HB2D/DRB3/DRB3/Pcar_Contig395_G00001/Pcar_Contig785_G00001/Pcar_Contig276_G00001/Pcar_Contig343_G00001/Pcar_Contig717_G00001/HB2D/HB2D/Pcar_Contig301_G00002/Pcar_Contig669_G00001
mpah05321	Inflammatory bowel disease (IBD)	12/105	147/13213	1.83993e-09	2.83497e-08	NA	Pcar_Contig281_G00002/Pcar_Contig295_G00003/Pcar_Contig385_G00002/Pcar_Contig395_G00001/Pcar_Contig785_G00001/Pcar_Contig276_G00001/Pcar_Contig343_G00001/Pcar_Contig717_G00001/Pcar_Contig250_G00005/Pcar_Contig321_G00002/Pcar_Contig301_G00002/Pcar_Contig669_G00001	HB2D/DRB3/DRB3/Pcar_Contig395_G00001/Pcar_Contig785_G00001/Pcar_Contig276_G00001/Pcar_Contig343_G00001/Pcar_Contig717_G00001/HB2D/HB2D/Pcar_Contig301_G00002/Pcar_Contig669_G00001
oaa05320	Autoimmune thyroid disease	12/105	147/13213	1.83993e-09	2.83497e-08	NA	Pcar_Contig281_G00002/Pcar_Contig295_G00003/Pcar_Contig385_G00002/Pcar_Contig395_G00001/Pcar_Contig785_G00001/Pcar_Contig276_G00001/Pcar_Contig343_G00001/Pcar_Contig717_G00001/Pcar_Contig250_G00005/Pcar_Contig321_G00002/Pcar_Contig301_G00002/Pcar_Contig669_G00001	HB2D/DRB3/DRB3/Pcar_Contig395_G00001/Pcar_Contig785_G00001/Pcar_Contig276_G00001/Pcar_Contig343_G00001/Pcar_Contig717_G00001/HB2D/HB2D/Pcar_Contig301_G00002/Pcar_Contig669_G00001
mcal05416	Viral myocarditis	12/105	148/13213	1.98921e-09	3.04065e-08	NA	Pcar_Contig281_G00002/Pcar_Contig295_G00003/Pcar_Contig385_G00002/Pcar_Contig395_G00001/Pcar_Contig785_G00001/Pcar_Contig276_G00001/Pcar_Contig343_G00001/Pcar_Contig717_G00001/Pcar_Contig250_G00005/Pcar_Contig321_G00002/Pcar_Contig301_G00002/Pcar_Contig669_G00001	HB2D/DRB3/DRB3/Pcar_Contig395_G00001/Pcar_Contig785_G00001/Pcar_Contig276_G00001/Pcar_Contig343_G00001/Pcar_Contig717_G00001/HB2D/HB2D/Pcar_Contig301_G00002/Pcar_Contig669_G00001
biu05150	Staphylococcus aureus infection	12/105	149/13213	2.14932e-09	3.23406e-08	NA	Pcar_Contig281_G00002/Pcar_Contig295_G00003/Pcar_Contig385_G00002/Pcar_Contig395_G00001/Pcar_Contig785_G00001/Pcar_Contig150_G00001/Pcar_Contig93_G00001/Pcar_Contig343_G00001/Pcar_Contig250_G00005/Pcar_Contig321_G00002/Pcar_Contig301_G00002/Pcar_Contig669_G00001	HB2D/DRB3/DRB3/Pcar_Contig395_G00001/Pcar_Contig785_G00001/CAMP/Pcar_Contig93_G00001/Pcar_Contig343_G00001/HB2D/HB2D/Pcar_Contig301_G00002/Pcar_Contig669_G00001
mpah05416	Viral myocarditis	12/105	149/13213	2.14932e-09	3.23406e-08	NA	Pcar_Contig281_G00002/Pcar_Contig295_G00003/Pcar_Contig385_G00002/Pcar_Contig395_G00001/Pcar_Contig785_G00001/Pcar_Contig276_G00001/Pcar_Contig343_G00001/Pcar_Contig717_G00001/Pcar_Contig250_G00005/Pcar_Contig321_G00002/Pcar_Contig301_G00002/Pcar_Contig669_G00001	HB2D/DRB3/DRB3/Pcar_Contig395_G00001/Pcar_Contig785_G00001/Pcar_Contig276_G00001/Pcar_Contig343_G00001/Pcar_Contig717_G00001/HB2D/HB2D/Pcar_Contig301_G00002/Pcar_Contig669_G00001
mpah04612	Antigen processing and presentation	12/105	150/13213	2.32097e-09	3.4386e-08	NA	Pcar_Contig281_G00002/Pcar_Contig295_G00003/Pcar_Contig385_G00002/Pcar_Contig395_G00001/Pcar_Contig785_G00001/Pcar_Contig276_G00001/Pcar_Contig343_G00001/Pcar_Contig717_G00001/Pcar_Contig250_G00005/Pcar_Contig321_G00002/Pcar_Contig301_G00002/Pcar_Contig669_G00001	HB2D/DRB3/DRB3/Pcar_Contig395_G00001/Pcar_Contig785_G00001/Pcar_Contig276_G00001/Pcar_Contig343_G00001/Pcar_Contig717_G00001/HB2D/HB2D/Pcar_Contig301_G00002/Pcar_Contig669_G00001
oaa05140	Leishmaniasis	12/105	150/13213	2.32097e-09	3.4386e-08	NA	Pcar_Contig281_G00002/Pcar_Contig295_G00003/Pcar_Contig385_G00002/Pcar_Contig395_G00001/Pcar_Contig785_G00001/Pcar_Contig276_G00001/Pcar_Contig343_G00001/Pcar_Contig717_G00001/Pcar_Contig250_G00005/Pcar_Contig321_G00002/Pcar_Contig301_G00002/Pcar_Contig669_G00001	HB2D/DRB3/DRB3/Pcar_Contig395_G00001/Pcar_Contig785_G00001/Pcar_Contig276_G00001/Pcar_Contig343_G00001/Pcar_Contig717_G00001/HB2D/HB2D/Pcar_Contig301_G00002/Pcar_Contig669_G00001
epz05321	Inflammatory bowel disease (IBD)	12/105	151/13213	2.50488e-09	3.65484e-08	NA	Pcar_Contig281_G00002/Pcar_Contig295_G00003/Pcar_Contig385_G00002/Pcar_Contig395_G00001/Pcar_Contig785_G00001/Pcar_Contig276_G00001/Pcar_Contig343_G00001/Pcar_Contig717_G00001/Pcar_Contig250_G00005/Pcar_Contig321_G00002/Pcar_Contig301_G00002/Pcar_Contig669_G00001	HB2D/DRB3/DRB3/Pcar_Contig395_G00001/Pcar_Contig785_G00001/Pcar_Contig276_G00001/Pcar_Contig343_G00001/Pcar_Contig717_G00001/HB2D/HB2D/Pcar_Contig301_G00002/Pcar_Contig669_G00001
mcal05150	Staphylococcus aureus infection	12/105	151/13213	2.50488e-09	3.65484e-08	NA	Pcar_Contig281_G00002/Pcar_Contig295_G00003/Pcar_Contig385_G00002/Pcar_Contig395_G00001/Pcar_Contig785_G00001/Pcar_Contig276_G00001/Pcar_Contig343_G00001/Pcar_Contig717_G00001/Pcar_Contig250_G00005/Pcar_Contig321_G00002/Pcar_Contig301_G00002/Pcar_Contig669_G00001	HB2D/DRB3/DRB3/Pcar_Contig395_G00001/Pcar_Contig785_G00001/Pcar_Contig276_G00001/Pcar_Contig343_G00001/Pcar_Contig717_G00001/HB2D/HB2D/Pcar_Contig301_G00002/Pcar_Contig669_G00001
eai05321	Inflammatory bowel disease (IBD)	12/105	152/13213	2.70183e-09	3.88337e-08	NA	Pcar_Contig281_G00002/Pcar_Contig295_G00003/Pcar_Contig385_G00002/Pcar_Contig395_G00001/Pcar_Contig785_G00001/Pcar_Contig276_G00001/Pcar_Contig343_G00001/Pcar_Contig717_G00001/Pcar_Contig250_G00005/Pcar_Contig321_G00002/Pcar_Contig301_G00002/Pcar_Contig669_G00001	HB2D/DRB3/DRB3/Pcar_Contig395_G00001/Pcar_Contig785_G00001/Pcar_Contig276_G00001/Pcar_Contig343_G00001/Pcar_Contig717_G00001/HB2D/HB2D/Pcar_Contig301_G00002/Pcar_Contig669_G00001
epz05416	Viral myocarditis	12/105	152/13213	2.70183e-09	3.88337e-08	NA	Pcar_Contig281_G00002/Pcar_Contig295_G00003/Pcar_Contig385_G00002/Pcar_Contig395_G00001/Pcar_Contig785_G00001/Pcar_Contig276_G00001/Pcar_Contig343_G00001/Pcar_Contig717_G00001/Pcar_Contig250_G00005/Pcar_Contig321_G00002/Pcar_Contig301_G00002/Pcar_Contig669_G00001	HB2D/DRB3/DRB3/Pcar_Contig395_G00001/Pcar_Contig785_G00001/Pcar_Contig276_G00001/Pcar_Contig343_G00001/Pcar_Contig717_G00001/HB2D/HB2D/Pcar_Contig301_G00002/Pcar_Contig669_G00001
hsa05145	Toxoplasmosis	13/105	188/13213	2.87886e-09	4.09468e-08	NA	Pcar_Contig23_G00085/Pcar_Contig281_G00002/Pcar_Contig295_G00003/Pcar_Contig385_G00002/Pcar_Contig395_G00001/Pcar_Contig785_G00001/Pcar_Contig276_G00001/Pcar_Contig343_G00001/Pcar_Contig717_G00001/Pcar_Contig77_G00007/Pcar_Contig250_G00005/Pcar_Contig321_G00002/Pcar_Contig301_G00002	BIR7A/HB2D/DRB3/DRB3/Pcar_Contig395_G00001/Pcar_Contig785_G00001/Pcar_Contig276_G00001/Pcar_Contig343_G00001/Pcar_Contig717_G00001/Pcar_Contig77_G00007/HB2D/HB2D/Pcar_Contig301_G00002
eai05140	Leishmaniasis	12/105	153/13213	2.91263e-09	4.09468e-08	NA	Pcar_Contig281_G00002/Pcar_Contig295_G00003/Pcar_Contig385_G00002/Pcar_Contig395_G00001/Pcar_Contig785_G00001/Pcar_Contig276_G00001/Pcar_Contig343_G00001/Pcar_Contig717_G00001/Pcar_Contig250_G00005/Pcar_Contig321_G00002/Pcar_Contig301_G00002/Pcar_Contig669_G00001	HB2D/DRB3/DRB3/Pcar_Contig395_G00001/Pcar_Contig785_G00001/Pcar_Contig276_G00001/Pcar_Contig343_G00001/Pcar_Contig717_G00001/HB2D/HB2D/Pcar_Contig301_G00002/Pcar_Contig669_G00001
oaa05321	Inflammatory bowel disease (IBD)	12/105	153/13213	2.91263e-09	4.09468e-08	NA	Pcar_Contig281_G00002/Pcar_Contig295_G00003/Pcar_Contig385_G00002/Pcar_Contig395_G00001/Pcar_Contig785_G00001/Pcar_Contig276_G00001/Pcar_Contig343_G00001/Pcar_Contig717_G00001/Pcar_Contig250_G00005/Pcar_Contig321_G00002/Pcar_Contig301_G00002/Pcar_Contig669_G00001	HB2D/DRB3/DRB3/Pcar_Contig395_G00001/Pcar_Contig785_G00001/Pcar_Contig276_G00001/Pcar_Contig343_G00001/Pcar_Contig717_G00001/HB2D/HB2D/Pcar_Contig301_G00002/Pcar_Contig669_G00001
eai05416	Viral myocarditis	12/105	154/13213	3.13814e-09	4.37975e-08	NA	Pcar_Contig281_G00002/Pcar_Contig295_G00003/Pcar_Contig385_G00002/Pcar_Contig395_G00001/Pcar_Contig785_G00001/Pcar_Contig276_G00001/Pcar_Contig343_G00001/Pcar_Contig717_G00001/Pcar_Contig250_G00005/Pcar_Contig321_G00002/Pcar_Contig301_G00002/Pcar_Contig669_G00001	HB2D/DRB3/DRB3/Pcar_Contig395_G00001/Pcar_Contig785_G00001/Pcar_Contig276_G00001/Pcar_Contig343_G00001/Pcar_Contig717_G00001/HB2D/HB2D/Pcar_Contig301_G00002/Pcar_Contig669_G00001
eai04612	Antigen processing and presentation	12/105	155/13213	3.37927e-09	4.64891e-08	NA	Pcar_Contig281_G00002/Pcar_Contig295_G00003/Pcar_Contig385_G00002/Pcar_Contig395_G00001/Pcar_Contig785_G00001/Pcar_Contig276_G00001/Pcar_Contig343_G00001/Pcar_Contig717_G00001/Pcar_Contig250_G00005/Pcar_Contig321_G00002/Pcar_Contig301_G00002/Pcar_Contig669_G00001	HB2D/DRB3/DRB3/Pcar_Contig395_G00001/Pcar_Contig785_G00001/Pcar_Contig276_G00001/Pcar_Contig343_G00001/Pcar_Contig717_G00001/HB2D/HB2D/Pcar_Contig301_G00002/Pcar_Contig669_G00001
epz04612	Antigen processing and presentation	12/105	155/13213	3.37927e-09	4.64891e-08	NA	Pcar_Contig281_G00002/Pcar_Contig295_G00003/Pcar_Contig385_G00002/Pcar_Contig395_G00001/Pcar_Contig785_G00001/Pcar_Contig276_G00001/Pcar_Contig343_G00001/Pcar_Contig717_G00001/Pcar_Contig250_G00005/Pcar_Contig321_G00002/Pcar_Contig301_G00002/Pcar_Contig669_G00001	HB2D/DRB3/DRB3/Pcar_Contig395_G00001/Pcar_Contig785_G00001/Pcar_Contig276_G00001/Pcar_Contig343_G00001/Pcar_Contig717_G00001/HB2D/HB2D/Pcar_Contig301_G00002/Pcar_Contig669_G00001
mcal05140	Leishmaniasis	12/105	156/13213	3.63697e-09	4.96795e-08	NA	Pcar_Contig281_G00002/Pcar_Contig295_G00003/Pcar_Contig385_G00002/Pcar_Contig395_G00001/Pcar_Contig785_G00001/Pcar_Contig276_G00001/Pcar_Contig343_G00001/Pcar_Contig717_G00001/Pcar_Contig250_G00005/Pcar_Contig321_G00002/Pcar_Contig301_G00002/Pcar_Contig669_G00001	HB2D/DRB3/DRB3/Pcar_Contig395_G00001/Pcar_Contig785_G00001/Pcar_Contig276_G00001/Pcar_Contig343_G00001/Pcar_Contig717_G00001/HB2D/HB2D/Pcar_Contig301_G00002/Pcar_Contig669_G00001
bom05140	Leishmaniasis	12/105	157/13213	3.91225e-09	5.23263e-08	NA	Pcar_Contig281_G00002/Pcar_Contig295_G00003/Pcar_Contig385_G00002/Pcar_Contig395_G00001/Pcar_Contig785_G00001/Pcar_Contig276_G00001/Pcar_Contig343_G00001/Pcar_Contig717_G00001/Pcar_Contig250_G00005/Pcar_Contig321_G00002/Pcar_Contig301_G00002/Pcar_Contig669_G00001	HB2D/DRB3/DRB3/Pcar_Contig395_G00001/Pcar_Contig785_G00001/Pcar_Contig276_G00001/Pcar_Contig343_G00001/Pcar_Contig717_G00001/HB2D/HB2D/Pcar_Contig301_G00002/Pcar_Contig669_G00001
epz05140	Leishmaniasis	12/105	157/13213	3.91225e-09	5.23263e-08	NA	Pcar_Contig281_G00002/Pcar_Contig295_G00003/Pcar_Contig385_G00002/Pcar_Contig395_G00001/Pcar_Contig785_G00001/Pcar_Contig276_G00001/Pcar_Contig343_G00001/Pcar_Contig717_G00001/Pcar_Contig250_G00005/Pcar_Contig321_G00002/Pcar_Contig301_G00002/Pcar_Contig669_G00001	HB2D/DRB3/DRB3/Pcar_Contig395_G00001/Pcar_Contig785_G00001/Pcar_Contig276_G00001/Pcar_Contig343_G00001/Pcar_Contig717_G00001/HB2D/HB2D/Pcar_Contig301_G00002/Pcar_Contig669_G00001
epz05150	Staphylococcus aureus infection	12/105	157/13213	3.91225e-09	5.23263e-08	NA	Pcar_Contig281_G00002/Pcar_Contig295_G00003/Pcar_Contig385_G00002/Pcar_Contig395_G00001/Pcar_Contig785_G00001/Pcar_Contig276_G00001/Pcar_Contig343_G00001/Pcar_Contig717_G00001/Pcar_Contig250_G00005/Pcar_Contig321_G00002/Pcar_Contig301_G00002/Pcar_Contig669_G00001	HB2D/DRB3/DRB3/Pcar_Contig395_G00001/Pcar_Contig785_G00001/Pcar_Contig276_G00001/Pcar_Contig343_G00001/Pcar_Contig717_G00001/HB2D/HB2D/Pcar_Contig301_G00002/Pcar_Contig669_G00001
ecb05310	Asthma	10/105	96/13213	4.15347e-09	5.51696e-08	NA	Pcar_Contig281_G00002/Pcar_Contig295_G00003/Pcar_Contig385_G00002/Pcar_Contig785_G00001/Pcar_Contig276_G00001/Pcar_Contig343_G00001/Pcar_Contig717_G00001/Pcar_Contig250_G00005/Pcar_Contig321_G00002/Pcar_Contig669_G00001	HB2D/DRB3/DRB3/Pcar_Contig785_G00001/Pcar_Contig276_G00001/Pcar_Contig343_G00001/Pcar_Contig717_G00001/HB2D/HB2D/Pcar_Contig669_G00001
mpah05140	Leishmaniasis	12/105	159/13213	4.51981e-09	5.96243e-08	NA	Pcar_Contig281_G00002/Pcar_Contig295_G00003/Pcar_Contig385_G00002/Pcar_Contig395_G00001/Pcar_Contig785_G00001/Pcar_Contig276_G00001/Pcar_Contig343_G00001/Pcar_Contig717_G00001/Pcar_Contig250_G00005/Pcar_Contig321_G00002/Pcar_Contig301_G00002/Pcar_Contig669_G00001	HB2D/DRB3/DRB3/Pcar_Contig395_G00001/Pcar_Contig785_G00001/Pcar_Contig276_G00001/Pcar_Contig343_G00001/Pcar_Contig717_G00001/HB2D/HB2D/Pcar_Contig301_G00002/Pcar_Contig669_G00001
ecb05332	Graft-versus-host disease	10/105	97/13213	4.60056e-09	6.02767e-08	NA	Pcar_Contig281_G00002/Pcar_Contig295_G00003/Pcar_Contig385_G00002/Pcar_Contig785_G00001/Pcar_Contig276_G00001/Pcar_Contig343_G00001/Pcar_Contig717_G00001/Pcar_Contig250_G00005/Pcar_Contig321_G00002/Pcar_Contig669_G00001	HB2D/DRB3/DRB3/Pcar_Contig785_G00001/Pcar_Contig276_G00001/Pcar_Contig343_G00001/Pcar_Contig717_G00001/HB2D/HB2D/Pcar_Contig669_G00001
hsa04612	Antigen processing and presentation	11/105	127/13213	4.84499e-09	6.26272e-08	NA	Pcar_Contig281_G00002/Pcar_Contig295_G00003/Pcar_Contig385_G00002/Pcar_Contig395_G00001/Pcar_Contig785_G00001/Pcar_Contig276_G00001/Pcar_Contig343_G00001/Pcar_Contig717_G00001/Pcar_Contig250_G00005/Pcar_Contig321_G00002/Pcar_Contig301_G00002	HB2D/DRB3/DRB3/Pcar_Contig395_G00001/Pcar_Contig785_G00001/Pcar_Contig276_G00001/Pcar_Contig343_G00001/Pcar_Contig717_G00001/HB2D/HB2D/Pcar_Contig301_G00002
hsa05321	Inflammatory bowel disease (IBD)	11/105	127/13213	4.84499e-09	6.26272e-08	NA	Pcar_Contig281_G00002/Pcar_Contig295_G00003/Pcar_Contig385_G00002/Pcar_Contig395_G00001/Pcar_Contig785_G00001/Pcar_Contig276_G00001/Pcar_Contig343_G00001/Pcar_Contig717_G00001/Pcar_Contig250_G00005/Pcar_Contig321_G00002/Pcar_Contig301_G00002	HB2D/DRB3/DRB3/Pcar_Contig395_G00001/Pcar_Contig785_G00001/Pcar_Contig276_G00001/Pcar_Contig343_G00001/Pcar_Contig717_G00001/HB2D/HB2D/Pcar_Contig301_G00002
npr05168	Herpes simplex virus 1 infection	18/105	422/13213	5.19414e-09	6.55982e-08	NA	Pcar_Contig201_G00003/Pcar_Contig242_G00001/Pcar_Contig289_G00001/Pcar_Contig392_G00001/Pcar_Contig438_G00001/Pcar_Contig281_G00002/Pcar_Contig295_G00003/Pcar_Contig385_G00002/Pcar_Contig395_G00001/Pcar_Contig785_G00001/Pcar_Contig134_G00003/Pcar_Contig276_G00001/Pcar_Contig343_G00001/Pcar_Contig717_G00001/Pcar_Contig250_G00005/Pcar_Contig321_G00002/Pcar_Contig301_G00002/Pcar_Contig669_G00001	ZN891/Pcar_Contig242_G00001/ZN557/ZN440/Pcar_Contig438_G00001/HB2D/DRB3/DRB3/Pcar_Contig395_G00001/Pcar_Contig785_G00001/Pcar_Contig134_G00003/Pcar_Contig276_G00001/Pcar_Contig343_G00001/Pcar_Contig717_G00001/HB2D/HB2D/Pcar_Contig301_G00002/Pcar_Contig669_G00001
bta05150	Staphylococcus aureus infection	12/105	161/13213	5.21107e-09	6.55982e-08	NA	Pcar_Contig281_G00002/Pcar_Contig295_G00003/Pcar_Contig385_G00002/Pcar_Contig395_G00001/Pcar_Contig785_G00001/Pcar_Contig150_G00001/Pcar_Contig93_G00001/Pcar_Contig343_G00001/Pcar_Contig250_G00005/Pcar_Contig321_G00002/Pcar_Contig301_G00002/Pcar_Contig669_G00001	HB2D/DRB3/DRB3/Pcar_Contig395_G00001/Pcar_Contig785_G00001/CAMP/Pcar_Contig93_G00001/Pcar_Contig343_G00001/HB2D/HB2D/Pcar_Contig301_G00002/Pcar_Contig669_G00001
eai05150	Staphylococcus aureus infection	12/105	161/13213	5.21107e-09	6.55982e-08	NA	Pcar_Contig281_G00002/Pcar_Contig295_G00003/Pcar_Contig385_G00002/Pcar_Contig395_G00001/Pcar_Contig785_G00001/Pcar_Contig276_G00001/Pcar_Contig343_G00001/Pcar_Contig717_G00001/Pcar_Contig250_G00005/Pcar_Contig321_G00002/Pcar_Contig301_G00002/Pcar_Contig669_G00001	HB2D/DRB3/DRB3/Pcar_Contig395_G00001/Pcar_Contig785_G00001/Pcar_Contig276_G00001/Pcar_Contig343_G00001/Pcar_Contig717_G00001/HB2D/HB2D/Pcar_Contig301_G00002/Pcar_Contig669_G00001
oaa04640	Hematopoietic cell lineage	12/105	161/13213	5.21107e-09	6.55982e-08	NA	Pcar_Contig281_G00002/Pcar_Contig295_G00003/Pcar_Contig385_G00002/Pcar_Contig395_G00001/Pcar_Contig785_G00001/Pcar_Contig276_G00001/Pcar_Contig343_G00001/Pcar_Contig717_G00001/Pcar_Contig250_G00005/Pcar_Contig321_G00002/Pcar_Contig301_G00002/Pcar_Contig669_G00001	HB2D/DRB3/DRB3/Pcar_Contig395_G00001/Pcar_Contig785_G00001/Pcar_Contig276_G00001/Pcar_Contig343_G00001/Pcar_Contig717_G00001/HB2D/HB2D/Pcar_Contig301_G00002/Pcar_Contig669_G00001
R-MMU-72203	Processing of Capped Intron-Containing Pre-mRNA	14/105	237/13213	5.24827e-09	6.56374e-08	NA	Pcar_Contig112_G00002/Pcar_Contig13_G00059/Pcar_Contig144_G00007/Pcar_Contig158_G00005/Pcar_Contig16_G00015/Pcar_Contig195_G00005/Pcar_Contig1_G00107/Pcar_Contig259_G00001/Pcar_Contig42_G00034/Pcar_Contig44_G00036/Pcar_Contig47_G00012/Pcar_Contig52_G00004/Pcar_Contig54_G00034/Pcar_Contig7_G00043	CHERP/Pcar_Contig13_G00059/Pcar_Contig144_G00007/Pcar_Contig158_G00005/CHERP/Pcar_Contig195_G00005/CHERP/CHERP/CHERP/Pcar_Contig44_G00036/Pcar_Contig47_G00012/Pcar_Contig52_G00004/Pcar_Contig54_G00034/Pcar_Contig7_G00043
eai04640	Hematopoietic cell lineage	12/105	162/13213	5.59121e-09	6.94752e-08	NA	Pcar_Contig281_G00002/Pcar_Contig295_G00003/Pcar_Contig385_G00002/Pcar_Contig395_G00001/Pcar_Contig785_G00001/Pcar_Contig276_G00001/Pcar_Contig343_G00001/Pcar_Contig717_G00001/Pcar_Contig250_G00005/Pcar_Contig321_G00002/Pcar_Contig301_G00002/Pcar_Contig669_G00001	HB2D/DRB3/DRB3/Pcar_Contig395_G00001/Pcar_Contig785_G00001/Pcar_Contig276_G00001/Pcar_Contig343_G00001/Pcar_Contig717_G00001/HB2D/HB2D/Pcar_Contig301_G00002/Pcar_Contig669_G00001
mcal04640	Hematopoietic cell lineage	12/105	163/13213	5.99612e-09	7.40291e-08	NA	Pcar_Contig281_G00002/Pcar_Contig295_G00003/Pcar_Contig385_G00002/Pcar_Contig395_G00001/Pcar_Contig785_G00001/Pcar_Contig276_G00001/Pcar_Contig343_G00001/Pcar_Contig717_G00001/Pcar_Contig250_G00005/Pcar_Contig321_G00002/Pcar_Contig301_G00002/Pcar_Contig669_G00001	HB2D/DRB3/DRB3/Pcar_Contig395_G00001/Pcar_Contig785_G00001/Pcar_Contig276_G00001/Pcar_Contig343_G00001/Pcar_Contig717_G00001/HB2D/HB2D/Pcar_Contig301_G00002/Pcar_Contig669_G00001
bom04640	Hematopoietic cell lineage	12/105	165/13213	6.88608e-09	8.23931e-08	NA	Pcar_Contig281_G00002/Pcar_Contig295_G00003/Pcar_Contig385_G00002/Pcar_Contig395_G00001/Pcar_Contig785_G00001/Pcar_Contig276_G00001/Pcar_Contig343_G00001/Pcar_Contig717_G00001/Pcar_Contig250_G00005/Pcar_Contig321_G00002/Pcar_Contig301_G00002/Pcar_Contig669_G00001	HB2D/DRB3/DRB3/Pcar_Contig395_G00001/Pcar_Contig785_G00001/Pcar_Contig276_G00001/Pcar_Contig343_G00001/Pcar_Contig717_G00001/HB2D/HB2D/Pcar_Contig301_G00002/Pcar_Contig669_G00001
epz04640	Hematopoietic cell lineage	12/105	165/13213	6.88608e-09	8.23931e-08	NA	Pcar_Contig281_G00002/Pcar_Contig295_G00003/Pcar_Contig385_G00002/Pcar_Contig395_G00001/Pcar_Contig785_G00001/Pcar_Contig276_G00001/Pcar_Contig343_G00001/Pcar_Contig717_G00001/Pcar_Contig250_G00005/Pcar_Contig321_G00002/Pcar_Contig301_G00002/Pcar_Contig669_G00001	HB2D/DRB3/DRB3/Pcar_Contig395_G00001/Pcar_Contig785_G00001/Pcar_Contig276_G00001/Pcar_Contig343_G00001/Pcar_Contig717_G00001/HB2D/HB2D/Pcar_Contig301_G00002/Pcar_Contig669_G00001
mpah04640	Hematopoietic cell lineage	12/105	165/13213	6.88608e-09	8.23931e-08	NA	Pcar_Contig281_G00002/Pcar_Contig295_G00003/Pcar_Contig385_G00002/Pcar_Contig395_G00001/Pcar_Contig785_G00001/Pcar_Contig276_G00001/Pcar_Contig343_G00001/Pcar_Contig717_G00001/Pcar_Contig250_G00005/Pcar_Contig321_G00002/Pcar_Contig301_G00002/Pcar_Contig669_G00001	HB2D/DRB3/DRB3/Pcar_Contig395_G00001/Pcar_Contig785_G00001/Pcar_Contig276_G00001/Pcar_Contig343_G00001/Pcar_Contig717_G00001/HB2D/HB2D/Pcar_Contig301_G00002/Pcar_Contig669_G00001
mcal05145	Toxoplasmosis	13/105	202/13213	6.88749e-09	8.23931e-08	NA	Pcar_Contig23_G00085/Pcar_Contig281_G00002/Pcar_Contig295_G00003/Pcar_Contig385_G00002/Pcar_Contig395_G00001/Pcar_Contig785_G00001/Pcar_Contig276_G00001/Pcar_Contig343_G00001/Pcar_Contig717_G00001/Pcar_Contig250_G00005/Pcar_Contig321_G00002/Pcar_Contig301_G00002/Pcar_Contig669_G00001	BIR7A/HB2D/DRB3/DRB3/Pcar_Contig395_G00001/Pcar_Contig785_G00001/Pcar_Contig276_G00001/Pcar_Contig343_G00001/Pcar_Contig717_G00001/HB2D/HB2D/Pcar_Contig301_G00002/Pcar_Contig669_G00001
oaa05145	Toxoplasmosis	13/105	202/13213	6.88749e-09	8.23931e-08	NA	Pcar_Contig23_G00085/Pcar_Contig281_G00002/Pcar_Contig295_G00003/Pcar_Contig385_G00002/Pcar_Contig395_G00001/Pcar_Contig785_G00001/Pcar_Contig276_G00001/Pcar_Contig343_G00001/Pcar_Contig717_G00001/Pcar_Contig250_G00005/Pcar_Contig321_G00002/Pcar_Contig301_G00002/Pcar_Contig669_G00001	BIR7A/HB2D/DRB3/DRB3/Pcar_Contig395_G00001/Pcar_Contig785_G00001/Pcar_Contig276_G00001/Pcar_Contig343_G00001/Pcar_Contig717_G00001/HB2D/HB2D/Pcar_Contig301_G00002/Pcar_Contig669_G00001
R-HSA-202424	Downstream TCR signaling	12/105	166/13213	7.37418e-09	8.76708e-08	NA	Pcar_Contig281_G00002/Pcar_Contig295_G00003/Pcar_Contig385_G00002/Pcar_Contig395_G00001/Pcar_Contig785_G00001/Pcar_Contig276_G00001/Pcar_Contig343_G00001/Pcar_Contig717_G00001/Pcar_Contig250_G00005/Pcar_Contig321_G00002/Pcar_Contig301_G00002/Pcar_Contig669_G00001	HB2D/DRB3/DRB3/Pcar_Contig395_G00001/Pcar_Contig785_G00001/Pcar_Contig276_G00001/Pcar_Contig343_G00001/Pcar_Contig717_G00001/HB2D/HB2D/Pcar_Contig301_G00002/Pcar_Contig669_G00001
biu05310	Asthma	10/105	102/13213	7.54021e-09	8.90948e-08	NA	Pcar_Contig281_G00002/Pcar_Contig295_G00003/Pcar_Contig385_G00002/Pcar_Contig395_G00001/Pcar_Contig785_G00001/Pcar_Contig343_G00001/Pcar_Contig250_G00005/Pcar_Contig321_G00002/Pcar_Contig301_G00002/Pcar_Contig669_G00001	HB2D/DRB3/DRB3/Pcar_Contig395_G00001/Pcar_Contig785_G00001/Pcar_Contig343_G00001/HB2D/HB2D/Pcar_Contig301_G00002/Pcar_Contig669_G00001
oaa05164	Influenza A	14/105	244/13213	7.62372e-09	8.95323e-08	NA	Pcar_Contig281_G00002/Pcar_Contig295_G00003/Pcar_Contig385_G00002/Pcar_Contig395_G00001/Pcar_Contig785_G00001/Pcar_Contig276_G00001/Pcar_Contig343_G00001/Pcar_Contig717_G00001/Pcar_Contig238_G00010/Pcar_Contig238_G00015/Pcar_Contig250_G00005/Pcar_Contig321_G00002/Pcar_Contig301_G00002/Pcar_Contig669_G00001	HB2D/DRB3/DRB3/Pcar_Contig395_G00001/Pcar_Contig785_G00001/Pcar_Contig276_G00001/Pcar_Contig343_G00001/Pcar_Contig717_G00001/Pcar_Contig238_G00010/DNJB1/HB2D/HB2D/Pcar_Contig301_G00002/Pcar_Contig669_G00001
hsa05416	Viral myocarditis	11/105	134/13213	8.55135e-09	9.98176e-08	NA	Pcar_Contig281_G00002/Pcar_Contig295_G00003/Pcar_Contig385_G00002/Pcar_Contig395_G00001/Pcar_Contig785_G00001/Pcar_Contig276_G00001/Pcar_Contig343_G00001/Pcar_Contig717_G00001/Pcar_Contig250_G00005/Pcar_Contig321_G00002/Pcar_Contig301_G00002	HB2D/DRB3/DRB3/Pcar_Contig395_G00001/Pcar_Contig785_G00001/Pcar_Contig276_G00001/Pcar_Contig343_G00001/Pcar_Contig717_G00001/HB2D/HB2D/Pcar_Contig301_G00002
bom05145	Toxoplasmosis	13/105	206/13213	8.72588e-09	1.01241e-07	NA	Pcar_Contig23_G00085/Pcar_Contig281_G00002/Pcar_Contig295_G00003/Pcar_Contig385_G00002/Pcar_Contig395_G00001/Pcar_Contig785_G00001/Pcar_Contig276_G00001/Pcar_Contig343_G00001/Pcar_Contig717_G00001/Pcar_Contig250_G00005/Pcar_Contig321_G00002/Pcar_Contig301_G00002/Pcar_Contig669_G00001	BIR7A/HB2D/DRB3/DRB3/Pcar_Contig395_G00001/Pcar_Contig785_G00001/Pcar_Contig276_G00001/Pcar_Contig343_G00001/Pcar_Contig717_G00001/HB2D/HB2D/Pcar_Contig301_G00002/Pcar_Contig669_G00001
bom04612	Antigen processing and presentation	12/105	169/13213	9.03093e-09	1.03533e-07	NA	Pcar_Contig281_G00002/Pcar_Contig295_G00003/Pcar_Contig385_G00002/Pcar_Contig395_G00001/Pcar_Contig785_G00001/Pcar_Contig276_G00001/Pcar_Contig343_G00001/Pcar_Contig717_G00001/Pcar_Contig250_G00005/Pcar_Contig321_G00002/Pcar_Contig301_G00002/Pcar_Contig669_G00001	HB2D/DRB3/DRB3/Pcar_Contig395_G00001/Pcar_Contig785_G00001/Pcar_Contig276_G00001/Pcar_Contig343_G00001/Pcar_Contig717_G00001/HB2D/HB2D/Pcar_Contig301_G00002/Pcar_Contig669_G00001
bom05321	Inflammatory bowel disease (IBD)	12/105	169/13213	9.03093e-09	1.03533e-07	NA	Pcar_Contig281_G00002/Pcar_Contig295_G00003/Pcar_Contig385_G00002/Pcar_Contig395_G00001/Pcar_Contig785_G00001/Pcar_Contig276_G00001/Pcar_Contig343_G00001/Pcar_Contig717_G00001/Pcar_Contig250_G00005/Pcar_Contig321_G00002/Pcar_Contig301_G00002/Pcar_Contig669_G00001	HB2D/DRB3/DRB3/Pcar_Contig395_G00001/Pcar_Contig785_G00001/Pcar_Contig276_G00001/Pcar_Contig343_G00001/Pcar_Contig717_G00001/HB2D/HB2D/Pcar_Contig301_G00002/Pcar_Contig669_G00001
ecb05330	Allograft rejection	10/105	104/13213	9.11879e-09	1.03922e-07	NA	Pcar_Contig281_G00002/Pcar_Contig295_G00003/Pcar_Contig385_G00002/Pcar_Contig785_G00001/Pcar_Contig276_G00001/Pcar_Contig343_G00001/Pcar_Contig717_G00001/Pcar_Contig250_G00005/Pcar_Contig321_G00002/Pcar_Contig669_G00001	HB2D/DRB3/DRB3/Pcar_Contig785_G00001/Pcar_Contig276_G00001/Pcar_Contig343_G00001/Pcar_Contig717_G00001/HB2D/HB2D/Pcar_Contig669_G00001
bom05164	Influenza A	14/105	248/13213	9.38487e-09	1.05703e-07	NA	Pcar_Contig281_G00002/Pcar_Contig295_G00003/Pcar_Contig385_G00002/Pcar_Contig395_G00001/Pcar_Contig785_G00001/Pcar_Contig276_G00001/Pcar_Contig343_G00001/Pcar_Contig717_G00001/Pcar_Contig238_G00010/Pcar_Contig238_G00015/Pcar_Contig250_G00005/Pcar_Contig321_G00002/Pcar_Contig301_G00002/Pcar_Contig669_G00001	HB2D/DRB3/DRB3/Pcar_Contig395_G00001/Pcar_Contig785_G00001/Pcar_Contig276_G00001/Pcar_Contig343_G00001/Pcar_Contig717_G00001/Pcar_Contig238_G00010/DNJB1/HB2D/HB2D/Pcar_Contig301_G00002/Pcar_Contig669_G00001
phi05164	Influenza A	14/105	248/13213	9.38487e-09	1.05703e-07	NA	Pcar_Contig281_G00002/Pcar_Contig295_G00003/Pcar_Contig385_G00002/Pcar_Contig395_G00001/Pcar_Contig785_G00001/Pcar_Contig276_G00001/Pcar_Contig343_G00001/Pcar_Contig717_G00001/Pcar_Contig238_G00010/Pcar_Contig238_G00015/Pcar_Contig250_G00005/Pcar_Contig321_G00002/Pcar_Contig301_G00002/Pcar_Contig669_G00001	HB2D/DRB3/DRB3/Pcar_Contig395_G00001/Pcar_Contig785_G00001/Pcar_Contig276_G00001/Pcar_Contig343_G00001/Pcar_Contig717_G00001/Pcar_Contig238_G00010/DNJB1/HB2D/HB2D/Pcar_Contig301_G00002/Pcar_Contig669_G00001
bom05416	Viral myocarditis	12/105	171/13213	1.03141e-08	1.14826e-07	NA	Pcar_Contig281_G00002/Pcar_Contig295_G00003/Pcar_Contig385_G00002/Pcar_Contig395_G00001/Pcar_Contig785_G00001/Pcar_Contig276_G00001/Pcar_Contig343_G00001/Pcar_Contig717_G00001/Pcar_Contig250_G00005/Pcar_Contig321_G00002/Pcar_Contig301_G00002/Pcar_Contig669_G00001	HB2D/DRB3/DRB3/Pcar_Contig395_G00001/Pcar_Contig785_G00001/Pcar_Contig276_G00001/Pcar_Contig343_G00001/Pcar_Contig717_G00001/HB2D/HB2D/Pcar_Contig301_G00002/Pcar_Contig669_G00001
oaa05322	Systemic lupus erythematosus	12/105	171/13213	1.03141e-08	1.14826e-07	NA	Pcar_Contig281_G00002/Pcar_Contig295_G00003/Pcar_Contig385_G00002/Pcar_Contig395_G00001/Pcar_Contig785_G00001/Pcar_Contig276_G00001/Pcar_Contig343_G00001/Pcar_Contig717_G00001/Pcar_Contig250_G00005/Pcar_Contig321_G00002/Pcar_Contig301_G00002/Pcar_Contig669_G00001	HB2D/DRB3/DRB3/Pcar_Contig395_G00001/Pcar_Contig785_G00001/Pcar_Contig276_G00001/Pcar_Contig343_G00001/Pcar_Contig717_G00001/HB2D/HB2D/Pcar_Contig301_G00002/Pcar_Contig669_G00001
R-HSA-72203	Processing of Capped Intron-Containing Pre-mRNA	14/105	250/13213	1.03975e-08	1.1509e-07	NA	Pcar_Contig112_G00002/Pcar_Contig13_G00059/Pcar_Contig144_G00007/Pcar_Contig158_G00005/Pcar_Contig16_G00015/Pcar_Contig195_G00005/Pcar_Contig1_G00107/Pcar_Contig259_G00001/Pcar_Contig42_G00034/Pcar_Contig44_G00036/Pcar_Contig47_G00012/Pcar_Contig52_G00004/Pcar_Contig54_G00034/Pcar_Contig7_G00043	CHERP/Pcar_Contig13_G00059/Pcar_Contig144_G00007/Pcar_Contig158_G00005/CHERP/Pcar_Contig195_G00005/CHERP/CHERP/CHERP/Pcar_Contig44_G00036/Pcar_Contig47_G00012/Pcar_Contig52_G00004/Pcar_Contig54_G00034/Pcar_Contig7_G00043
mcal04658	Th1 and Th2 cell differentiation	12/105	173/13213	1.17589e-08	1.29415e-07	NA	Pcar_Contig281_G00002/Pcar_Contig295_G00003/Pcar_Contig385_G00002/Pcar_Contig395_G00001/Pcar_Contig785_G00001/Pcar_Contig276_G00001/Pcar_Contig343_G00001/Pcar_Contig717_G00001/Pcar_Contig250_G00005/Pcar_Contig321_G00002/Pcar_Contig301_G00002/Pcar_Contig669_G00001	HB2D/DRB3/DRB3/Pcar_Contig395_G00001/Pcar_Contig785_G00001/Pcar_Contig276_G00001/Pcar_Contig343_G00001/Pcar_Contig717_G00001/HB2D/HB2D/Pcar_Contig301_G00002/Pcar_Contig669_G00001
ecb05320	Autoimmune thyroid disease	10/105	107/13213	1.20362e-08	1.31714e-07	NA	Pcar_Contig281_G00002/Pcar_Contig295_G00003/Pcar_Contig385_G00002/Pcar_Contig785_G00001/Pcar_Contig276_G00001/Pcar_Contig343_G00001/Pcar_Contig717_G00001/Pcar_Contig250_G00005/Pcar_Contig321_G00002/Pcar_Contig669_G00001	HB2D/DRB3/DRB3/Pcar_Contig785_G00001/Pcar_Contig276_G00001/Pcar_Contig343_G00001/Pcar_Contig717_G00001/HB2D/HB2D/Pcar_Contig669_G00001
mpah05322	Systemic lupus erythematosus	12/105	174/13213	1.25474e-08	1.35766e-07	NA	Pcar_Contig281_G00002/Pcar_Contig295_G00003/Pcar_Contig385_G00002/Pcar_Contig395_G00001/Pcar_Contig785_G00001/Pcar_Contig276_G00001/Pcar_Contig343_G00001/Pcar_Contig717_G00001/Pcar_Contig250_G00005/Pcar_Contig321_G00002/Pcar_Contig301_G00002/Pcar_Contig669_G00001	HB2D/DRB3/DRB3/Pcar_Contig395_G00001/Pcar_Contig785_G00001/Pcar_Contig276_G00001/Pcar_Contig343_G00001/Pcar_Contig717_G00001/HB2D/HB2D/Pcar_Contig301_G00002/Pcar_Contig669_G00001
oaa04612	Antigen processing and presentation	12/105	174/13213	1.25474e-08	1.35766e-07	NA	Pcar_Contig281_G00002/Pcar_Contig295_G00003/Pcar_Contig385_G00002/Pcar_Contig395_G00001/Pcar_Contig785_G00001/Pcar_Contig276_G00001/Pcar_Contig343_G00001/Pcar_Contig717_G00001/Pcar_Contig250_G00005/Pcar_Contig321_G00002/Pcar_Contig301_G00002/Pcar_Contig669_G00001	HB2D/DRB3/DRB3/Pcar_Contig395_G00001/Pcar_Contig785_G00001/Pcar_Contig276_G00001/Pcar_Contig343_G00001/Pcar_Contig717_G00001/HB2D/HB2D/Pcar_Contig301_G00002/Pcar_Contig669_G00001
mpah04658	Th1 and Th2 cell differentiation	12/105	175/13213	1.33832e-08	1.44e-07	NA	Pcar_Contig281_G00002/Pcar_Contig295_G00003/Pcar_Contig385_G00002/Pcar_Contig395_G00001/Pcar_Contig785_G00001/Pcar_Contig276_G00001/Pcar_Contig343_G00001/Pcar_Contig717_G00001/Pcar_Contig250_G00005/Pcar_Contig321_G00002/Pcar_Contig301_G00002/Pcar_Contig669_G00001	HB2D/DRB3/DRB3/Pcar_Contig395_G00001/Pcar_Contig785_G00001/Pcar_Contig276_G00001/Pcar_Contig343_G00001/Pcar_Contig717_G00001/HB2D/HB2D/Pcar_Contig301_G00002/Pcar_Contig669_G00001
ecb05150	Staphylococcus aureus infection	11/105	140/13213	1.35593e-08	1.45084e-07	NA	Pcar_Contig281_G00002/Pcar_Contig295_G00003/Pcar_Contig385_G00002/Pcar_Contig785_G00001/Pcar_Contig276_G00001/Pcar_Contig343_G00001/Pcar_Contig717_G00001/Pcar_Contig8_G00397/Pcar_Contig250_G00005/Pcar_Contig321_G00002/Pcar_Contig669_G00001	HB2D/DRB3/DRB3/Pcar_Contig785_G00001/Pcar_Contig276_G00001/Pcar_Contig343_G00001/Pcar_Contig717_G00001/Pcar_Contig8_G00397/HB2D/HB2D/Pcar_Contig669_G00001
mcal05164	Influenza A	14/105	256/13213	1.40602e-08	1.48791e-07	NA	Pcar_Contig281_G00002/Pcar_Contig295_G00003/Pcar_Contig385_G00002/Pcar_Contig395_G00001/Pcar_Contig785_G00001/Pcar_Contig276_G00001/Pcar_Contig343_G00001/Pcar_Contig717_G00001/Pcar_Contig238_G00010/Pcar_Contig238_G00015/Pcar_Contig250_G00005/Pcar_Contig321_G00002/Pcar_Contig301_G00002/Pcar_Contig669_G00001	HB2D/DRB3/DRB3/Pcar_Contig395_G00001/Pcar_Contig785_G00001/Pcar_Contig276_G00001/Pcar_Contig343_G00001/Pcar_Contig717_G00001/Pcar_Contig238_G00010/DNJB1/HB2D/HB2D/Pcar_Contig301_G00002/Pcar_Contig669_G00001
mpah05164	Influenza A	14/105	256/13213	1.40602e-08	1.48791e-07	NA	Pcar_Contig281_G00002/Pcar_Contig295_G00003/Pcar_Contig385_G00002/Pcar_Contig395_G00001/Pcar_Contig785_G00001/Pcar_Contig276_G00001/Pcar_Contig343_G00001/Pcar_Contig717_G00001/Pcar_Contig238_G00010/Pcar_Contig238_G00015/Pcar_Contig250_G00005/Pcar_Contig321_G00002/Pcar_Contig301_G00002/Pcar_Contig669_G00001	HB2D/DRB3/DRB3/Pcar_Contig395_G00001/Pcar_Contig785_G00001/Pcar_Contig276_G00001/Pcar_Contig343_G00001/Pcar_Contig717_G00001/Pcar_Contig238_G00010/DNJB1/HB2D/HB2D/Pcar_Contig301_G00002/Pcar_Contig669_G00001
ecb05145	Toxoplasmosis	12/105	176/13213	1.42686e-08	1.50171e-07	NA	Pcar_Contig23_G00085/Pcar_Contig281_G00002/Pcar_Contig295_G00003/Pcar_Contig385_G00002/Pcar_Contig785_G00001/Pcar_Contig276_G00001/Pcar_Contig343_G00001/Pcar_Contig717_G00001/Pcar_Contig77_G00007/Pcar_Contig250_G00005/Pcar_Contig321_G00002/Pcar_Contig669_G00001	BIR7A/HB2D/DRB3/DRB3/Pcar_Contig785_G00001/Pcar_Contig276_G00001/Pcar_Contig343_G00001/Pcar_Contig717_G00001/Pcar_Contig77_G00007/HB2D/HB2D/Pcar_Contig669_G00001
biu05332	Graft-versus-host disease	10/105	109/13213	1.44136e-08	1.50873e-07	NA	Pcar_Contig281_G00002/Pcar_Contig295_G00003/Pcar_Contig385_G00002/Pcar_Contig395_G00001/Pcar_Contig785_G00001/Pcar_Contig343_G00001/Pcar_Contig250_G00005/Pcar_Contig321_G00002/Pcar_Contig301_G00002/Pcar_Contig669_G00001	HB2D/DRB3/DRB3/Pcar_Contig395_G00001/Pcar_Contig785_G00001/Pcar_Contig343_G00001/HB2D/HB2D/Pcar_Contig301_G00002/Pcar_Contig669_G00001
pmur04514	Cell adhesion molecules (CAMs)	14/105	257/13213	1.47737e-08	1.53806e-07	NA	Pcar_Contig281_G00002/Pcar_Contig295_G00003/Pcar_Contig385_G00002/Pcar_Contig395_G00001/Pcar_Contig785_G00001/Pcar_Contig276_G00001/Pcar_Contig343_G00001/Pcar_Contig717_G00001/Pcar_Contig250_G00005/Pcar_Contig321_G00002/Pcar_Contig301_G00002/Pcar_Contig669_G00001/Pcar_Contig469_G00002/Pcar_Contig500_G00001	HB2D/DRB3/DRB3/Pcar_Contig395_G00001/Pcar_Contig785_G00001/Pcar_Contig276_G00001/Pcar_Contig343_G00001/Pcar_Contig717_G00001/HB2D/HB2D/Pcar_Contig301_G00002/Pcar_Contig669_G00001/Pcar_Contig469_G00002/Pcar_Contig500_G00001
mcal05323	Rheumatoid arthritis	12/105	178/13213	1.61991e-08	1.67739e-07	NA	Pcar_Contig281_G00002/Pcar_Contig295_G00003/Pcar_Contig385_G00002/Pcar_Contig395_G00001/Pcar_Contig785_G00001/Pcar_Contig276_G00001/Pcar_Contig343_G00001/Pcar_Contig717_G00001/Pcar_Contig250_G00005/Pcar_Contig321_G00002/Pcar_Contig301_G00002/Pcar_Contig669_G00001	HB2D/DRB3/DRB3/Pcar_Contig395_G00001/Pcar_Contig785_G00001/Pcar_Contig276_G00001/Pcar_Contig343_G00001/Pcar_Contig717_G00001/HB2D/HB2D/Pcar_Contig301_G00002/Pcar_Contig669_G00001
pbi04514	Cell adhesion molecules (CAMs)	14/105	259/13213	1.63001e-08	1.67883e-07	NA	Pcar_Contig281_G00002/Pcar_Contig295_G00003/Pcar_Contig385_G00002/Pcar_Contig395_G00001/Pcar_Contig785_G00001/Pcar_Contig276_G00001/Pcar_Contig343_G00001/Pcar_Contig717_G00001/Pcar_Contig250_G00005/Pcar_Contig321_G00002/Pcar_Contig301_G00002/Pcar_Contig669_G00001/Pcar_Contig469_G00002/Pcar_Contig500_G00001	HB2D/DRB3/DRB3/Pcar_Contig395_G00001/Pcar_Contig785_G00001/Pcar_Contig276_G00001/Pcar_Contig343_G00001/Pcar_Contig717_G00001/HB2D/HB2D/Pcar_Contig301_G00002/Pcar_Contig669_G00001/Pcar_Contig469_G00002/Pcar_Contig500_G00001
hsa05140	Leishmaniasis	11/105	143/13213	1.69331e-08	1.73474e-07	NA	Pcar_Contig281_G00002/Pcar_Contig295_G00003/Pcar_Contig385_G00002/Pcar_Contig395_G00001/Pcar_Contig785_G00001/Pcar_Contig276_G00001/Pcar_Contig343_G00001/Pcar_Contig717_G00001/Pcar_Contig250_G00005/Pcar_Contig321_G00002/Pcar_Contig301_G00002	HB2D/DRB3/DRB3/Pcar_Contig395_G00001/Pcar_Contig785_G00001/Pcar_Contig276_G00001/Pcar_Contig343_G00001/Pcar_Contig717_G00001/HB2D/HB2D/Pcar_Contig301_G00002
epz04658	Th1 and Th2 cell differentiation	12/105	179/13213	1.72496e-08	1.74857e-07	NA	Pcar_Contig281_G00002/Pcar_Contig295_G00003/Pcar_Contig385_G00002/Pcar_Contig395_G00001/Pcar_Contig785_G00001/Pcar_Contig276_G00001/Pcar_Contig343_G00001/Pcar_Contig717_G00001/Pcar_Contig250_G00005/Pcar_Contig321_G00002/Pcar_Contig301_G00002/Pcar_Contig669_G00001	HB2D/DRB3/DRB3/Pcar_Contig395_G00001/Pcar_Contig785_G00001/Pcar_Contig276_G00001/Pcar_Contig343_G00001/Pcar_Contig717_G00001/HB2D/HB2D/Pcar_Contig301_G00002/Pcar_Contig669_G00001
mpah05323	Rheumatoid arthritis	12/105	179/13213	1.72496e-08	1.74857e-07	NA	Pcar_Contig281_G00002/Pcar_Contig295_G00003/Pcar_Contig385_G00002/Pcar_Contig395_G00001/Pcar_Contig785_G00001/Pcar_Contig276_G00001/Pcar_Contig343_G00001/Pcar_Contig717_G00001/Pcar_Contig250_G00005/Pcar_Contig321_G00002/Pcar_Contig301_G00002/Pcar_Contig669_G00001	HB2D/DRB3/DRB3/Pcar_Contig395_G00001/Pcar_Contig785_G00001/Pcar_Contig276_G00001/Pcar_Contig343_G00001/Pcar_Contig717_G00001/HB2D/HB2D/Pcar_Contig301_G00002/Pcar_Contig669_G00001
mcal05322	Systemic lupus erythematosus	12/105	180/13213	1.8361e-08	1.84184e-07	NA	Pcar_Contig281_G00002/Pcar_Contig295_G00003/Pcar_Contig385_G00002/Pcar_Contig395_G00001/Pcar_Contig785_G00001/Pcar_Contig276_G00001/Pcar_Contig343_G00001/Pcar_Contig717_G00001/Pcar_Contig250_G00005/Pcar_Contig321_G00002/Pcar_Contig301_G00002/Pcar_Contig669_G00001	HB2D/DRB3/DRB3/Pcar_Contig395_G00001/Pcar_Contig785_G00001/Pcar_Contig276_G00001/Pcar_Contig343_G00001/Pcar_Contig717_G00001/HB2D/HB2D/Pcar_Contig301_G00002/Pcar_Contig669_G00001
oaa04658	Th1 and Th2 cell differentiation	12/105	180/13213	1.8361e-08	1.84184e-07	NA	Pcar_Contig281_G00002/Pcar_Contig295_G00003/Pcar_Contig385_G00002/Pcar_Contig395_G00001/Pcar_Contig785_G00001/Pcar_Contig276_G00001/Pcar_Contig343_G00001/Pcar_Contig717_G00001/Pcar_Contig250_G00005/Pcar_Contig321_G00002/Pcar_Contig301_G00002/Pcar_Contig669_G00001	HB2D/DRB3/DRB3/Pcar_Contig395_G00001/Pcar_Contig785_G00001/Pcar_Contig276_G00001/Pcar_Contig343_G00001/Pcar_Contig717_G00001/HB2D/HB2D/Pcar_Contig301_G00002/Pcar_Contig669_G00001
eai04658	Th1 and Th2 cell differentiation	12/105	181/13213	1.95362e-08	1.93953e-07	NA	Pcar_Contig281_G00002/Pcar_Contig295_G00003/Pcar_Contig385_G00002/Pcar_Contig395_G00001/Pcar_Contig785_G00001/Pcar_Contig276_G00001/Pcar_Contig343_G00001/Pcar_Contig717_G00001/Pcar_Contig250_G00005/Pcar_Contig321_G00002/Pcar_Contig301_G00002/Pcar_Contig669_G00001	HB2D/DRB3/DRB3/Pcar_Contig395_G00001/Pcar_Contig785_G00001/Pcar_Contig276_G00001/Pcar_Contig343_G00001/Pcar_Contig717_G00001/HB2D/HB2D/Pcar_Contig301_G00002/Pcar_Contig669_G00001
oaa05416	Viral myocarditis	12/105	181/13213	1.95362e-08	1.93953e-07	NA	Pcar_Contig281_G00002/Pcar_Contig295_G00003/Pcar_Contig385_G00002/Pcar_Contig395_G00001/Pcar_Contig785_G00001/Pcar_Contig276_G00001/Pcar_Contig343_G00001/Pcar_Contig717_G00001/Pcar_Contig250_G00005/Pcar_Contig321_G00002/Pcar_Contig301_G00002/Pcar_Contig669_G00001	HB2D/DRB3/DRB3/Pcar_Contig395_G00001/Pcar_Contig785_G00001/Pcar_Contig276_G00001/Pcar_Contig343_G00001/Pcar_Contig717_G00001/HB2D/HB2D/Pcar_Contig301_G00002/Pcar_Contig669_G00001
oaa05323	Rheumatoid arthritis	12/105	182/13213	2.07786e-08	2.05229e-07	NA	Pcar_Contig281_G00002/Pcar_Contig295_G00003/Pcar_Contig385_G00002/Pcar_Contig395_G00001/Pcar_Contig785_G00001/Pcar_Contig276_G00001/Pcar_Contig343_G00001/Pcar_Contig717_G00001/Pcar_Contig250_G00005/Pcar_Contig321_G00002/Pcar_Contig301_G00002/Pcar_Contig669_G00001	HB2D/DRB3/DRB3/Pcar_Contig395_G00001/Pcar_Contig785_G00001/Pcar_Contig276_G00001/Pcar_Contig343_G00001/Pcar_Contig717_G00001/HB2D/HB2D/Pcar_Contig301_G00002/Pcar_Contig669_G00001
biu05320	Autoimmune thyroid disease	10/105	114/13213	2.22654e-08	2.16622e-07	NA	Pcar_Contig281_G00002/Pcar_Contig295_G00003/Pcar_Contig385_G00002/Pcar_Contig395_G00001/Pcar_Contig785_G00001/Pcar_Contig343_G00001/Pcar_Contig250_G00005/Pcar_Contig321_G00002/Pcar_Contig301_G00002/Pcar_Contig669_G00001	HB2D/DRB3/DRB3/Pcar_Contig395_G00001/Pcar_Contig785_G00001/Pcar_Contig343_G00001/HB2D/HB2D/Pcar_Contig301_G00002/Pcar_Contig669_G00001
biu05330	Allograft rejection	10/105	114/13213	2.22654e-08	2.16622e-07	NA	Pcar_Contig281_G00002/Pcar_Contig295_G00003/Pcar_Contig385_G00002/Pcar_Contig395_G00001/Pcar_Contig785_G00001/Pcar_Contig343_G00001/Pcar_Contig250_G00005/Pcar_Contig321_G00002/Pcar_Contig301_G00002/Pcar_Contig669_G00001	HB2D/DRB3/DRB3/Pcar_Contig395_G00001/Pcar_Contig785_G00001/Pcar_Contig343_G00001/HB2D/HB2D/Pcar_Contig301_G00002/Pcar_Contig669_G00001
mmu05332	Graft-versus-host disease	9/105	85/13213	2.22696e-08	2.16622e-07	NA	Pcar_Contig295_G00003/Pcar_Contig385_G00002/Pcar_Contig395_G00001/Pcar_Contig785_G00001/Pcar_Contig276_G00001/Pcar_Contig343_G00001/Pcar_Contig717_G00001/Pcar_Contig250_G00005/Pcar_Contig669_G00001	DRB3/DRB3/Pcar_Contig395_G00001/Pcar_Contig785_G00001/Pcar_Contig276_G00001/Pcar_Contig343_G00001/Pcar_Contig717_G00001/HB2D/Pcar_Contig669_G00001
ecb04672	Intestinal immune network for IgA production	10/105	115/13213	2.42262e-08	2.3447e-07	NA	Pcar_Contig281_G00002/Pcar_Contig295_G00003/Pcar_Contig385_G00002/Pcar_Contig785_G00001/Pcar_Contig276_G00001/Pcar_Contig343_G00001/Pcar_Contig717_G00001/Pcar_Contig250_G00005/Pcar_Contig321_G00002/Pcar_Contig669_G00001	HB2D/DRB3/DRB3/Pcar_Contig785_G00001/Pcar_Contig276_G00001/Pcar_Contig343_G00001/Pcar_Contig717_G00001/HB2D/HB2D/Pcar_Contig669_G00001
mmu05310	Asthma	9/105	86/13213	2.47098e-08	2.37955e-07	NA	Pcar_Contig295_G00003/Pcar_Contig385_G00002/Pcar_Contig395_G00001/Pcar_Contig785_G00001/Pcar_Contig276_G00001/Pcar_Contig343_G00001/Pcar_Contig717_G00001/Pcar_Contig250_G00005/Pcar_Contig669_G00001	DRB3/DRB3/Pcar_Contig395_G00001/Pcar_Contig785_G00001/Pcar_Contig276_G00001/Pcar_Contig343_G00001/Pcar_Contig717_G00001/HB2D/Pcar_Contig669_G00001
hsa04640	Hematopoietic cell lineage	11/105	149/13213	2.60044e-08	2.47943e-07	NA	Pcar_Contig281_G00002/Pcar_Contig295_G00003/Pcar_Contig385_G00002/Pcar_Contig395_G00001/Pcar_Contig785_G00001/Pcar_Contig276_G00001/Pcar_Contig343_G00001/Pcar_Contig717_G00001/Pcar_Contig250_G00005/Pcar_Contig321_G00002/Pcar_Contig301_G00002	HB2D/DRB3/DRB3/Pcar_Contig395_G00001/Pcar_Contig785_G00001/Pcar_Contig276_G00001/Pcar_Contig343_G00001/Pcar_Contig717_G00001/HB2D/HB2D/Pcar_Contig301_G00002
xla04672	Intestinal immune network for IgA production	11/105	149/13213	2.60044e-08	2.47943e-07	NA	Pcar_Contig281_G00002/Pcar_Contig295_G00003/Pcar_Contig385_G00002/Pcar_Contig395_G00001/Pcar_Contig785_G00001/Pcar_Contig276_G00001/Pcar_Contig717_G00001/Pcar_Contig250_G00005/Pcar_Contig321_G00002/Pcar_Contig301_G00002/Pcar_Contig669_G00001	HB2D/DRB3/DRB3/Pcar_Contig395_G00001/Pcar_Contig785_G00001/Pcar_Contig276_G00001/Pcar_Contig717_G00001/HB2D/HB2D/Pcar_Contig301_G00002/Pcar_Contig669_G00001
pbi04145	Phagosome	14/105	270/13213	2.75666e-08	2.61543e-07	NA	Pcar_Contig281_G00002/Pcar_Contig295_G00003/Pcar_Contig385_G00002/Pcar_Contig395_G00001/Pcar_Contig785_G00001/Pcar_Contig276_G00001/Pcar_Contig343_G00001/Pcar_Contig717_G00001/Pcar_Contig250_G00005/Pcar_Contig321_G00002/Pcar_Contig301_G00002/Pcar_Contig669_G00001/Pcar_Contig469_G00002/Pcar_Contig500_G00001	HB2D/DRB3/DRB3/Pcar_Contig395_G00001/Pcar_Contig785_G00001/Pcar_Contig276_G00001/Pcar_Contig343_G00001/Pcar_Contig717_G00001/HB2D/HB2D/Pcar_Contig301_G00002/Pcar_Contig669_G00001/Pcar_Contig469_G00002/Pcar_Contig500_G00001
R-HSA-202403	TCR signaling	12/105	187/13213	2.81202e-08	2.65488e-07	NA	Pcar_Contig281_G00002/Pcar_Contig295_G00003/Pcar_Contig385_G00002/Pcar_Contig395_G00001/Pcar_Contig785_G00001/Pcar_Contig276_G00001/Pcar_Contig343_G00001/Pcar_Contig717_G00001/Pcar_Contig250_G00005/Pcar_Contig321_G00002/Pcar_Contig301_G00002/Pcar_Contig669_G00001	HB2D/DRB3/DRB3/Pcar_Contig395_G00001/Pcar_Contig785_G00001/Pcar_Contig276_G00001/Pcar_Contig343_G00001/Pcar_Contig717_G00001/HB2D/HB2D/Pcar_Contig301_G00002/Pcar_Contig669_G00001
eai05323	Rheumatoid arthritis	12/105	188/13213	2.98412e-08	2.80362e-07	NA	Pcar_Contig281_G00002/Pcar_Contig295_G00003/Pcar_Contig385_G00002/Pcar_Contig395_G00001/Pcar_Contig785_G00001/Pcar_Contig276_G00001/Pcar_Contig343_G00001/Pcar_Contig717_G00001/Pcar_Contig250_G00005/Pcar_Contig321_G00002/Pcar_Contig301_G00002/Pcar_Contig669_G00001	HB2D/DRB3/DRB3/Pcar_Contig395_G00001/Pcar_Contig785_G00001/Pcar_Contig276_G00001/Pcar_Contig343_G00001/Pcar_Contig717_G00001/HB2D/HB2D/Pcar_Contig301_G00002/Pcar_Contig669_G00001
bta05310	Asthma	10/105	118/13213	3.10554e-08	2.90353e-07	NA	Pcar_Contig281_G00002/Pcar_Contig295_G00003/Pcar_Contig385_G00002/Pcar_Contig395_G00001/Pcar_Contig785_G00001/Pcar_Contig343_G00001/Pcar_Contig250_G00005/Pcar_Contig321_G00002/Pcar_Contig301_G00002/Pcar_Contig669_G00001	HB2D/DRB3/DRB3/Pcar_Contig395_G00001/Pcar_Contig785_G00001/Pcar_Contig343_G00001/HB2D/HB2D/Pcar_Contig301_G00002/Pcar_Contig669_G00001
eai05322	Systemic lupus erythematosus	12/105	189/13213	3.16561e-08	2.91721e-07	NA	Pcar_Contig281_G00002/Pcar_Contig295_G00003/Pcar_Contig385_G00002/Pcar_Contig395_G00001/Pcar_Contig785_G00001/Pcar_Contig276_G00001/Pcar_Contig343_G00001/Pcar_Contig717_G00001/Pcar_Contig250_G00005/Pcar_Contig321_G00002/Pcar_Contig301_G00002/Pcar_Contig669_G00001	HB2D/DRB3/DRB3/Pcar_Contig395_G00001/Pcar_Contig785_G00001/Pcar_Contig276_G00001/Pcar_Contig343_G00001/Pcar_Contig717_G00001/HB2D/HB2D/Pcar_Contig301_G00002/Pcar_Contig669_G00001
epz05323	Rheumatoid arthritis	12/105	189/13213	3.16561e-08	2.91721e-07	NA	Pcar_Contig281_G00002/Pcar_Contig295_G00003/Pcar_Contig385_G00002/Pcar_Contig395_G00001/Pcar_Contig785_G00001/Pcar_Contig276_G00001/Pcar_Contig343_G00001/Pcar_Contig717_G00001/Pcar_Contig250_G00005/Pcar_Contig321_G00002/Pcar_Contig301_G00002/Pcar_Contig669_G00001	HB2D/DRB3/DRB3/Pcar_Contig395_G00001/Pcar_Contig785_G00001/Pcar_Contig276_G00001/Pcar_Contig343_G00001/Pcar_Contig717_G00001/HB2D/HB2D/Pcar_Contig301_G00002/Pcar_Contig669_G00001
mcal04659	Th17 cell differentiation	12/105	189/13213	3.16561e-08	2.91721e-07	NA	Pcar_Contig281_G00002/Pcar_Contig295_G00003/Pcar_Contig385_G00002/Pcar_Contig395_G00001/Pcar_Contig785_G00001/Pcar_Contig276_G00001/Pcar_Contig343_G00001/Pcar_Contig717_G00001/Pcar_Contig250_G00005/Pcar_Contig321_G00002/Pcar_Contig301_G00002/Pcar_Contig669_G00001	HB2D/DRB3/DRB3/Pcar_Contig395_G00001/Pcar_Contig785_G00001/Pcar_Contig276_G00001/Pcar_Contig343_G00001/Pcar_Contig717_G00001/HB2D/HB2D/Pcar_Contig301_G00002/Pcar_Contig669_G00001
hsa04658	Th1 and Th2 cell differentiation	11/105	152/13213	3.19919e-08	2.93412e-07	NA	Pcar_Contig281_G00002/Pcar_Contig295_G00003/Pcar_Contig385_G00002/Pcar_Contig395_G00001/Pcar_Contig785_G00001/Pcar_Contig276_G00001/Pcar_Contig343_G00001/Pcar_Contig717_G00001/Pcar_Contig250_G00005/Pcar_Contig321_G00002/Pcar_Contig301_G00002	HB2D/DRB3/DRB3/Pcar_Contig395_G00001/Pcar_Contig785_G00001/Pcar_Contig276_G00001/Pcar_Contig343_G00001/Pcar_Contig717_G00001/HB2D/HB2D/Pcar_Contig301_G00002
epz05322	Systemic lupus erythematosus	12/105	190/13213	3.35694e-08	3.04975e-07	NA	Pcar_Contig281_G00002/Pcar_Contig295_G00003/Pcar_Contig385_G00002/Pcar_Contig395_G00001/Pcar_Contig785_G00001/Pcar_Contig276_G00001/Pcar_Contig343_G00001/Pcar_Contig717_G00001/Pcar_Contig250_G00005/Pcar_Contig321_G00002/Pcar_Contig301_G00002/Pcar_Contig669_G00001	HB2D/DRB3/DRB3/Pcar_Contig395_G00001/Pcar_Contig785_G00001/Pcar_Contig276_G00001/Pcar_Contig343_G00001/Pcar_Contig717_G00001/HB2D/HB2D/Pcar_Contig301_G00002/Pcar_Contig669_G00001
mpah04659	Th17 cell differentiation	12/105	190/13213	3.35694e-08	3.04975e-07	NA	Pcar_Contig281_G00002/Pcar_Contig295_G00003/Pcar_Contig385_G00002/Pcar_Contig395_G00001/Pcar_Contig785_G00001/Pcar_Contig276_G00001/Pcar_Contig343_G00001/Pcar_Contig717_G00001/Pcar_Contig250_G00005/Pcar_Contig321_G00002/Pcar_Contig301_G00002/Pcar_Contig669_G00001	HB2D/DRB3/DRB3/Pcar_Contig395_G00001/Pcar_Contig785_G00001/Pcar_Contig276_G00001/Pcar_Contig343_G00001/Pcar_Contig717_G00001/HB2D/HB2D/Pcar_Contig301_G00002/Pcar_Contig669_G00001
hsa05164	Influenza A	13/105	231/13213	3.42776e-08	3.09947e-07	NA	Pcar_Contig281_G00002/Pcar_Contig295_G00003/Pcar_Contig385_G00002/Pcar_Contig395_G00001/Pcar_Contig785_G00001/Pcar_Contig276_G00001/Pcar_Contig343_G00001/Pcar_Contig717_G00001/Pcar_Contig238_G00010/Pcar_Contig238_G00015/Pcar_Contig250_G00005/Pcar_Contig321_G00002/Pcar_Contig301_G00002	HB2D/DRB3/DRB3/Pcar_Contig395_G00001/Pcar_Contig785_G00001/Pcar_Contig276_G00001/Pcar_Contig343_G00001/Pcar_Contig717_G00001/Pcar_Contig238_G00010/DNJB1/HB2D/HB2D/Pcar_Contig301_G00002
bom05152	Tuberculosis	14/105	275/13213	3.47169e-08	3.12452e-07	NA	Pcar_Contig281_G00002/Pcar_Contig295_G00003/Pcar_Contig385_G00002/Pcar_Contig395_G00001/Pcar_Contig785_G00001/Pcar_Contig150_G00001/Pcar_Contig93_G00001/Pcar_Contig276_G00001/Pcar_Contig343_G00001/Pcar_Contig717_G00001/Pcar_Contig250_G00005/Pcar_Contig321_G00002/Pcar_Contig301_G00002/Pcar_Contig669_G00001	HB2D/DRB3/DRB3/Pcar_Contig395_G00001/Pcar_Contig785_G00001/CAMP/Pcar_Contig93_G00001/Pcar_Contig276_G00001/Pcar_Contig343_G00001/Pcar_Contig717_G00001/HB2D/HB2D/Pcar_Contig301_G00002/Pcar_Contig669_G00001
bom04658	Th1 and Th2 cell differentiation	12/105	192/13213	3.77101e-08	3.37812e-07	NA	Pcar_Contig281_G00002/Pcar_Contig295_G00003/Pcar_Contig385_G00002/Pcar_Contig395_G00001/Pcar_Contig785_G00001/Pcar_Contig276_G00001/Pcar_Contig343_G00001/Pcar_Contig717_G00001/Pcar_Contig250_G00005/Pcar_Contig321_G00002/Pcar_Contig301_G00002/Pcar_Contig669_G00001	HB2D/DRB3/DRB3/Pcar_Contig395_G00001/Pcar_Contig785_G00001/Pcar_Contig276_G00001/Pcar_Contig343_G00001/Pcar_Contig717_G00001/HB2D/HB2D/Pcar_Contig301_G00002/Pcar_Contig669_G00001
pmur04145	Phagosome	14/105	277/13213	3.80197e-08	3.39009e-07	NA	Pcar_Contig281_G00002/Pcar_Contig295_G00003/Pcar_Contig385_G00002/Pcar_Contig395_G00001/Pcar_Contig785_G00001/Pcar_Contig276_G00001/Pcar_Contig343_G00001/Pcar_Contig717_G00001/Pcar_Contig250_G00005/Pcar_Contig321_G00002/Pcar_Contig301_G00002/Pcar_Contig669_G00001/Pcar_Contig469_G00002/Pcar_Contig500_G00001	HB2D/DRB3/DRB3/Pcar_Contig395_G00001/Pcar_Contig785_G00001/Pcar_Contig276_G00001/Pcar_Contig343_G00001/Pcar_Contig717_G00001/HB2D/HB2D/Pcar_Contig301_G00002/Pcar_Contig669_G00001/Pcar_Contig469_G00002/Pcar_Contig500_G00001
biu04672	Intestinal immune network for IgA production	10/105	121/13213	3.95319e-08	3.50868e-07	NA	Pcar_Contig281_G00002/Pcar_Contig295_G00003/Pcar_Contig385_G00002/Pcar_Contig395_G00001/Pcar_Contig785_G00001/Pcar_Contig343_G00001/Pcar_Contig250_G00005/Pcar_Contig321_G00002/Pcar_Contig301_G00002/Pcar_Contig669_G00001	HB2D/DRB3/DRB3/Pcar_Contig395_G00001/Pcar_Contig785_G00001/Pcar_Contig343_G00001/HB2D/HB2D/Pcar_Contig301_G00002/Pcar_Contig669_G00001
eai04659	Th17 cell differentiation	12/105	194/13213	4.2303e-08	3.73741e-07	NA	Pcar_Contig281_G00002/Pcar_Contig295_G00003/Pcar_Contig385_G00002/Pcar_Contig395_G00001/Pcar_Contig785_G00001/Pcar_Contig276_G00001/Pcar_Contig343_G00001/Pcar_Contig717_G00001/Pcar_Contig250_G00005/Pcar_Contig321_G00002/Pcar_Contig301_G00002/Pcar_Contig669_G00001	HB2D/DRB3/DRB3/Pcar_Contig395_G00001/Pcar_Contig785_G00001/Pcar_Contig276_G00001/Pcar_Contig343_G00001/Pcar_Contig717_G00001/HB2D/HB2D/Pcar_Contig301_G00002/Pcar_Contig669_G00001
epz04659	Th17 cell differentiation	12/105	195/13213	4.47824e-08	3.9384e-07	NA	Pcar_Contig281_G00002/Pcar_Contig295_G00003/Pcar_Contig385_G00002/Pcar_Contig395_G00001/Pcar_Contig785_G00001/Pcar_Contig276_G00001/Pcar_Contig343_G00001/Pcar_Contig717_G00001/Pcar_Contig250_G00005/Pcar_Contig321_G00002/Pcar_Contig301_G00002/Pcar_Contig669_G00001	HB2D/DRB3/DRB3/Pcar_Contig395_G00001/Pcar_Contig785_G00001/Pcar_Contig276_G00001/Pcar_Contig343_G00001/Pcar_Contig717_G00001/HB2D/HB2D/Pcar_Contig301_G00002/Pcar_Contig669_G00001
bom05323	Rheumatoid arthritis	12/105	196/13213	4.73912e-08	4.14888e-07	NA	Pcar_Contig281_G00002/Pcar_Contig295_G00003/Pcar_Contig385_G00002/Pcar_Contig395_G00001/Pcar_Contig785_G00001/Pcar_Contig276_G00001/Pcar_Contig343_G00001/Pcar_Contig717_G00001/Pcar_Contig250_G00005/Pcar_Contig321_G00002/Pcar_Contig301_G00002/Pcar_Contig669_G00001	HB2D/DRB3/DRB3/Pcar_Contig395_G00001/Pcar_Contig785_G00001/Pcar_Contig276_G00001/Pcar_Contig343_G00001/Pcar_Contig717_G00001/HB2D/HB2D/Pcar_Contig301_G00002/Pcar_Contig669_G00001
bta05332	Graft-versus-host disease	10/105	124/13213	4.99887e-08	4.35648e-07	NA	Pcar_Contig281_G00002/Pcar_Contig295_G00003/Pcar_Contig385_G00002/Pcar_Contig395_G00001/Pcar_Contig785_G00001/Pcar_Contig343_G00001/Pcar_Contig250_G00005/Pcar_Contig321_G00002/Pcar_Contig301_G00002/Pcar_Contig669_G00001	HB2D/DRB3/DRB3/Pcar_Contig395_G00001/Pcar_Contig785_G00001/Pcar_Contig343_G00001/HB2D/HB2D/Pcar_Contig301_G00002/Pcar_Contig669_G00001
oaa04659	Th17 cell differentiation	12/105	199/13213	5.60547e-08	4.86312e-07	NA	Pcar_Contig281_G00002/Pcar_Contig295_G00003/Pcar_Contig385_G00002/Pcar_Contig395_G00001/Pcar_Contig785_G00001/Pcar_Contig276_G00001/Pcar_Contig343_G00001/Pcar_Contig717_G00001/Pcar_Contig250_G00005/Pcar_Contig321_G00002/Pcar_Contig301_G00002/Pcar_Contig669_G00001	HB2D/DRB3/DRB3/Pcar_Contig395_G00001/Pcar_Contig785_G00001/Pcar_Contig276_G00001/Pcar_Contig343_G00001/Pcar_Contig717_G00001/HB2D/HB2D/Pcar_Contig301_G00002/Pcar_Contig669_G00001
hsa05323	Rheumatoid arthritis	11/105	161/13213	5.79928e-08	5.00871e-07	NA	Pcar_Contig281_G00002/Pcar_Contig295_G00003/Pcar_Contig385_G00002/Pcar_Contig395_G00001/Pcar_Contig785_G00001/Pcar_Contig276_G00001/Pcar_Contig343_G00001/Pcar_Contig717_G00001/Pcar_Contig250_G00005/Pcar_Contig321_G00002/Pcar_Contig301_G00002	HB2D/DRB3/DRB3/Pcar_Contig395_G00001/Pcar_Contig785_G00001/Pcar_Contig276_G00001/Pcar_Contig343_G00001/Pcar_Contig717_G00001/HB2D/HB2D/Pcar_Contig301_G00002
bom05322	Systemic lupus erythematosus	12/105	201/13213	6.25925e-08	5.38183e-07	NA	Pcar_Contig281_G00002/Pcar_Contig295_G00003/Pcar_Contig385_G00002/Pcar_Contig395_G00001/Pcar_Contig785_G00001/Pcar_Contig276_G00001/Pcar_Contig343_G00001/Pcar_Contig717_G00001/Pcar_Contig250_G00005/Pcar_Contig321_G00002/Pcar_Contig301_G00002/Pcar_Contig669_G00001	HB2D/DRB3/DRB3/Pcar_Contig395_G00001/Pcar_Contig785_G00001/Pcar_Contig276_G00001/Pcar_Contig343_G00001/Pcar_Contig717_G00001/HB2D/HB2D/Pcar_Contig301_G00002/Pcar_Contig669_G00001
pmaj05168	Herpes simplex virus 1 infection	16/105	388/13213	6.47074e-08	5.53895e-07	NA	Pcar_Contig201_G00003/Pcar_Contig201_G00009/Pcar_Contig242_G00001/Pcar_Contig311_G00001/Pcar_Contig281_G00002/Pcar_Contig295_G00003/Pcar_Contig385_G00002/Pcar_Contig395_G00001/Pcar_Contig785_G00001/Pcar_Contig276_G00001/Pcar_Contig343_G00001/Pcar_Contig717_G00001/Pcar_Contig250_G00005/Pcar_Contig321_G00002/Pcar_Contig301_G00002/Pcar_Contig669_G00001	ZN891/Pcar_Contig201_G00009/Pcar_Contig242_G00001/Pcar_Contig311_G00001/HB2D/DRB3/DRB3/Pcar_Contig395_G00001/Pcar_Contig785_G00001/Pcar_Contig276_G00001/Pcar_Contig343_G00001/Pcar_Contig717_G00001/HB2D/HB2D/Pcar_Contig301_G00002/Pcar_Contig669_G00001
mmu05330	Allograft rejection	9/105	96/13213	6.52416e-08	5.55997e-07	NA	Pcar_Contig295_G00003/Pcar_Contig385_G00002/Pcar_Contig395_G00001/Pcar_Contig785_G00001/Pcar_Contig276_G00001/Pcar_Contig343_G00001/Pcar_Contig717_G00001/Pcar_Contig250_G00005/Pcar_Contig669_G00001	DRB3/DRB3/Pcar_Contig395_G00001/Pcar_Contig785_G00001/Pcar_Contig276_G00001/Pcar_Contig343_G00001/Pcar_Contig717_G00001/HB2D/Pcar_Contig669_G00001
gga05164	Influenza A	13/105	247/13213	7.54221e-08	6.39925e-07	NA	Pcar_Contig281_G00002/Pcar_Contig295_G00003/Pcar_Contig385_G00002/Pcar_Contig785_G00001/Pcar_Contig276_G00001/Pcar_Contig343_G00001/Pcar_Contig717_G00001/Pcar_Contig238_G00010/Pcar_Contig238_G00015/Pcar_Contig250_G00005/Pcar_Contig321_G00002/Pcar_Contig301_G00002/Pcar_Contig669_G00001	HB2D/DRB3/DRB3/Pcar_Contig785_G00001/Pcar_Contig276_G00001/Pcar_Contig343_G00001/Pcar_Contig717_G00001/Pcar_Contig238_G00010/DNJB1/HB2D/HB2D/Pcar_Contig301_G00002/Pcar_Contig669_G00001
hsa05322	Systemic lupus erythematosus	11/105	168/13213	8.97805e-08	7.58409e-07	NA	Pcar_Contig281_G00002/Pcar_Contig295_G00003/Pcar_Contig385_G00002/Pcar_Contig395_G00001/Pcar_Contig785_G00001/Pcar_Contig276_G00001/Pcar_Contig343_G00001/Pcar_Contig717_G00001/Pcar_Contig250_G00005/Pcar_Contig321_G00002/Pcar_Contig301_G00002	HB2D/DRB3/DRB3/Pcar_Contig395_G00001/Pcar_Contig785_G00001/Pcar_Contig276_G00001/Pcar_Contig343_G00001/Pcar_Contig717_G00001/HB2D/HB2D/Pcar_Contig301_G00002
R-HSA-2132295	MHC class II antigen presentation	12/105	208/13213	9.11964e-08	7.67005e-07	NA	Pcar_Contig281_G00002/Pcar_Contig295_G00003/Pcar_Contig385_G00002/Pcar_Contig395_G00001/Pcar_Contig785_G00001/Pcar_Contig276_G00001/Pcar_Contig343_G00001/Pcar_Contig717_G00001/Pcar_Contig250_G00005/Pcar_Contig321_G00002/Pcar_Contig301_G00002/Pcar_Contig669_G00001	HB2D/DRB3/DRB3/Pcar_Contig395_G00001/Pcar_Contig785_G00001/Pcar_Contig276_G00001/Pcar_Contig343_G00001/Pcar_Contig717_G00001/HB2D/HB2D/Pcar_Contig301_G00002/Pcar_Contig669_G00001
mmu05320	Autoimmune thyroid disease	9/105	100/13213	9.3239e-08	7.80776e-07	NA	Pcar_Contig295_G00003/Pcar_Contig385_G00002/Pcar_Contig395_G00001/Pcar_Contig785_G00001/Pcar_Contig276_G00001/Pcar_Contig343_G00001/Pcar_Contig717_G00001/Pcar_Contig250_G00005/Pcar_Contig669_G00001	DRB3/DRB3/Pcar_Contig395_G00001/Pcar_Contig785_G00001/Pcar_Contig276_G00001/Pcar_Contig343_G00001/Pcar_Contig717_G00001/HB2D/Pcar_Contig669_G00001
npr04145	Phagosome	14/105	298/13213	9.44499e-08	7.87491e-07	NA	Pcar_Contig149_G00022/Pcar_Contig37_G00059/Pcar_Contig281_G00002/Pcar_Contig295_G00003/Pcar_Contig385_G00002/Pcar_Contig395_G00001/Pcar_Contig785_G00001/Pcar_Contig276_G00001/Pcar_Contig343_G00001/Pcar_Contig717_G00001/Pcar_Contig250_G00005/Pcar_Contig321_G00002/Pcar_Contig301_G00002/Pcar_Contig669_G00001	POL/PEG10/HB2D/DRB3/DRB3/Pcar_Contig395_G00001/Pcar_Contig785_G00001/Pcar_Contig276_G00001/Pcar_Contig343_G00001/Pcar_Contig717_G00001/HB2D/HB2D/Pcar_Contig301_G00002/Pcar_Contig669_G00001
eai04514	Cell adhesion molecules (CAMs)	13/105	252/13213	9.53345e-08	7.91441e-07	NA	Pcar_Contig281_G00002/Pcar_Contig295_G00003/Pcar_Contig385_G00002/Pcar_Contig395_G00001/Pcar_Contig785_G00001/Pcar_Contig276_G00001/Pcar_Contig343_G00001/Pcar_Contig717_G00001/Pcar_Contig238_G00011/Pcar_Contig250_G00005/Pcar_Contig321_G00002/Pcar_Contig301_G00002/Pcar_Contig669_G00001	HB2D/DRB3/DRB3/Pcar_Contig395_G00001/Pcar_Contig785_G00001/Pcar_Contig276_G00001/Pcar_Contig343_G00001/Pcar_Contig717_G00001/Pcar_Contig238_G00011/HB2D/HB2D/Pcar_Contig301_G00002/Pcar_Contig669_G00001
ecb04612	Antigen processing and presentation	10/105	133/13213	9.74339e-08	8.01956e-07	NA	Pcar_Contig281_G00002/Pcar_Contig295_G00003/Pcar_Contig385_G00002/Pcar_Contig785_G00001/Pcar_Contig276_G00001/Pcar_Contig343_G00001/Pcar_Contig717_G00001/Pcar_Contig250_G00005/Pcar_Contig321_G00002/Pcar_Contig669_G00001	HB2D/DRB3/DRB3/Pcar_Contig785_G00001/Pcar_Contig276_G00001/Pcar_Contig343_G00001/Pcar_Contig717_G00001/HB2D/HB2D/Pcar_Contig669_G00001
ecb05140	Leishmaniasis	10/105	133/13213	9.74339e-08	8.01956e-07	NA	Pcar_Contig281_G00002/Pcar_Contig295_G00003/Pcar_Contig385_G00002/Pcar_Contig785_G00001/Pcar_Contig276_G00001/Pcar_Contig343_G00001/Pcar_Contig717_G00001/Pcar_Contig250_G00005/Pcar_Contig321_G00002/Pcar_Contig669_G00001	HB2D/DRB3/DRB3/Pcar_Contig785_G00001/Pcar_Contig276_G00001/Pcar_Contig343_G00001/Pcar_Contig717_G00001/HB2D/HB2D/Pcar_Contig669_G00001
hsa04659	Th17 cell differentiation	11/105	170/13213	1.01335e-07	8.30513e-07	NA	Pcar_Contig281_G00002/Pcar_Contig295_G00003/Pcar_Contig385_G00002/Pcar_Contig395_G00001/Pcar_Contig785_G00001/Pcar_Contig276_G00001/Pcar_Contig343_G00001/Pcar_Contig717_G00001/Pcar_Contig250_G00005/Pcar_Contig321_G00002/Pcar_Contig301_G00002	HB2D/DRB3/DRB3/Pcar_Contig395_G00001/Pcar_Contig785_G00001/Pcar_Contig276_G00001/Pcar_Contig343_G00001/Pcar_Contig717_G00001/HB2D/HB2D/Pcar_Contig301_G00002
ecb05321	Inflammatory bowel disease (IBD)	10/105	134/13213	1.04602e-07	8.53657e-07	NA	Pcar_Contig281_G00002/Pcar_Contig295_G00003/Pcar_Contig385_G00002/Pcar_Contig785_G00001/Pcar_Contig276_G00001/Pcar_Contig343_G00001/Pcar_Contig717_G00001/Pcar_Contig250_G00005/Pcar_Contig321_G00002/Pcar_Contig669_G00001	HB2D/DRB3/DRB3/Pcar_Contig785_G00001/Pcar_Contig276_G00001/Pcar_Contig343_G00001/Pcar_Contig717_G00001/HB2D/HB2D/Pcar_Contig669_G00001
epz04514	Cell adhesion molecules (CAMs)	13/105	255/13213	1.09439e-07	8.89367e-07	NA	Pcar_Contig281_G00002/Pcar_Contig295_G00003/Pcar_Contig385_G00002/Pcar_Contig395_G00001/Pcar_Contig785_G00001/Pcar_Contig276_G00001/Pcar_Contig343_G00001/Pcar_Contig717_G00001/Pcar_Contig238_G00011/Pcar_Contig250_G00005/Pcar_Contig321_G00002/Pcar_Contig301_G00002/Pcar_Contig669_G00001	HB2D/DRB3/DRB3/Pcar_Contig395_G00001/Pcar_Contig785_G00001/Pcar_Contig276_G00001/Pcar_Contig343_G00001/Pcar_Contig717_G00001/Pcar_Contig238_G00011/HB2D/HB2D/Pcar_Contig301_G00002/Pcar_Contig669_G00001
mcal04145	Phagosome	13/105	256/13213	1.14542e-07	9.26923e-07	NA	Pcar_Contig281_G00002/Pcar_Contig295_G00003/Pcar_Contig385_G00002/Pcar_Contig395_G00001/Pcar_Contig785_G00001/Pcar_Contig2_G00112/Pcar_Contig276_G00001/Pcar_Contig343_G00001/Pcar_Contig717_G00001/Pcar_Contig250_G00005/Pcar_Contig321_G00002/Pcar_Contig301_G00002/Pcar_Contig669_G00001	HB2D/DRB3/DRB3/Pcar_Contig395_G00001/Pcar_Contig785_G00001/Pcar_Contig2_G00112/Pcar_Contig276_G00001/Pcar_Contig343_G00001/Pcar_Contig717_G00001/HB2D/HB2D/Pcar_Contig301_G00002/Pcar_Contig669_G00001
bom04659	Th17 cell differentiation	12/105	213/13213	1.18273e-07	9.53114e-07	NA	Pcar_Contig281_G00002/Pcar_Contig295_G00003/Pcar_Contig385_G00002/Pcar_Contig395_G00001/Pcar_Contig785_G00001/Pcar_Contig276_G00001/Pcar_Contig343_G00001/Pcar_Contig717_G00001/Pcar_Contig250_G00005/Pcar_Contig321_G00002/Pcar_Contig301_G00002/Pcar_Contig669_G00001	HB2D/DRB3/DRB3/Pcar_Contig395_G00001/Pcar_Contig785_G00001/Pcar_Contig276_G00001/Pcar_Contig343_G00001/Pcar_Contig717_G00001/HB2D/HB2D/Pcar_Contig301_G00002/Pcar_Contig669_G00001
bta05330	Allograft rejection	10/105	136/13213	1.20344e-07	9.65759e-07	NA	Pcar_Contig281_G00002/Pcar_Contig295_G00003/Pcar_Contig385_G00002/Pcar_Contig395_G00001/Pcar_Contig785_G00001/Pcar_Contig343_G00001/Pcar_Contig250_G00005/Pcar_Contig321_G00002/Pcar_Contig301_G00002/Pcar_Contig669_G00001	HB2D/DRB3/DRB3/Pcar_Contig395_G00001/Pcar_Contig785_G00001/Pcar_Contig343_G00001/HB2D/HB2D/Pcar_Contig301_G00002/Pcar_Contig669_G00001
bta05320	Autoimmune thyroid disease	10/105	137/13213	1.28969e-07	1.02643e-06	NA	Pcar_Contig281_G00002/Pcar_Contig295_G00003/Pcar_Contig385_G00002/Pcar_Contig395_G00001/Pcar_Contig785_G00001/Pcar_Contig343_G00001/Pcar_Contig250_G00005/Pcar_Contig321_G00002/Pcar_Contig301_G00002/Pcar_Contig669_G00001	HB2D/DRB3/DRB3/Pcar_Contig395_G00001/Pcar_Contig785_G00001/Pcar_Contig343_G00001/HB2D/HB2D/Pcar_Contig301_G00002/Pcar_Contig669_G00001
ecb05416	Viral myocarditis	10/105	137/13213	1.28969e-07	1.02643e-06	NA	Pcar_Contig281_G00002/Pcar_Contig295_G00003/Pcar_Contig385_G00002/Pcar_Contig785_G00001/Pcar_Contig276_G00001/Pcar_Contig343_G00001/Pcar_Contig717_G00001/Pcar_Contig250_G00005/Pcar_Contig321_G00002/Pcar_Contig669_G00001	HB2D/DRB3/DRB3/Pcar_Contig785_G00001/Pcar_Contig276_G00001/Pcar_Contig343_G00001/Pcar_Contig717_G00001/HB2D/HB2D/Pcar_Contig669_G00001
bta04672	Intestinal immune network for IgA production	10/105	138/13213	1.38134e-07	1.09484e-06	NA	Pcar_Contig281_G00002/Pcar_Contig295_G00003/Pcar_Contig385_G00002/Pcar_Contig395_G00001/Pcar_Contig785_G00001/Pcar_Contig343_G00001/Pcar_Contig250_G00005/Pcar_Contig321_G00002/Pcar_Contig301_G00002/Pcar_Contig669_G00001	HB2D/DRB3/DRB3/Pcar_Contig395_G00001/Pcar_Contig785_G00001/Pcar_Contig343_G00001/HB2D/HB2D/Pcar_Contig301_G00002/Pcar_Contig669_G00001
mmu04672	Intestinal immune network for IgA production	9/105	105/13213	1.42539e-07	1.12512e-06	NA	Pcar_Contig295_G00003/Pcar_Contig385_G00002/Pcar_Contig395_G00001/Pcar_Contig785_G00001/Pcar_Contig276_G00001/Pcar_Contig343_G00001/Pcar_Contig717_G00001/Pcar_Contig250_G00005/Pcar_Contig669_G00001	DRB3/DRB3/Pcar_Contig395_G00001/Pcar_Contig785_G00001/Pcar_Contig276_G00001/Pcar_Contig343_G00001/Pcar_Contig717_G00001/HB2D/Pcar_Contig669_G00001
ecb04640	Hematopoietic cell lineage	10/105	139/13213	1.47868e-07	1.16242e-06	NA	Pcar_Contig281_G00002/Pcar_Contig295_G00003/Pcar_Contig385_G00002/Pcar_Contig785_G00001/Pcar_Contig276_G00001/Pcar_Contig343_G00001/Pcar_Contig717_G00001/Pcar_Contig250_G00005/Pcar_Contig321_G00002/Pcar_Contig669_G00001	HB2D/DRB3/DRB3/Pcar_Contig785_G00001/Pcar_Contig276_G00001/Pcar_Contig343_G00001/Pcar_Contig717_G00001/HB2D/HB2D/Pcar_Contig669_G00001
hsa05152	Tuberculosis	13/105	263/13213	1.56678e-07	1.22667e-06	NA	Pcar_Contig281_G00002/Pcar_Contig295_G00003/Pcar_Contig385_G00002/Pcar_Contig395_G00001/Pcar_Contig785_G00001/Pcar_Contig207_G00002/Pcar_Contig93_G00001/Pcar_Contig276_G00001/Pcar_Contig343_G00001/Pcar_Contig717_G00001/Pcar_Contig250_G00005/Pcar_Contig321_G00002/Pcar_Contig301_G00002	HB2D/DRB3/DRB3/Pcar_Contig395_G00001/Pcar_Contig785_G00001/Pcar_Contig207_G00002/Pcar_Contig93_G00001/Pcar_Contig276_G00001/Pcar_Contig343_G00001/Pcar_Contig717_G00001/HB2D/HB2D/Pcar_Contig301_G00002
biu04612	Antigen processing and presentation	10/105	141/13213	1.6916e-07	1.31904e-06	NA	Pcar_Contig281_G00002/Pcar_Contig295_G00003/Pcar_Contig385_G00002/Pcar_Contig395_G00001/Pcar_Contig785_G00001/Pcar_Contig343_G00001/Pcar_Contig250_G00005/Pcar_Contig321_G00002/Pcar_Contig301_G00002/Pcar_Contig669_G00001	HB2D/DRB3/DRB3/Pcar_Contig395_G00001/Pcar_Contig785_G00001/Pcar_Contig343_G00001/HB2D/HB2D/Pcar_Contig301_G00002/Pcar_Contig669_G00001
mpah04145	Phagosome	13/105	265/13213	1.7104e-07	1.32832e-06	NA	Pcar_Contig281_G00002/Pcar_Contig295_G00003/Pcar_Contig385_G00002/Pcar_Contig395_G00001/Pcar_Contig785_G00001/Pcar_Contig2_G00112/Pcar_Contig276_G00001/Pcar_Contig343_G00001/Pcar_Contig717_G00001/Pcar_Contig250_G00005/Pcar_Contig321_G00002/Pcar_Contig301_G00002/Pcar_Contig669_G00001	HB2D/DRB3/DRB3/Pcar_Contig395_G00001/Pcar_Contig785_G00001/Pcar_Contig2_G00112/Pcar_Contig276_G00001/Pcar_Contig343_G00001/Pcar_Contig717_G00001/HB2D/HB2D/Pcar_Contig301_G00002/Pcar_Contig669_G00001
biu05416	Viral myocarditis	10/105	142/13213	1.80783e-07	1.39835e-06	NA	Pcar_Contig281_G00002/Pcar_Contig295_G00003/Pcar_Contig385_G00002/Pcar_Contig395_G00001/Pcar_Contig785_G00001/Pcar_Contig343_G00001/Pcar_Contig250_G00005/Pcar_Contig321_G00002/Pcar_Contig301_G00002/Pcar_Contig669_G00001	HB2D/DRB3/DRB3/Pcar_Contig395_G00001/Pcar_Contig785_G00001/Pcar_Contig343_G00001/HB2D/HB2D/Pcar_Contig301_G00002/Pcar_Contig669_G00001
R-HSA-913531	Interferon Signaling	12/105	223/13213	1.94873e-07	1.5013e-06	NA	Pcar_Contig281_G00002/Pcar_Contig295_G00003/Pcar_Contig385_G00002/Pcar_Contig395_G00001/Pcar_Contig785_G00001/Pcar_Contig276_G00001/Pcar_Contig343_G00001/Pcar_Contig717_G00001/Pcar_Contig250_G00005/Pcar_Contig321_G00002/Pcar_Contig301_G00002/Pcar_Contig669_G00001	HB2D/DRB3/DRB3/Pcar_Contig395_G00001/Pcar_Contig785_G00001/Pcar_Contig276_G00001/Pcar_Contig343_G00001/Pcar_Contig717_G00001/HB2D/HB2D/Pcar_Contig301_G00002/Pcar_Contig669_G00001
ecb05164	Influenza A	12/105	224/13213	2.04557e-07	1.56963e-06	NA	Pcar_Contig281_G00002/Pcar_Contig295_G00003/Pcar_Contig385_G00002/Pcar_Contig785_G00001/Pcar_Contig276_G00001/Pcar_Contig343_G00001/Pcar_Contig717_G00001/Pcar_Contig238_G00010/Pcar_Contig238_G00015/Pcar_Contig250_G00005/Pcar_Contig321_G00002/Pcar_Contig669_G00001	HB2D/DRB3/DRB3/Pcar_Contig785_G00001/Pcar_Contig276_G00001/Pcar_Contig343_G00001/Pcar_Contig717_G00001/Pcar_Contig238_G00010/DNJB1/HB2D/HB2D/Pcar_Contig669_G00001
biu05321	Inflammatory bowel disease (IBD)	10/105	146/13213	2.34602e-07	1.79303e-06	NA	Pcar_Contig281_G00002/Pcar_Contig295_G00003/Pcar_Contig385_G00002/Pcar_Contig395_G00001/Pcar_Contig785_G00001/Pcar_Contig343_G00001/Pcar_Contig250_G00005/Pcar_Contig321_G00002/Pcar_Contig301_G00002/Pcar_Contig669_G00001	HB2D/DRB3/DRB3/Pcar_Contig395_G00001/Pcar_Contig785_G00001/Pcar_Contig343_G00001/HB2D/HB2D/Pcar_Contig301_G00002/Pcar_Contig669_G00001
oaa04514	Cell adhesion molecules (CAMs)	13/105	273/13213	2.41063e-07	1.83513e-06	NA	Pcar_Contig281_G00002/Pcar_Contig295_G00003/Pcar_Contig385_G00002/Pcar_Contig395_G00001/Pcar_Contig785_G00001/Pcar_Contig276_G00001/Pcar_Contig343_G00001/Pcar_Contig717_G00001/Pcar_Contig238_G00011/Pcar_Contig250_G00005/Pcar_Contig321_G00002/Pcar_Contig301_G00002/Pcar_Contig669_G00001	HB2D/DRB3/DRB3/Pcar_Contig395_G00001/Pcar_Contig785_G00001/Pcar_Contig276_G00001/Pcar_Contig343_G00001/Pcar_Contig717_G00001/Pcar_Contig238_G00011/HB2D/HB2D/Pcar_Contig301_G00002/Pcar_Contig669_G00001
biu05140	Leishmaniasis	10/105	151/13213	3.21317e-07	2.43644e-06	NA	Pcar_Contig281_G00002/Pcar_Contig295_G00003/Pcar_Contig385_G00002/Pcar_Contig395_G00001/Pcar_Contig785_G00001/Pcar_Contig343_G00001/Pcar_Contig250_G00005/Pcar_Contig321_G00002/Pcar_Contig301_G00002/Pcar_Contig669_G00001	HB2D/DRB3/DRB3/Pcar_Contig395_G00001/Pcar_Contig785_G00001/Pcar_Contig343_G00001/HB2D/HB2D/Pcar_Contig301_G00002/Pcar_Contig669_G00001
mcal04514	Cell adhesion molecules (CAMs)	12/105	235/13213	3.43163e-07	2.59189e-06	NA	Pcar_Contig281_G00002/Pcar_Contig295_G00003/Pcar_Contig385_G00002/Pcar_Contig395_G00001/Pcar_Contig785_G00001/Pcar_Contig276_G00001/Pcar_Contig343_G00001/Pcar_Contig717_G00001/Pcar_Contig250_G00005/Pcar_Contig321_G00002/Pcar_Contig301_G00002/Pcar_Contig669_G00001	HB2D/DRB3/DRB3/Pcar_Contig395_G00001/Pcar_Contig785_G00001/Pcar_Contig276_G00001/Pcar_Contig343_G00001/Pcar_Contig717_G00001/HB2D/HB2D/Pcar_Contig301_G00002/Pcar_Contig669_G00001
pss04672	Intestinal immune network for IgA production	9/105	117/13213	3.62073e-07	2.71127e-06	NA	Pcar_Contig281_G00002/Pcar_Contig295_G00003/Pcar_Contig385_G00002/Pcar_Contig395_G00001/Pcar_Contig785_G00001/Pcar_Contig250_G00005/Pcar_Contig321_G00002/Pcar_Contig301_G00002/Pcar_Contig669_G00001	HB2D/DRB3/DRB3/Pcar_Contig395_G00001/Pcar_Contig785_G00001/HB2D/HB2D/Pcar_Contig301_G00002/Pcar_Contig669_G00001
bta05321	Inflammatory bowel disease (IBD)	10/105	153/13213	3.63192e-07	2.71127e-06	NA	Pcar_Contig281_G00002/Pcar_Contig295_G00003/Pcar_Contig385_G00002/Pcar_Contig395_G00001/Pcar_Contig785_G00001/Pcar_Contig343_G00001/Pcar_Contig250_G00005/Pcar_Contig321_G00002/Pcar_Contig301_G00002/Pcar_Contig669_G00001	HB2D/DRB3/DRB3/Pcar_Contig395_G00001/Pcar_Contig785_G00001/Pcar_Contig343_G00001/HB2D/HB2D/Pcar_Contig301_G00002/Pcar_Contig669_G00001
ecb05322	Systemic lupus erythematosus	10/105	153/13213	3.63192e-07	2.71127e-06	NA	Pcar_Contig281_G00002/Pcar_Contig295_G00003/Pcar_Contig385_G00002/Pcar_Contig785_G00001/Pcar_Contig276_G00001/Pcar_Contig343_G00001/Pcar_Contig717_G00001/Pcar_Contig250_G00005/Pcar_Contig321_G00002/Pcar_Contig669_G00001	HB2D/DRB3/DRB3/Pcar_Contig785_G00001/Pcar_Contig276_G00001/Pcar_Contig343_G00001/Pcar_Contig717_G00001/HB2D/HB2D/Pcar_Contig669_G00001
mmu04612	Antigen processing and presentation	9/105	118/13213	3.89405e-07	2.89573e-06	NA	Pcar_Contig295_G00003/Pcar_Contig385_G00002/Pcar_Contig395_G00001/Pcar_Contig785_G00001/Pcar_Contig276_G00001/Pcar_Contig343_G00001/Pcar_Contig717_G00001/Pcar_Contig250_G00005/Pcar_Contig669_G00001	DRB3/DRB3/Pcar_Contig395_G00001/Pcar_Contig785_G00001/Pcar_Contig276_G00001/Pcar_Contig343_G00001/Pcar_Contig717_G00001/HB2D/Pcar_Contig669_G00001
mpah04514	Cell adhesion molecules (CAMs)	12/105	238/13213	3.9323e-07	2.91293e-06	NA	Pcar_Contig281_G00002/Pcar_Contig295_G00003/Pcar_Contig385_G00002/Pcar_Contig395_G00001/Pcar_Contig785_G00001/Pcar_Contig276_G00001/Pcar_Contig343_G00001/Pcar_Contig717_G00001/Pcar_Contig250_G00005/Pcar_Contig321_G00002/Pcar_Contig301_G00002/Pcar_Contig669_G00001	HB2D/DRB3/DRB3/Pcar_Contig395_G00001/Pcar_Contig785_G00001/Pcar_Contig276_G00001/Pcar_Contig343_G00001/Pcar_Contig717_G00001/HB2D/HB2D/Pcar_Contig301_G00002/Pcar_Contig669_G00001
mmu05321	Inflammatory bowel disease (IBD)	9/105	119/13213	4.1851e-07	3.08831e-06	NA	Pcar_Contig295_G00003/Pcar_Contig385_G00002/Pcar_Contig395_G00001/Pcar_Contig785_G00001/Pcar_Contig276_G00001/Pcar_Contig343_G00001/Pcar_Contig717_G00001/Pcar_Contig250_G00005/Pcar_Contig669_G00001	DRB3/DRB3/Pcar_Contig395_G00001/Pcar_Contig785_G00001/Pcar_Contig276_G00001/Pcar_Contig343_G00001/Pcar_Contig717_G00001/HB2D/Pcar_Contig669_G00001
bta04612	Antigen processing and presentation	10/105	158/13213	4.89482e-07	3.59754e-06	NA	Pcar_Contig281_G00002/Pcar_Contig295_G00003/Pcar_Contig385_G00002/Pcar_Contig395_G00001/Pcar_Contig785_G00001/Pcar_Contig343_G00001/Pcar_Contig250_G00005/Pcar_Contig321_G00002/Pcar_Contig301_G00002/Pcar_Contig669_G00001	HB2D/DRB3/DRB3/Pcar_Contig395_G00001/Pcar_Contig785_G00001/Pcar_Contig343_G00001/HB2D/HB2D/Pcar_Contig301_G00002/Pcar_Contig669_G00001
pmaj05164	Influenza A	12/105	243/13213	4.91253e-07	3.59754e-06	NA	Pcar_Contig281_G00002/Pcar_Contig295_G00003/Pcar_Contig385_G00002/Pcar_Contig395_G00001/Pcar_Contig785_G00001/Pcar_Contig276_G00001/Pcar_Contig343_G00001/Pcar_Contig717_G00001/Pcar_Contig250_G00005/Pcar_Contig321_G00002/Pcar_Contig301_G00002/Pcar_Contig669_G00001	HB2D/DRB3/DRB3/Pcar_Contig395_G00001/Pcar_Contig785_G00001/Pcar_Contig276_G00001/Pcar_Contig343_G00001/Pcar_Contig717_G00001/HB2D/HB2D/Pcar_Contig301_G00002/Pcar_Contig669_G00001
biu05164	Influenza A	12/105	245/13213	5.36186e-07	3.89696e-06	NA	Pcar_Contig281_G00002/Pcar_Contig295_G00003/Pcar_Contig385_G00002/Pcar_Contig395_G00001/Pcar_Contig785_G00001/Pcar_Contig343_G00001/Pcar_Contig238_G00010/Pcar_Contig238_G00015/Pcar_Contig250_G00005/Pcar_Contig321_G00002/Pcar_Contig301_G00002/Pcar_Contig669_G00001	HB2D/DRB3/DRB3/Pcar_Contig395_G00001/Pcar_Contig785_G00001/Pcar_Contig343_G00001/Pcar_Contig238_G00010/DNJB1/HB2D/HB2D/Pcar_Contig301_G00002/Pcar_Contig669_G00001
oaa05152	Tuberculosis	12/105	245/13213	5.36186e-07	3.89696e-06	NA	Pcar_Contig281_G00002/Pcar_Contig295_G00003/Pcar_Contig385_G00002/Pcar_Contig395_G00001/Pcar_Contig785_G00001/Pcar_Contig276_G00001/Pcar_Contig343_G00001/Pcar_Contig717_G00001/Pcar_Contig250_G00005/Pcar_Contig321_G00002/Pcar_Contig301_G00002/Pcar_Contig669_G00001	HB2D/DRB3/DRB3/Pcar_Contig395_G00001/Pcar_Contig785_G00001/Pcar_Contig276_G00001/Pcar_Contig343_G00001/Pcar_Contig717_G00001/HB2D/HB2D/Pcar_Contig301_G00002/Pcar_Contig669_G00001
bta05140	Leishmaniasis	10/105	160/13213	5.4988e-07	3.98146e-06	NA	Pcar_Contig281_G00002/Pcar_Contig295_G00003/Pcar_Contig385_G00002/Pcar_Contig395_G00001/Pcar_Contig785_G00001/Pcar_Contig343_G00001/Pcar_Contig250_G00005/Pcar_Contig321_G00002/Pcar_Contig301_G00002/Pcar_Contig669_G00001	HB2D/DRB3/DRB3/Pcar_Contig395_G00001/Pcar_Contig785_G00001/Pcar_Contig343_G00001/HB2D/HB2D/Pcar_Contig301_G00002/Pcar_Contig669_G00001
cmy04672	Intestinal immune network for IgA production	9/105	123/13213	5.5464e-07	4.00089e-06	NA	Pcar_Contig281_G00002/Pcar_Contig295_G00003/Pcar_Contig385_G00002/Pcar_Contig395_G00001/Pcar_Contig785_G00001/Pcar_Contig250_G00005/Pcar_Contig321_G00002/Pcar_Contig301_G00002/Pcar_Contig669_G00001	HB2D/DRB3/DRB3/Pcar_Contig395_G00001/Pcar_Contig785_G00001/HB2D/HB2D/Pcar_Contig301_G00002/Pcar_Contig669_G00001
biu04640	Hematopoietic cell lineage	10/105	161/13213	5.82455e-07	4.17029e-06	NA	Pcar_Contig281_G00002/Pcar_Contig295_G00003/Pcar_Contig385_G00002/Pcar_Contig395_G00001/Pcar_Contig785_G00001/Pcar_Contig343_G00001/Pcar_Contig250_G00005/Pcar_Contig321_G00002/Pcar_Contig301_G00002/Pcar_Contig669_G00001	HB2D/DRB3/DRB3/Pcar_Contig395_G00001/Pcar_Contig785_G00001/Pcar_Contig343_G00001/HB2D/HB2D/Pcar_Contig301_G00002/Pcar_Contig669_G00001
ecb04658	Th1 and Th2 cell differentiation	10/105	161/13213	5.82455e-07	4.17029e-06	NA	Pcar_Contig281_G00002/Pcar_Contig295_G00003/Pcar_Contig385_G00002/Pcar_Contig785_G00001/Pcar_Contig276_G00001/Pcar_Contig343_G00001/Pcar_Contig717_G00001/Pcar_Contig250_G00005/Pcar_Contig321_G00002/Pcar_Contig669_G00001	HB2D/DRB3/DRB3/Pcar_Contig785_G00001/Pcar_Contig276_G00001/Pcar_Contig343_G00001/Pcar_Contig717_G00001/HB2D/HB2D/Pcar_Contig669_G00001
eai05164	Influenza A	12/105	247/13213	5.84738e-07	4.17113e-06	NA	Pcar_Contig281_G00002/Pcar_Contig295_G00003/Pcar_Contig385_G00002/Pcar_Contig395_G00001/Pcar_Contig785_G00001/Pcar_Contig276_G00001/Pcar_Contig343_G00001/Pcar_Contig717_G00001/Pcar_Contig250_G00005/Pcar_Contig321_G00002/Pcar_Contig301_G00002/Pcar_Contig669_G00001	HB2D/DRB3/DRB3/Pcar_Contig395_G00001/Pcar_Contig785_G00001/Pcar_Contig276_G00001/Pcar_Contig343_G00001/Pcar_Contig717_G00001/HB2D/HB2D/Pcar_Contig301_G00002/Pcar_Contig669_G00001
bta05145	Toxoplasmosis	11/105	203/13213	6.06531e-07	4.31062e-06	NA	Pcar_Contig23_G00085/Pcar_Contig281_G00002/Pcar_Contig295_G00003/Pcar_Contig385_G00002/Pcar_Contig395_G00001/Pcar_Contig785_G00001/Pcar_Contig343_G00001/Pcar_Contig250_G00005/Pcar_Contig321_G00002/Pcar_Contig301_G00002/Pcar_Contig669_G00001	BIR7A/HB2D/DRB3/DRB3/Pcar_Contig395_G00001/Pcar_Contig785_G00001/Pcar_Contig343_G00001/HB2D/HB2D/Pcar_Contig301_G00002/Pcar_Contig669_G00001
bta05164	Influenza A	12/105	248/13213	6.1045e-07	4.32252e-06	NA	Pcar_Contig281_G00002/Pcar_Contig295_G00003/Pcar_Contig385_G00002/Pcar_Contig395_G00001/Pcar_Contig785_G00001/Pcar_Contig343_G00001/Pcar_Contig238_G00010/Pcar_Contig238_G00015/Pcar_Contig250_G00005/Pcar_Contig321_G00002/Pcar_Contig301_G00002/Pcar_Contig669_G00001	HB2D/DRB3/DRB3/Pcar_Contig395_G00001/Pcar_Contig785_G00001/Pcar_Contig343_G00001/Pcar_Contig238_G00010/DNJB1/HB2D/HB2D/Pcar_Contig301_G00002/Pcar_Contig669_G00001
epz04145	Phagosome	12/105	249/13213	6.37162e-07	4.47874e-06	NA	Pcar_Contig281_G00002/Pcar_Contig295_G00003/Pcar_Contig385_G00002/Pcar_Contig395_G00001/Pcar_Contig785_G00001/Pcar_Contig276_G00001/Pcar_Contig343_G00001/Pcar_Contig717_G00001/Pcar_Contig250_G00005/Pcar_Contig321_G00002/Pcar_Contig301_G00002/Pcar_Contig669_G00001	HB2D/DRB3/DRB3/Pcar_Contig395_G00001/Pcar_Contig785_G00001/Pcar_Contig276_G00001/Pcar_Contig343_G00001/Pcar_Contig717_G00001/HB2D/HB2D/Pcar_Contig301_G00002/Pcar_Contig669_G00001
epz05164	Influenza A	12/105	249/13213	6.37162e-07	4.47874e-06	NA	Pcar_Contig281_G00002/Pcar_Contig295_G00003/Pcar_Contig385_G00002/Pcar_Contig395_G00001/Pcar_Contig785_G00001/Pcar_Contig276_G00001/Pcar_Contig343_G00001/Pcar_Contig717_G00001/Pcar_Contig250_G00005/Pcar_Contig321_G00002/Pcar_Contig301_G00002/Pcar_Contig669_G00001	HB2D/DRB3/DRB3/Pcar_Contig395_G00001/Pcar_Contig785_G00001/Pcar_Contig276_G00001/Pcar_Contig343_G00001/Pcar_Contig717_G00001/HB2D/HB2D/Pcar_Contig301_G00002/Pcar_Contig669_G00001
lcm04672	Intestinal immune network for IgA production	9/105	127/13213	7.276e-07	5.09584e-06	NA	Pcar_Contig281_G00002/Pcar_Contig295_G00003/Pcar_Contig385_G00002/Pcar_Contig395_G00001/Pcar_Contig785_G00001/Pcar_Contig250_G00005/Pcar_Contig321_G00002/Pcar_Contig301_G00002/Pcar_Contig669_G00001	HB2D/DRB3/DRB3/Pcar_Contig395_G00001/Pcar_Contig785_G00001/HB2D/HB2D/Pcar_Contig301_G00002/Pcar_Contig669_G00001
eai04145	Phagosome	12/105	253/13213	7.54703e-07	5.26651e-06	NA	Pcar_Contig281_G00002/Pcar_Contig295_G00003/Pcar_Contig385_G00002/Pcar_Contig395_G00001/Pcar_Contig785_G00001/Pcar_Contig276_G00001/Pcar_Contig343_G00001/Pcar_Contig717_G00001/Pcar_Contig250_G00005/Pcar_Contig321_G00002/Pcar_Contig301_G00002/Pcar_Contig669_G00001	HB2D/DRB3/DRB3/Pcar_Contig395_G00001/Pcar_Contig785_G00001/Pcar_Contig276_G00001/Pcar_Contig343_G00001/Pcar_Contig717_G00001/HB2D/HB2D/Pcar_Contig301_G00002/Pcar_Contig669_G00001
biu05145	Toxoplasmosis	11/105	208/13213	7.72237e-07	5.36942e-06	NA	Pcar_Contig23_G00085/Pcar_Contig281_G00002/Pcar_Contig295_G00003/Pcar_Contig385_G00002/Pcar_Contig395_G00001/Pcar_Contig785_G00001/Pcar_Contig343_G00001/Pcar_Contig250_G00005/Pcar_Contig321_G00002/Pcar_Contig301_G00002/Pcar_Contig669_G00001	BIR7A/HB2D/DRB3/DRB3/Pcar_Contig395_G00001/Pcar_Contig785_G00001/Pcar_Contig343_G00001/HB2D/HB2D/Pcar_Contig301_G00002/Pcar_Contig669_G00001
R-BTA-8953854	Metabolism of RNA	14/105	355/13213	7.93537e-07	5.49767e-06	NA	Pcar_Contig112_G00002/Pcar_Contig13_G00059/Pcar_Contig144_G00007/Pcar_Contig158_G00005/Pcar_Contig16_G00015/Pcar_Contig195_G00005/Pcar_Contig1_G00107/Pcar_Contig259_G00001/Pcar_Contig42_G00034/Pcar_Contig44_G00036/Pcar_Contig47_G00012/Pcar_Contig52_G00004/Pcar_Contig54_G00034/Pcar_Contig7_G00043	CHERP/Pcar_Contig13_G00059/Pcar_Contig144_G00007/Pcar_Contig158_G00005/CHERP/Pcar_Contig195_G00005/CHERP/CHERP/CHERP/Pcar_Contig44_G00036/Pcar_Contig47_G00012/Pcar_Contig52_G00004/Pcar_Contig54_G00034/Pcar_Contig7_G00043
bta04640	Hematopoietic cell lineage	10/105	167/13213	8.15793e-07	5.6316e-06	NA	Pcar_Contig281_G00002/Pcar_Contig295_G00003/Pcar_Contig385_G00002/Pcar_Contig395_G00001/Pcar_Contig785_G00001/Pcar_Contig343_G00001/Pcar_Contig250_G00005/Pcar_Contig321_G00002/Pcar_Contig301_G00002/Pcar_Contig669_G00001	HB2D/DRB3/DRB3/Pcar_Contig395_G00001/Pcar_Contig785_G00001/Pcar_Contig343_G00001/HB2D/HB2D/Pcar_Contig301_G00002/Pcar_Contig669_G00001
mmu05416	Viral myocarditis	9/105	129/13213	8.30354e-07	5.69133e-06	NA	Pcar_Contig295_G00003/Pcar_Contig385_G00002/Pcar_Contig395_G00001/Pcar_Contig785_G00001/Pcar_Contig276_G00001/Pcar_Contig343_G00001/Pcar_Contig717_G00001/Pcar_Contig250_G00005/Pcar_Contig669_G00001	DRB3/DRB3/Pcar_Contig395_G00001/Pcar_Contig785_G00001/Pcar_Contig276_G00001/Pcar_Contig343_G00001/Pcar_Contig717_G00001/HB2D/Pcar_Contig669_G00001
xtr04672	Intestinal immune network for IgA production	9/105	129/13213	8.30354e-07	5.69133e-06	NA	Pcar_Contig281_G00002/Pcar_Contig295_G00003/Pcar_Contig385_G00002/Pcar_Contig395_G00001/Pcar_Contig785_G00001/Pcar_Contig250_G00005/Pcar_Contig321_G00002/Pcar_Contig301_G00002/Pcar_Contig669_G00001	HB2D/DRB3/DRB3/Pcar_Contig395_G00001/Pcar_Contig785_G00001/HB2D/HB2D/Pcar_Contig301_G00002/Pcar_Contig669_G00001
bta05416	Viral myocarditis	10/105	168/13213	8.61743e-07	5.88552e-06	NA	Pcar_Contig281_G00002/Pcar_Contig295_G00003/Pcar_Contig385_G00002/Pcar_Contig395_G00001/Pcar_Contig785_G00001/Pcar_Contig343_G00001/Pcar_Contig250_G00005/Pcar_Contig321_G00002/Pcar_Contig301_G00002/Pcar_Contig669_G00001	HB2D/DRB3/DRB3/Pcar_Contig395_G00001/Pcar_Contig785_G00001/Pcar_Contig343_G00001/HB2D/HB2D/Pcar_Contig301_G00002/Pcar_Contig669_G00001
mmu05150	Staphylococcus aureus infection	9/105	130/13213	8.86281e-07	6.03172e-06	NA	Pcar_Contig295_G00003/Pcar_Contig385_G00002/Pcar_Contig395_G00001/Pcar_Contig785_G00001/Pcar_Contig276_G00001/Pcar_Contig343_G00001/Pcar_Contig717_G00001/Pcar_Contig250_G00005/Pcar_Contig669_G00001	DRB3/DRB3/Pcar_Contig395_G00001/Pcar_Contig785_G00001/Pcar_Contig276_G00001/Pcar_Contig343_G00001/Pcar_Contig717_G00001/HB2D/Pcar_Contig669_G00001
biu04658	Th1 and Th2 cell differentiation	10/105	169/13213	9.0994e-07	6.17093e-06	NA	Pcar_Contig281_G00002/Pcar_Contig295_G00003/Pcar_Contig385_G00002/Pcar_Contig395_G00001/Pcar_Contig785_G00001/Pcar_Contig343_G00001/Pcar_Contig250_G00005/Pcar_Contig321_G00002/Pcar_Contig301_G00002/Pcar_Contig669_G00001	HB2D/DRB3/DRB3/Pcar_Contig395_G00001/Pcar_Contig785_G00001/Pcar_Contig343_G00001/HB2D/HB2D/Pcar_Contig301_G00002/Pcar_Contig669_G00001
oaa04145	Phagosome	12/105	258/13213	9.28479e-07	6.27456e-06	NA	Pcar_Contig281_G00002/Pcar_Contig295_G00003/Pcar_Contig385_G00002/Pcar_Contig395_G00001/Pcar_Contig785_G00001/Pcar_Contig276_G00001/Pcar_Contig343_G00001/Pcar_Contig717_G00001/Pcar_Contig250_G00005/Pcar_Contig321_G00002/Pcar_Contig301_G00002/Pcar_Contig669_G00001	HB2D/DRB3/DRB3/Pcar_Contig395_G00001/Pcar_Contig785_G00001/Pcar_Contig276_G00001/Pcar_Contig343_G00001/Pcar_Contig717_G00001/HB2D/HB2D/Pcar_Contig301_G00002/Pcar_Contig669_G00001
ecb05323	Rheumatoid arthritis	10/105	170/13213	9.60478e-07	6.46812e-06	NA	Pcar_Contig281_G00002/Pcar_Contig295_G00003/Pcar_Contig385_G00002/Pcar_Contig785_G00001/Pcar_Contig276_G00001/Pcar_Contig343_G00001/Pcar_Contig717_G00001/Pcar_Contig250_G00005/Pcar_Contig321_G00002/Pcar_Contig669_G00001	HB2D/DRB3/DRB3/Pcar_Contig785_G00001/Pcar_Contig276_G00001/Pcar_Contig343_G00001/Pcar_Contig717_G00001/HB2D/HB2D/Pcar_Contig669_G00001
bom04145	Phagosome	12/105	259/13213	9.67215e-07	6.46825e-06	NA	Pcar_Contig281_G00002/Pcar_Contig295_G00003/Pcar_Contig385_G00002/Pcar_Contig395_G00001/Pcar_Contig785_G00001/Pcar_Contig276_G00001/Pcar_Contig343_G00001/Pcar_Contig717_G00001/Pcar_Contig250_G00005/Pcar_Contig321_G00002/Pcar_Contig301_G00002/Pcar_Contig669_G00001	HB2D/DRB3/DRB3/Pcar_Contig395_G00001/Pcar_Contig785_G00001/Pcar_Contig276_G00001/Pcar_Contig343_G00001/Pcar_Contig717_G00001/HB2D/HB2D/Pcar_Contig301_G00002/Pcar_Contig669_G00001
bom04514	Cell adhesion molecules (CAMs)	12/105	259/13213	9.67215e-07	6.46825e-06	NA	Pcar_Contig281_G00002/Pcar_Contig295_G00003/Pcar_Contig385_G00002/Pcar_Contig395_G00001/Pcar_Contig785_G00001/Pcar_Contig276_G00001/Pcar_Contig343_G00001/Pcar_Contig717_G00001/Pcar_Contig250_G00005/Pcar_Contig321_G00002/Pcar_Contig301_G00002/Pcar_Contig669_G00001	HB2D/DRB3/DRB3/Pcar_Contig395_G00001/Pcar_Contig785_G00001/Pcar_Contig276_G00001/Pcar_Contig343_G00001/Pcar_Contig717_G00001/HB2D/HB2D/Pcar_Contig301_G00002/Pcar_Contig669_G00001
biu05323	Rheumatoid arthritis	10/105	172/13213	1.06896e-06	7.12395e-06	NA	Pcar_Contig281_G00002/Pcar_Contig295_G00003/Pcar_Contig385_G00002/Pcar_Contig395_G00001/Pcar_Contig785_G00001/Pcar_Contig343_G00001/Pcar_Contig250_G00005/Pcar_Contig321_G00002/Pcar_Contig301_G00002/Pcar_Contig669_G00001	HB2D/DRB3/DRB3/Pcar_Contig395_G00001/Pcar_Contig785_G00001/Pcar_Contig343_G00001/HB2D/HB2D/Pcar_Contig301_G00002/Pcar_Contig669_G00001
npr04514	Cell adhesion molecules (CAMs)	12/105	264/13213	1.18324e-06	7.85835e-06	NA	Pcar_Contig281_G00002/Pcar_Contig295_G00003/Pcar_Contig385_G00002/Pcar_Contig395_G00001/Pcar_Contig785_G00001/Pcar_Contig276_G00001/Pcar_Contig343_G00001/Pcar_Contig717_G00001/Pcar_Contig250_G00005/Pcar_Contig321_G00002/Pcar_Contig301_G00002/Pcar_Contig669_G00001	HB2D/DRB3/DRB3/Pcar_Contig395_G00001/Pcar_Contig785_G00001/Pcar_Contig276_G00001/Pcar_Contig343_G00001/Pcar_Contig717_G00001/HB2D/HB2D/Pcar_Contig301_G00002/Pcar_Contig669_G00001
ecb04659	Th17 cell differentiation	10/105	175/13213	1.25175e-06	8.28477e-06	NA	Pcar_Contig281_G00002/Pcar_Contig295_G00003/Pcar_Contig385_G00002/Pcar_Contig785_G00001/Pcar_Contig276_G00001/Pcar_Contig343_G00001/Pcar_Contig717_G00001/Pcar_Contig250_G00005/Pcar_Contig321_G00002/Pcar_Contig669_G00001	HB2D/DRB3/DRB3/Pcar_Contig785_G00001/Pcar_Contig276_G00001/Pcar_Contig343_G00001/Pcar_Contig717_G00001/HB2D/HB2D/Pcar_Contig669_G00001
mmu05140	Leishmaniasis	9/105	136/13213	1.29531e-06	8.54373e-06	NA	Pcar_Contig295_G00003/Pcar_Contig385_G00002/Pcar_Contig395_G00001/Pcar_Contig785_G00001/Pcar_Contig276_G00001/Pcar_Contig343_G00001/Pcar_Contig717_G00001/Pcar_Contig250_G00005/Pcar_Contig669_G00001	DRB3/DRB3/Pcar_Contig395_G00001/Pcar_Contig785_G00001/Pcar_Contig276_G00001/Pcar_Contig343_G00001/Pcar_Contig717_G00001/HB2D/Pcar_Contig669_G00001
mmu05145	Toxoplasmosis	10/105	176/13213	1.31846e-06	8.66675e-06	NA	Pcar_Contig23_G00085/Pcar_Contig295_G00003/Pcar_Contig385_G00002/Pcar_Contig395_G00001/Pcar_Contig785_G00001/Pcar_Contig276_G00001/Pcar_Contig343_G00001/Pcar_Contig717_G00001/Pcar_Contig250_G00005/Pcar_Contig669_G00001	BIR7A/DRB3/DRB3/Pcar_Contig395_G00001/Pcar_Contig785_G00001/Pcar_Contig276_G00001/Pcar_Contig343_G00001/Pcar_Contig717_G00001/HB2D/Pcar_Contig669_G00001
eai05152	Tuberculosis	12/105	268/13213	1.38581e-06	9.07846e-06	NA	Pcar_Contig281_G00002/Pcar_Contig295_G00003/Pcar_Contig385_G00002/Pcar_Contig395_G00001/Pcar_Contig785_G00001/Pcar_Contig276_G00001/Pcar_Contig343_G00001/Pcar_Contig717_G00001/Pcar_Contig250_G00005/Pcar_Contig321_G00002/Pcar_Contig301_G00002/Pcar_Contig669_G00001	HB2D/DRB3/DRB3/Pcar_Contig395_G00001/Pcar_Contig785_G00001/Pcar_Contig276_G00001/Pcar_Contig343_G00001/Pcar_Contig717_G00001/HB2D/HB2D/Pcar_Contig301_G00002/Pcar_Contig669_G00001
biu05152	Tuberculosis	12/105	269/13213	1.44102e-06	9.40815e-06	NA	Pcar_Contig281_G00002/Pcar_Contig295_G00003/Pcar_Contig385_G00002/Pcar_Contig395_G00001/Pcar_Contig785_G00001/Pcar_Contig150_G00001/Pcar_Contig93_G00001/Pcar_Contig343_G00001/Pcar_Contig250_G00005/Pcar_Contig321_G00002/Pcar_Contig301_G00002/Pcar_Contig669_G00001	HB2D/DRB3/DRB3/Pcar_Contig395_G00001/Pcar_Contig785_G00001/CAMP/Pcar_Contig93_G00001/Pcar_Contig343_G00001/HB2D/HB2D/Pcar_Contig301_G00002/Pcar_Contig669_G00001
bta04658	Th1 and Th2 cell differentiation	10/105	179/13213	1.53758e-06	1.00047e-05	NA	Pcar_Contig281_G00002/Pcar_Contig295_G00003/Pcar_Contig385_G00002/Pcar_Contig395_G00001/Pcar_Contig785_G00001/Pcar_Contig343_G00001/Pcar_Contig250_G00005/Pcar_Contig321_G00002/Pcar_Contig301_G00002/Pcar_Contig669_G00001	HB2D/DRB3/DRB3/Pcar_Contig395_G00001/Pcar_Contig785_G00001/Pcar_Contig343_G00001/HB2D/HB2D/Pcar_Contig301_G00002/Pcar_Contig669_G00001
hsa04514	Cell adhesion molecules (CAMs)	11/105	225/13213	1.67302e-06	1.08493e-05	NA	Pcar_Contig281_G00002/Pcar_Contig295_G00003/Pcar_Contig385_G00002/Pcar_Contig395_G00001/Pcar_Contig785_G00001/Pcar_Contig276_G00001/Pcar_Contig343_G00001/Pcar_Contig717_G00001/Pcar_Contig250_G00005/Pcar_Contig321_G00002/Pcar_Contig301_G00002	HB2D/DRB3/DRB3/Pcar_Contig395_G00001/Pcar_Contig785_G00001/Pcar_Contig276_G00001/Pcar_Contig343_G00001/Pcar_Contig717_G00001/HB2D/HB2D/Pcar_Contig301_G00002
amj04514	Cell adhesion molecules (CAMs)	12/105	274/13213	1.74738e-06	1.12182e-05	NA	Pcar_Contig281_G00002/Pcar_Contig295_G00003/Pcar_Contig385_G00002/Pcar_Contig395_G00001/Pcar_Contig785_G00001/Pcar_Contig276_G00001/Pcar_Contig343_G00001/Pcar_Contig717_G00001/Pcar_Contig250_G00005/Pcar_Contig321_G00002/Pcar_Contig301_G00002/Pcar_Contig669_G00001	HB2D/DRB3/DRB3/Pcar_Contig395_G00001/Pcar_Contig785_G00001/Pcar_Contig276_G00001/Pcar_Contig343_G00001/Pcar_Contig717_G00001/HB2D/HB2D/Pcar_Contig301_G00002/Pcar_Contig669_G00001
asn04145	Phagosome	12/105	274/13213	1.74738e-06	1.12182e-05	NA	Pcar_Contig281_G00002/Pcar_Contig295_G00003/Pcar_Contig385_G00002/Pcar_Contig395_G00001/Pcar_Contig785_G00001/Pcar_Contig276_G00001/Pcar_Contig343_G00001/Pcar_Contig717_G00001/Pcar_Contig250_G00005/Pcar_Contig321_G00002/Pcar_Contig301_G00002/Pcar_Contig669_G00001	HB2D/DRB3/DRB3/Pcar_Contig395_G00001/Pcar_Contig785_G00001/Pcar_Contig276_G00001/Pcar_Contig343_G00001/Pcar_Contig717_G00001/HB2D/HB2D/Pcar_Contig301_G00002/Pcar_Contig669_G00001
bta05152	Tuberculosis	12/105	274/13213	1.74738e-06	1.12182e-05	NA	Pcar_Contig281_G00002/Pcar_Contig295_G00003/Pcar_Contig385_G00002/Pcar_Contig395_G00001/Pcar_Contig785_G00001/Pcar_Contig150_G00001/Pcar_Contig93_G00001/Pcar_Contig343_G00001/Pcar_Contig250_G00005/Pcar_Contig321_G00002/Pcar_Contig301_G00002/Pcar_Contig669_G00001	HB2D/DRB3/DRB3/Pcar_Contig395_G00001/Pcar_Contig785_G00001/CAMP/Pcar_Contig93_G00001/Pcar_Contig343_G00001/HB2D/HB2D/Pcar_Contig301_G00002/Pcar_Contig669_G00001
biu05322	Systemic lupus erythematosus	10/105	182/13213	1.78782e-06	1.14397e-05	NA	Pcar_Contig281_G00002/Pcar_Contig295_G00003/Pcar_Contig385_G00002/Pcar_Contig395_G00001/Pcar_Contig785_G00001/Pcar_Contig343_G00001/Pcar_Contig250_G00005/Pcar_Contig321_G00002/Pcar_Contig301_G00002/Pcar_Contig669_G00001	HB2D/DRB3/DRB3/Pcar_Contig395_G00001/Pcar_Contig785_G00001/Pcar_Contig343_G00001/HB2D/HB2D/Pcar_Contig301_G00002/Pcar_Contig669_G00001
amj04145	Phagosome	12/105	276/13213	1.88523e-06	1.19439e-05	NA	Pcar_Contig281_G00002/Pcar_Contig295_G00003/Pcar_Contig385_G00002/Pcar_Contig395_G00001/Pcar_Contig785_G00001/Pcar_Contig276_G00001/Pcar_Contig343_G00001/Pcar_Contig717_G00001/Pcar_Contig250_G00005/Pcar_Contig321_G00002/Pcar_Contig301_G00002/Pcar_Contig669_G00001	HB2D/DRB3/DRB3/Pcar_Contig395_G00001/Pcar_Contig785_G00001/Pcar_Contig276_G00001/Pcar_Contig343_G00001/Pcar_Contig717_G00001/HB2D/HB2D/Pcar_Contig301_G00002/Pcar_Contig669_G00001
epz05152	Tuberculosis	12/105	276/13213	1.88523e-06	1.19439e-05	NA	Pcar_Contig281_G00002/Pcar_Contig295_G00003/Pcar_Contig385_G00002/Pcar_Contig395_G00001/Pcar_Contig785_G00001/Pcar_Contig276_G00001/Pcar_Contig343_G00001/Pcar_Contig717_G00001/Pcar_Contig250_G00005/Pcar_Contig321_G00002/Pcar_Contig301_G00002/Pcar_Contig669_G00001	HB2D/DRB3/DRB3/Pcar_Contig395_G00001/Pcar_Contig785_G00001/Pcar_Contig276_G00001/Pcar_Contig343_G00001/Pcar_Contig717_G00001/HB2D/HB2D/Pcar_Contig301_G00002/Pcar_Contig669_G00001
mcal05152	Tuberculosis	12/105	276/13213	1.88523e-06	1.19439e-05	NA	Pcar_Contig281_G00002/Pcar_Contig295_G00003/Pcar_Contig385_G00002/Pcar_Contig395_G00001/Pcar_Contig785_G00001/Pcar_Contig276_G00001/Pcar_Contig343_G00001/Pcar_Contig717_G00001/Pcar_Contig250_G00005/Pcar_Contig321_G00002/Pcar_Contig301_G00002/Pcar_Contig669_G00001	HB2D/DRB3/DRB3/Pcar_Contig395_G00001/Pcar_Contig785_G00001/Pcar_Contig276_G00001/Pcar_Contig343_G00001/Pcar_Contig717_G00001/HB2D/HB2D/Pcar_Contig301_G00002/Pcar_Contig669_G00001
ecb04514	Cell adhesion molecules (CAMs)	11/105	228/13213	1.90394e-06	1.19836e-05	NA	Pcar_Contig281_G00002/Pcar_Contig295_G00003/Pcar_Contig385_G00002/Pcar_Contig785_G00001/Pcar_Contig276_G00001/Pcar_Contig343_G00001/Pcar_Contig717_G00001/Pcar_Contig238_G00011/Pcar_Contig250_G00005/Pcar_Contig321_G00002/Pcar_Contig669_G00001	HB2D/DRB3/DRB3/Pcar_Contig785_G00001/Pcar_Contig276_G00001/Pcar_Contig343_G00001/Pcar_Contig717_G00001/Pcar_Contig238_G00011/HB2D/HB2D/Pcar_Contig669_G00001
mmu05164	Influenza A	11/105	228/13213	1.90394e-06	1.19836e-05	NA	Pcar_Contig295_G00003/Pcar_Contig385_G00002/Pcar_Contig395_G00001/Pcar_Contig785_G00001/Pcar_Contig276_G00001/Pcar_Contig343_G00001/Pcar_Contig717_G00001/Pcar_Contig238_G00010/Pcar_Contig238_G00015/Pcar_Contig250_G00005/Pcar_Contig669_G00001	DRB3/DRB3/Pcar_Contig395_G00001/Pcar_Contig785_G00001/Pcar_Contig276_G00001/Pcar_Contig343_G00001/Pcar_Contig717_G00001/Pcar_Contig238_G00010/DNJB1/HB2D/Pcar_Contig669_G00001
mcal05169	Epstein-Barr virus infection	12/105	277/13213	1.9577e-06	1.22818e-05	NA	Pcar_Contig281_G00002/Pcar_Contig295_G00003/Pcar_Contig385_G00002/Pcar_Contig395_G00001/Pcar_Contig785_G00001/Pcar_Contig276_G00001/Pcar_Contig343_G00001/Pcar_Contig717_G00001/Pcar_Contig250_G00005/Pcar_Contig321_G00002/Pcar_Contig301_G00002/Pcar_Contig669_G00001	HB2D/DRB3/DRB3/Pcar_Contig395_G00001/Pcar_Contig785_G00001/Pcar_Contig276_G00001/Pcar_Contig343_G00001/Pcar_Contig717_G00001/HB2D/HB2D/Pcar_Contig301_G00002/Pcar_Contig669_G00001
mpah05169	Epstein-Barr virus infection	12/105	278/13213	2.03262e-06	1.27105e-05	NA	Pcar_Contig281_G00002/Pcar_Contig295_G00003/Pcar_Contig385_G00002/Pcar_Contig395_G00001/Pcar_Contig785_G00001/Pcar_Contig276_G00001/Pcar_Contig343_G00001/Pcar_Contig717_G00001/Pcar_Contig250_G00005/Pcar_Contig321_G00002/Pcar_Contig301_G00002/Pcar_Contig669_G00001	HB2D/DRB3/DRB3/Pcar_Contig395_G00001/Pcar_Contig785_G00001/Pcar_Contig276_G00001/Pcar_Contig343_G00001/Pcar_Contig717_G00001/HB2D/HB2D/Pcar_Contig301_G00002/Pcar_Contig669_G00001
bta05322	Systemic lupus erythematosus	10/105	185/13213	2.07285e-06	1.29201e-05	NA	Pcar_Contig281_G00002/Pcar_Contig295_G00003/Pcar_Contig385_G00002/Pcar_Contig395_G00001/Pcar_Contig785_G00001/Pcar_Contig343_G00001/Pcar_Contig250_G00005/Pcar_Contig321_G00002/Pcar_Contig301_G00002/Pcar_Contig669_G00001	HB2D/DRB3/DRB3/Pcar_Contig395_G00001/Pcar_Contig785_G00001/Pcar_Contig343_G00001/HB2D/HB2D/Pcar_Contig301_G00002/Pcar_Contig669_G00001
cpic04145	Phagosome	12/105	280/13213	2.19011e-06	1.3607e-05	NA	Pcar_Contig281_G00002/Pcar_Contig295_G00003/Pcar_Contig385_G00002/Pcar_Contig395_G00001/Pcar_Contig785_G00001/Pcar_Contig276_G00001/Pcar_Contig343_G00001/Pcar_Contig717_G00001/Pcar_Contig250_G00005/Pcar_Contig321_G00002/Pcar_Contig301_G00002/Pcar_Contig669_G00001	HB2D/DRB3/DRB3/Pcar_Contig395_G00001/Pcar_Contig785_G00001/Pcar_Contig276_G00001/Pcar_Contig343_G00001/Pcar_Contig717_G00001/HB2D/HB2D/Pcar_Contig301_G00002/Pcar_Contig669_G00001
asn04514	Cell adhesion molecules (CAMs)	12/105	281/13213	2.27283e-06	1.40304e-05	NA	Pcar_Contig281_G00002/Pcar_Contig295_G00003/Pcar_Contig385_G00002/Pcar_Contig395_G00001/Pcar_Contig785_G00001/Pcar_Contig276_G00001/Pcar_Contig343_G00001/Pcar_Contig717_G00001/Pcar_Contig250_G00005/Pcar_Contig321_G00002/Pcar_Contig301_G00002/Pcar_Contig669_G00001	HB2D/DRB3/DRB3/Pcar_Contig395_G00001/Pcar_Contig785_G00001/Pcar_Contig276_G00001/Pcar_Contig343_G00001/Pcar_Contig717_G00001/HB2D/HB2D/Pcar_Contig301_G00002/Pcar_Contig669_G00001
mpah05152	Tuberculosis	12/105	281/13213	2.27283e-06	1.40304e-05	NA	Pcar_Contig281_G00002/Pcar_Contig295_G00003/Pcar_Contig385_G00002/Pcar_Contig395_G00001/Pcar_Contig785_G00001/Pcar_Contig276_G00001/Pcar_Contig343_G00001/Pcar_Contig717_G00001/Pcar_Contig250_G00005/Pcar_Contig321_G00002/Pcar_Contig301_G00002/Pcar_Contig669_G00001	HB2D/DRB3/DRB3/Pcar_Contig395_G00001/Pcar_Contig785_G00001/Pcar_Contig276_G00001/Pcar_Contig343_G00001/Pcar_Contig717_G00001/HB2D/HB2D/Pcar_Contig301_G00002/Pcar_Contig669_G00001
biu04659	Th17 cell differentiation	10/105	187/13213	2.28416e-06	1.40553e-05	NA	Pcar_Contig281_G00002/Pcar_Contig295_G00003/Pcar_Contig385_G00002/Pcar_Contig395_G00001/Pcar_Contig785_G00001/Pcar_Contig343_G00001/Pcar_Contig250_G00005/Pcar_Contig321_G00002/Pcar_Contig301_G00002/Pcar_Contig669_G00001	HB2D/DRB3/DRB3/Pcar_Contig395_G00001/Pcar_Contig785_G00001/Pcar_Contig343_G00001/HB2D/HB2D/Pcar_Contig301_G00002/Pcar_Contig669_G00001
epz05169	Epstein-Barr virus infection	12/105	282/13213	2.3583e-06	1.44653e-05	NA	Pcar_Contig281_G00002/Pcar_Contig295_G00003/Pcar_Contig385_G00002/Pcar_Contig395_G00001/Pcar_Contig785_G00001/Pcar_Contig276_G00001/Pcar_Contig343_G00001/Pcar_Contig717_G00001/Pcar_Contig250_G00005/Pcar_Contig321_G00002/Pcar_Contig301_G00002/Pcar_Contig669_G00001	HB2D/DRB3/DRB3/Pcar_Contig395_G00001/Pcar_Contig785_G00001/Pcar_Contig276_G00001/Pcar_Contig343_G00001/Pcar_Contig717_G00001/HB2D/HB2D/Pcar_Contig301_G00002/Pcar_Contig669_G00001
cpic04514	Cell adhesion molecules (CAMs)	12/105	283/13213	2.4466e-06	1.49592e-05	NA	Pcar_Contig281_G00002/Pcar_Contig295_G00003/Pcar_Contig385_G00002/Pcar_Contig395_G00001/Pcar_Contig785_G00001/Pcar_Contig276_G00001/Pcar_Contig343_G00001/Pcar_Contig717_G00001/Pcar_Contig250_G00005/Pcar_Contig321_G00002/Pcar_Contig301_G00002/Pcar_Contig669_G00001	HB2D/DRB3/DRB3/Pcar_Contig395_G00001/Pcar_Contig785_G00001/Pcar_Contig276_G00001/Pcar_Contig343_G00001/Pcar_Contig717_G00001/HB2D/HB2D/Pcar_Contig301_G00002/Pcar_Contig669_G00001
mmu04640	Hematopoietic cell lineage	9/105	147/13213	2.4774e-06	1.50519e-05	NA	Pcar_Contig295_G00003/Pcar_Contig385_G00002/Pcar_Contig395_G00001/Pcar_Contig785_G00001/Pcar_Contig276_G00001/Pcar_Contig343_G00001/Pcar_Contig717_G00001/Pcar_Contig250_G00005/Pcar_Contig669_G00001	DRB3/DRB3/Pcar_Contig395_G00001/Pcar_Contig785_G00001/Pcar_Contig276_G00001/Pcar_Contig343_G00001/Pcar_Contig717_G00001/HB2D/Pcar_Contig669_G00001
mmu04658	Th1 and Th2 cell differentiation	9/105	147/13213	2.4774e-06	1.50519e-05	NA	Pcar_Contig295_G00003/Pcar_Contig385_G00002/Pcar_Contig395_G00001/Pcar_Contig785_G00001/Pcar_Contig276_G00001/Pcar_Contig343_G00001/Pcar_Contig717_G00001/Pcar_Contig250_G00005/Pcar_Contig669_G00001	DRB3/DRB3/Pcar_Contig395_G00001/Pcar_Contig785_G00001/Pcar_Contig276_G00001/Pcar_Contig343_G00001/Pcar_Contig717_G00001/HB2D/Pcar_Contig669_G00001
bta05323	Rheumatoid arthritis	10/105	189/13213	2.514e-06	1.52263e-05	NA	Pcar_Contig281_G00002/Pcar_Contig295_G00003/Pcar_Contig385_G00002/Pcar_Contig395_G00001/Pcar_Contig785_G00001/Pcar_Contig343_G00001/Pcar_Contig250_G00005/Pcar_Contig321_G00002/Pcar_Contig301_G00002/Pcar_Contig669_G00001	HB2D/DRB3/DRB3/Pcar_Contig395_G00001/Pcar_Contig785_G00001/Pcar_Contig343_G00001/HB2D/HB2D/Pcar_Contig301_G00002/Pcar_Contig669_G00001
hsa04145	Phagosome	11/105	236/13213	2.66208e-06	1.60726e-05	NA	Pcar_Contig281_G00002/Pcar_Contig295_G00003/Pcar_Contig385_G00002/Pcar_Contig395_G00001/Pcar_Contig785_G00001/Pcar_Contig276_G00001/Pcar_Contig343_G00001/Pcar_Contig717_G00001/Pcar_Contig250_G00005/Pcar_Contig321_G00002/Pcar_Contig301_G00002	HB2D/DRB3/DRB3/Pcar_Contig395_G00001/Pcar_Contig785_G00001/Pcar_Contig276_G00001/Pcar_Contig343_G00001/Pcar_Contig717_G00001/HB2D/HB2D/Pcar_Contig301_G00002
eai05169	Epstein-Barr virus infection	12/105	288/13213	2.93344e-06	1.76006e-05	NA	Pcar_Contig281_G00002/Pcar_Contig295_G00003/Pcar_Contig385_G00002/Pcar_Contig395_G00001/Pcar_Contig785_G00001/Pcar_Contig276_G00001/Pcar_Contig343_G00001/Pcar_Contig717_G00001/Pcar_Contig250_G00005/Pcar_Contig321_G00002/Pcar_Contig301_G00002/Pcar_Contig669_G00001	HB2D/DRB3/DRB3/Pcar_Contig395_G00001/Pcar_Contig785_G00001/Pcar_Contig276_G00001/Pcar_Contig343_G00001/Pcar_Contig717_G00001/HB2D/HB2D/Pcar_Contig301_G00002/Pcar_Contig669_G00001
pmaj04514	Cell adhesion molecules (CAMs)	12/105	288/13213	2.93344e-06	1.76006e-05	NA	Pcar_Contig281_G00002/Pcar_Contig295_G00003/Pcar_Contig385_G00002/Pcar_Contig395_G00001/Pcar_Contig785_G00001/Pcar_Contig276_G00001/Pcar_Contig343_G00001/Pcar_Contig717_G00001/Pcar_Contig250_G00005/Pcar_Contig321_G00002/Pcar_Contig301_G00002/Pcar_Contig669_G00001	HB2D/DRB3/DRB3/Pcar_Contig395_G00001/Pcar_Contig785_G00001/Pcar_Contig276_G00001/Pcar_Contig343_G00001/Pcar_Contig717_G00001/HB2D/HB2D/Pcar_Contig301_G00002/Pcar_Contig669_G00001
pbi05168	Herpes simplex virus 1 infection	14/105	398/13213	3.05402e-06	1.82672e-05	NA	Pcar_Contig281_G00002/Pcar_Contig295_G00003/Pcar_Contig385_G00002/Pcar_Contig395_G00001/Pcar_Contig785_G00001/Pcar_Contig276_G00001/Pcar_Contig343_G00001/Pcar_Contig717_G00001/Pcar_Contig250_G00005/Pcar_Contig321_G00002/Pcar_Contig301_G00002/Pcar_Contig669_G00001/Pcar_Contig469_G00002/Pcar_Contig500_G00001	HB2D/DRB3/DRB3/Pcar_Contig395_G00001/Pcar_Contig785_G00001/Pcar_Contig276_G00001/Pcar_Contig343_G00001/Pcar_Contig717_G00001/HB2D/HB2D/Pcar_Contig301_G00002/Pcar_Contig669_G00001/Pcar_Contig469_G00002/Pcar_Contig500_G00001
phi04514	Cell adhesion molecules (CAMs)	12/105	290/13213	3.15095e-06	1.87886e-05	NA	Pcar_Contig281_G00002/Pcar_Contig295_G00003/Pcar_Contig385_G00002/Pcar_Contig395_G00001/Pcar_Contig785_G00001/Pcar_Contig276_G00001/Pcar_Contig343_G00001/Pcar_Contig717_G00001/Pcar_Contig250_G00005/Pcar_Contig321_G00002/Pcar_Contig301_G00002/Pcar_Contig669_G00001	HB2D/DRB3/DRB3/Pcar_Contig395_G00001/Pcar_Contig785_G00001/Pcar_Contig276_G00001/Pcar_Contig343_G00001/Pcar_Contig717_G00001/HB2D/HB2D/Pcar_Contig301_G00002/Pcar_Contig669_G00001
pmaj04145	Phagosome	12/105	292/13213	3.38258e-06	2.01075e-05	NA	Pcar_Contig281_G00002/Pcar_Contig295_G00003/Pcar_Contig385_G00002/Pcar_Contig395_G00001/Pcar_Contig785_G00001/Pcar_Contig276_G00001/Pcar_Contig343_G00001/Pcar_Contig717_G00001/Pcar_Contig250_G00005/Pcar_Contig321_G00002/Pcar_Contig301_G00002/Pcar_Contig669_G00001	HB2D/DRB3/DRB3/Pcar_Contig395_G00001/Pcar_Contig785_G00001/Pcar_Contig276_G00001/Pcar_Contig343_G00001/Pcar_Contig717_G00001/HB2D/HB2D/Pcar_Contig301_G00002/Pcar_Contig669_G00001
bta04659	Th17 cell differentiation	10/105	196/13213	3.48454e-06	2.06499e-05	NA	Pcar_Contig281_G00002/Pcar_Contig295_G00003/Pcar_Contig385_G00002/Pcar_Contig395_G00001/Pcar_Contig785_G00001/Pcar_Contig343_G00001/Pcar_Contig250_G00005/Pcar_Contig321_G00002/Pcar_Contig301_G00002/Pcar_Contig669_G00001	HB2D/DRB3/DRB3/Pcar_Contig395_G00001/Pcar_Contig785_G00001/Pcar_Contig343_G00001/HB2D/HB2D/Pcar_Contig301_G00002/Pcar_Contig669_G00001
phi04145	Phagosome	12/105	293/13213	3.50393e-06	2.07011e-05	NA	Pcar_Contig281_G00002/Pcar_Contig295_G00003/Pcar_Contig385_G00002/Pcar_Contig395_G00001/Pcar_Contig785_G00001/Pcar_Contig276_G00001/Pcar_Contig343_G00001/Pcar_Contig717_G00001/Pcar_Contig250_G00005/Pcar_Contig321_G00002/Pcar_Contig301_G00002/Pcar_Contig669_G00001	HB2D/DRB3/DRB3/Pcar_Contig395_G00001/Pcar_Contig785_G00001/Pcar_Contig276_G00001/Pcar_Contig343_G00001/Pcar_Contig717_G00001/HB2D/HB2D/Pcar_Contig301_G00002/Pcar_Contig669_G00001
fch04672	Intestinal immune network for IgA production	8/105	116/13213	3.79983e-06	2.23806e-05	NA	Pcar_Contig281_G00002/Pcar_Contig295_G00003/Pcar_Contig385_G00002/Pcar_Contig395_G00001/Pcar_Contig785_G00001/Pcar_Contig321_G00002/Pcar_Contig301_G00002/Pcar_Contig669_G00001	HB2D/DRB3/DRB3/Pcar_Contig395_G00001/Pcar_Contig785_G00001/HB2D/Pcar_Contig301_G00002/Pcar_Contig669_G00001
mmu05323	Rheumatoid arthritis	9/105	155/13213	3.83736e-06	2.25328e-05	NA	Pcar_Contig295_G00003/Pcar_Contig385_G00002/Pcar_Contig395_G00001/Pcar_Contig785_G00001/Pcar_Contig276_G00001/Pcar_Contig343_G00001/Pcar_Contig717_G00001/Pcar_Contig250_G00005/Pcar_Contig669_G00001	DRB3/DRB3/Pcar_Contig395_G00001/Pcar_Contig785_G00001/Pcar_Contig276_G00001/Pcar_Contig343_G00001/Pcar_Contig717_G00001/HB2D/Pcar_Contig669_G00001
bom05169	Epstein-Barr virus infection	12/105	298/13213	4.17018e-06	2.44127e-05	NA	Pcar_Contig281_G00002/Pcar_Contig295_G00003/Pcar_Contig385_G00002/Pcar_Contig395_G00001/Pcar_Contig785_G00001/Pcar_Contig276_G00001/Pcar_Contig343_G00001/Pcar_Contig717_G00001/Pcar_Contig250_G00005/Pcar_Contig321_G00002/Pcar_Contig301_G00002/Pcar_Contig669_G00001	HB2D/DRB3/DRB3/Pcar_Contig395_G00001/Pcar_Contig785_G00001/Pcar_Contig276_G00001/Pcar_Contig343_G00001/Pcar_Contig717_G00001/HB2D/HB2D/Pcar_Contig301_G00002/Pcar_Contig669_G00001
oaa05169	Epstein-Barr virus infection	12/105	299/13213	4.31609e-06	2.51283e-05	NA	Pcar_Contig281_G00002/Pcar_Contig295_G00003/Pcar_Contig385_G00002/Pcar_Contig395_G00001/Pcar_Contig785_G00001/Pcar_Contig276_G00001/Pcar_Contig343_G00001/Pcar_Contig717_G00001/Pcar_Contig250_G00005/Pcar_Contig321_G00002/Pcar_Contig301_G00002/Pcar_Contig669_G00001	HB2D/DRB3/DRB3/Pcar_Contig395_G00001/Pcar_Contig785_G00001/Pcar_Contig276_G00001/Pcar_Contig343_G00001/Pcar_Contig717_G00001/HB2D/HB2D/Pcar_Contig301_G00002/Pcar_Contig669_G00001
fpg04672	Intestinal immune network for IgA production	8/105	118/13213	4.31852e-06	2.51283e-05	NA	Pcar_Contig281_G00002/Pcar_Contig295_G00003/Pcar_Contig385_G00002/Pcar_Contig395_G00001/Pcar_Contig785_G00001/Pcar_Contig321_G00002/Pcar_Contig301_G00002/Pcar_Contig669_G00001	HB2D/DRB3/DRB3/Pcar_Contig395_G00001/Pcar_Contig785_G00001/HB2D/Pcar_Contig301_G00002/Pcar_Contig669_G00001
mcal05166	Human T-cell leukemia virus 1 infection	12/105	302/13213	4.78118e-06	2.77366e-05	NA	Pcar_Contig281_G00002/Pcar_Contig295_G00003/Pcar_Contig385_G00002/Pcar_Contig395_G00001/Pcar_Contig785_G00001/Pcar_Contig276_G00001/Pcar_Contig343_G00001/Pcar_Contig717_G00001/Pcar_Contig250_G00005/Pcar_Contig321_G00002/Pcar_Contig301_G00002/Pcar_Contig669_G00001	HB2D/DRB3/DRB3/Pcar_Contig395_G00001/Pcar_Contig785_G00001/Pcar_Contig276_G00001/Pcar_Contig343_G00001/Pcar_Contig717_G00001/HB2D/HB2D/Pcar_Contig301_G00002/Pcar_Contig669_G00001
mpah05166	Human T-cell leukemia virus 1 infection	12/105	305/13213	5.28987e-06	3.05954e-05	NA	Pcar_Contig281_G00002/Pcar_Contig295_G00003/Pcar_Contig385_G00002/Pcar_Contig395_G00001/Pcar_Contig785_G00001/Pcar_Contig276_G00001/Pcar_Contig343_G00001/Pcar_Contig717_G00001/Pcar_Contig250_G00005/Pcar_Contig321_G00002/Pcar_Contig301_G00002/Pcar_Contig669_G00001	HB2D/DRB3/DRB3/Pcar_Contig395_G00001/Pcar_Contig785_G00001/Pcar_Contig276_G00001/Pcar_Contig343_G00001/Pcar_Contig717_G00001/HB2D/HB2D/Pcar_Contig301_G00002/Pcar_Contig669_G00001
mmu04659	Th17 cell differentiation	9/105	163/13213	5.7953e-06	3.33186e-05	NA	Pcar_Contig295_G00003/Pcar_Contig385_G00002/Pcar_Contig395_G00001/Pcar_Contig785_G00001/Pcar_Contig276_G00001/Pcar_Contig343_G00001/Pcar_Contig717_G00001/Pcar_Contig250_G00005/Pcar_Contig669_G00001	DRB3/DRB3/Pcar_Contig395_G00001/Pcar_Contig785_G00001/Pcar_Contig276_G00001/Pcar_Contig343_G00001/Pcar_Contig717_G00001/HB2D/Pcar_Contig669_G00001
mmu05322	Systemic lupus erythematosus	9/105	163/13213	5.7953e-06	3.33186e-05	NA	Pcar_Contig295_G00003/Pcar_Contig385_G00002/Pcar_Contig395_G00001/Pcar_Contig785_G00001/Pcar_Contig276_G00001/Pcar_Contig343_G00001/Pcar_Contig717_G00001/Pcar_Contig250_G00005/Pcar_Contig669_G00001	DRB3/DRB3/Pcar_Contig395_G00001/Pcar_Contig785_G00001/Pcar_Contig276_G00001/Pcar_Contig343_G00001/Pcar_Contig717_G00001/HB2D/Pcar_Contig669_G00001
hsa05169	Epstein-Barr virus infection	11/105	257/13213	6.03946e-06	3.45307e-05	NA	Pcar_Contig281_G00002/Pcar_Contig295_G00003/Pcar_Contig385_G00002/Pcar_Contig395_G00001/Pcar_Contig785_G00001/Pcar_Contig276_G00001/Pcar_Contig343_G00001/Pcar_Contig717_G00001/Pcar_Contig250_G00005/Pcar_Contig321_G00002/Pcar_Contig301_G00002	HB2D/DRB3/DRB3/Pcar_Contig395_G00001/Pcar_Contig785_G00001/Pcar_Contig276_G00001/Pcar_Contig343_G00001/Pcar_Contig717_G00001/HB2D/HB2D/Pcar_Contig301_G00002
eai05166	Human T-cell leukemia virus 1 infection	12/105	309/13213	6.04197e-06	3.45307e-05	NA	Pcar_Contig281_G00002/Pcar_Contig295_G00003/Pcar_Contig385_G00002/Pcar_Contig395_G00001/Pcar_Contig785_G00001/Pcar_Contig276_G00001/Pcar_Contig343_G00001/Pcar_Contig717_G00001/Pcar_Contig250_G00005/Pcar_Contig321_G00002/Pcar_Contig301_G00002/Pcar_Contig669_G00001	HB2D/DRB3/DRB3/Pcar_Contig395_G00001/Pcar_Contig785_G00001/Pcar_Contig276_G00001/Pcar_Contig343_G00001/Pcar_Contig717_G00001/HB2D/HB2D/Pcar_Contig301_G00002/Pcar_Contig669_G00001
epz05166	Human T-cell leukemia virus 1 infection	12/105	311/13213	6.45214e-06	3.67658e-05	NA	Pcar_Contig281_G00002/Pcar_Contig295_G00003/Pcar_Contig385_G00002/Pcar_Contig395_G00001/Pcar_Contig785_G00001/Pcar_Contig276_G00001/Pcar_Contig343_G00001/Pcar_Contig717_G00001/Pcar_Contig250_G00005/Pcar_Contig321_G00002/Pcar_Contig301_G00002/Pcar_Contig669_G00001	HB2D/DRB3/DRB3/Pcar_Contig395_G00001/Pcar_Contig785_G00001/Pcar_Contig276_G00001/Pcar_Contig343_G00001/Pcar_Contig717_G00001/HB2D/HB2D/Pcar_Contig301_G00002/Pcar_Contig669_G00001
gga04514	Cell adhesion molecules (CAMs)	11/105	265/13213	8.08114e-06	4.59123e-05	NA	Pcar_Contig281_G00002/Pcar_Contig295_G00003/Pcar_Contig385_G00002/Pcar_Contig785_G00001/Pcar_Contig276_G00001/Pcar_Contig343_G00001/Pcar_Contig717_G00001/Pcar_Contig250_G00005/Pcar_Contig321_G00002/Pcar_Contig301_G00002/Pcar_Contig669_G00001	HB2D/DRB3/DRB3/Pcar_Contig785_G00001/Pcar_Contig276_G00001/Pcar_Contig343_G00001/Pcar_Contig717_G00001/HB2D/HB2D/Pcar_Contig301_G00002/Pcar_Contig669_G00001
R-HSA-140342	Apoptosis induced DNA fragmentation	4/105	17/13213	8.27613e-06	4.68818e-05	NA	Pcar_Contig34_G00046/Pcar_Contig34_G00047/Pcar_Contig67_G00039/Pcar_Contig67_G00043	DFFB/DFFB/Pcar_Contig67_G00039/Pcar_Contig67_G00043
gga04145	Phagosome	11/105	268/13213	8.98914e-06	5.07715e-05	NA	Pcar_Contig281_G00002/Pcar_Contig295_G00003/Pcar_Contig385_G00002/Pcar_Contig785_G00001/Pcar_Contig276_G00001/Pcar_Contig343_G00001/Pcar_Contig717_G00001/Pcar_Contig250_G00005/Pcar_Contig321_G00002/Pcar_Contig301_G00002/Pcar_Contig669_G00001	HB2D/DRB3/DRB3/Pcar_Contig785_G00001/Pcar_Contig276_G00001/Pcar_Contig343_G00001/Pcar_Contig717_G00001/HB2D/HB2D/Pcar_Contig301_G00002/Pcar_Contig669_G00001
bom05166	Human T-cell leukemia virus 1 infection	12/105	329/13213	1.13948e-05	6.41706e-05	NA	Pcar_Contig281_G00002/Pcar_Contig295_G00003/Pcar_Contig385_G00002/Pcar_Contig395_G00001/Pcar_Contig785_G00001/Pcar_Contig276_G00001/Pcar_Contig343_G00001/Pcar_Contig717_G00001/Pcar_Contig250_G00005/Pcar_Contig321_G00002/Pcar_Contig301_G00002/Pcar_Contig669_G00001	HB2D/DRB3/DRB3/Pcar_Contig395_G00001/Pcar_Contig785_G00001/Pcar_Contig276_G00001/Pcar_Contig343_G00001/Pcar_Contig717_G00001/HB2D/HB2D/Pcar_Contig301_G00002/Pcar_Contig669_G00001
oaa05166	Human T-cell leukemia virus 1 infection	12/105	330/13213	1.17473e-05	6.59629e-05	NA	Pcar_Contig281_G00002/Pcar_Contig295_G00003/Pcar_Contig385_G00002/Pcar_Contig395_G00001/Pcar_Contig785_G00001/Pcar_Contig276_G00001/Pcar_Contig343_G00001/Pcar_Contig717_G00001/Pcar_Contig250_G00005/Pcar_Contig321_G00002/Pcar_Contig301_G00002/Pcar_Contig669_G00001	HB2D/DRB3/DRB3/Pcar_Contig395_G00001/Pcar_Contig785_G00001/Pcar_Contig276_G00001/Pcar_Contig343_G00001/Pcar_Contig717_G00001/HB2D/HB2D/Pcar_Contig301_G00002/Pcar_Contig669_G00001
ecb04145	Phagosome	10/105	225/13213	1.18e-05	6.60662e-05	NA	Pcar_Contig281_G00002/Pcar_Contig295_G00003/Pcar_Contig385_G00002/Pcar_Contig785_G00001/Pcar_Contig276_G00001/Pcar_Contig343_G00001/Pcar_Contig717_G00001/Pcar_Contig250_G00005/Pcar_Contig321_G00002/Pcar_Contig669_G00001	HB2D/DRB3/DRB3/Pcar_Contig785_G00001/Pcar_Contig276_G00001/Pcar_Contig343_G00001/Pcar_Contig717_G00001/HB2D/HB2D/Pcar_Contig669_G00001
R-MMU-140342	Apoptosis induced DNA fragmentation	4/105	19/13213	1.33143e-05	7.43286e-05	NA	Pcar_Contig34_G00046/Pcar_Contig34_G00047/Pcar_Contig67_G00039/Pcar_Contig67_G00043	DFFB/DFFB/Pcar_Contig67_G00039/Pcar_Contig67_G00043
hsa05166	Human T-cell leukemia virus 1 infection	11/105	287/13213	1.7089e-05	9.51254e-05	NA	Pcar_Contig281_G00002/Pcar_Contig295_G00003/Pcar_Contig385_G00002/Pcar_Contig395_G00001/Pcar_Contig785_G00001/Pcar_Contig276_G00001/Pcar_Contig343_G00001/Pcar_Contig717_G00001/Pcar_Contig250_G00005/Pcar_Contig321_G00002/Pcar_Contig301_G00002	HB2D/DRB3/DRB3/Pcar_Contig395_G00001/Pcar_Contig785_G00001/Pcar_Contig276_G00001/Pcar_Contig343_G00001/Pcar_Contig717_G00001/HB2D/HB2D/Pcar_Contig301_G00002
biu04514	Cell adhesion molecules (CAMs)	10/105	238/13213	1.9213e-05	0.000106029	NA	Pcar_Contig281_G00002/Pcar_Contig295_G00003/Pcar_Contig385_G00002/Pcar_Contig395_G00001/Pcar_Contig785_G00001/Pcar_Contig343_G00001/Pcar_Contig250_G00005/Pcar_Contig321_G00002/Pcar_Contig301_G00002/Pcar_Contig669_G00001	HB2D/DRB3/DRB3/Pcar_Contig395_G00001/Pcar_Contig785_G00001/Pcar_Contig343_G00001/HB2D/HB2D/Pcar_Contig301_G00002/Pcar_Contig669_G00001
ecb05152	Tuberculosis	10/105	238/13213	1.9213e-05	0.000106029	NA	Pcar_Contig281_G00002/Pcar_Contig295_G00003/Pcar_Contig385_G00002/Pcar_Contig785_G00001/Pcar_Contig276_G00001/Pcar_Contig343_G00001/Pcar_Contig717_G00001/Pcar_Contig250_G00005/Pcar_Contig321_G00002/Pcar_Contig669_G00001	HB2D/DRB3/DRB3/Pcar_Contig785_G00001/Pcar_Contig276_G00001/Pcar_Contig343_G00001/Pcar_Contig717_G00001/HB2D/HB2D/Pcar_Contig669_G00001
mmu04145	Phagosome	10/105	238/13213	1.9213e-05	0.000106029	NA	Pcar_Contig295_G00003/Pcar_Contig385_G00002/Pcar_Contig395_G00001/Pcar_Contig785_G00001/Pcar_Contig2_G00112/Pcar_Contig276_G00001/Pcar_Contig343_G00001/Pcar_Contig717_G00001/Pcar_Contig250_G00005/Pcar_Contig669_G00001	DRB3/DRB3/Pcar_Contig395_G00001/Pcar_Contig785_G00001/Pcar_Contig2_G00112/Pcar_Contig276_G00001/Pcar_Contig343_G00001/Pcar_Contig717_G00001/HB2D/Pcar_Contig669_G00001
xla04514	Cell adhesion molecules (CAMs)	11/105	293/13213	2.07093e-05	0.00011396	NA	Pcar_Contig281_G00002/Pcar_Contig295_G00003/Pcar_Contig385_G00002/Pcar_Contig395_G00001/Pcar_Contig785_G00001/Pcar_Contig276_G00001/Pcar_Contig717_G00001/Pcar_Contig250_G00005/Pcar_Contig321_G00002/Pcar_Contig301_G00002/Pcar_Contig669_G00001	HB2D/DRB3/DRB3/Pcar_Contig395_G00001/Pcar_Contig785_G00001/Pcar_Contig276_G00001/Pcar_Contig717_G00001/HB2D/HB2D/Pcar_Contig301_G00002/Pcar_Contig669_G00001
fpg05168	Herpes simplex virus 1 infection	13/105	412/13213	2.25215e-05	0.000123579	NA	Pcar_Contig201_G00003/Pcar_Contig242_G00001/Pcar_Contig296_G00001/Pcar_Contig298_G00001/Pcar_Contig311_G00001/Pcar_Contig281_G00002/Pcar_Contig295_G00003/Pcar_Contig385_G00002/Pcar_Contig395_G00001/Pcar_Contig785_G00001/Pcar_Contig321_G00002/Pcar_Contig301_G00002/Pcar_Contig669_G00001	ZN891/Pcar_Contig242_G00001/Pcar_Contig296_G00001/Pcar_Contig298_G00001/Pcar_Contig311_G00001/HB2D/DRB3/DRB3/Pcar_Contig395_G00001/Pcar_Contig785_G00001/HB2D/Pcar_Contig301_G00002/Pcar_Contig669_G00001
xla04145	Phagosome	11/105	301/13213	2.65593e-05	0.000145322	NA	Pcar_Contig281_G00002/Pcar_Contig295_G00003/Pcar_Contig385_G00002/Pcar_Contig395_G00001/Pcar_Contig785_G00001/Pcar_Contig276_G00001/Pcar_Contig717_G00001/Pcar_Contig250_G00005/Pcar_Contig321_G00002/Pcar_Contig301_G00002/Pcar_Contig669_G00001	HB2D/DRB3/DRB3/Pcar_Contig395_G00001/Pcar_Contig785_G00001/Pcar_Contig276_G00001/Pcar_Contig717_G00001/HB2D/HB2D/Pcar_Contig301_G00002/Pcar_Contig669_G00001
bta04514	Cell adhesion molecules (CAMs)	10/105	252/13213	3.13728e-05	0.000171173	NA	Pcar_Contig281_G00002/Pcar_Contig295_G00003/Pcar_Contig385_G00002/Pcar_Contig395_G00001/Pcar_Contig785_G00001/Pcar_Contig343_G00001/Pcar_Contig250_G00005/Pcar_Contig321_G00002/Pcar_Contig301_G00002/Pcar_Contig669_G00001	HB2D/DRB3/DRB3/Pcar_Contig395_G00001/Pcar_Contig785_G00001/Pcar_Contig343_G00001/HB2D/HB2D/Pcar_Contig301_G00002/Pcar_Contig669_G00001
bta05168	Herpes simplex virus 1 infection	12/105	366/13213	3.27682e-05	0.000178281	NA	Pcar_Contig311_G00001/Pcar_Contig23_G00085/Pcar_Contig281_G00002/Pcar_Contig295_G00003/Pcar_Contig385_G00002/Pcar_Contig395_G00001/Pcar_Contig785_G00001/Pcar_Contig343_G00001/Pcar_Contig250_G00005/Pcar_Contig321_G00002/Pcar_Contig301_G00002/Pcar_Contig669_G00001	Pcar_Contig311_G00001/BIR7A/HB2D/DRB3/DRB3/Pcar_Contig395_G00001/Pcar_Contig785_G00001/Pcar_Contig343_G00001/HB2D/HB2D/Pcar_Contig301_G00002/Pcar_Contig669_G00001
biu04145	Phagosome	10/105	256/13213	3.58734e-05	0.000194626	NA	Pcar_Contig281_G00002/Pcar_Contig295_G00003/Pcar_Contig385_G00002/Pcar_Contig395_G00001/Pcar_Contig785_G00001/Pcar_Contig343_G00001/Pcar_Contig250_G00005/Pcar_Contig321_G00002/Pcar_Contig301_G00002/Pcar_Contig669_G00001	HB2D/DRB3/DRB3/Pcar_Contig395_G00001/Pcar_Contig785_G00001/Pcar_Contig343_G00001/HB2D/HB2D/Pcar_Contig301_G00002/Pcar_Contig669_G00001
lcm05168	Herpes simplex virus 1 infection	13/105	437/13213	4.1555e-05	0.000224817	NA	Pcar_Contig201_G00003/Pcar_Contig201_G00009/Pcar_Contig311_G00001/Pcar_Contig23_G00085/Pcar_Contig281_G00002/Pcar_Contig295_G00003/Pcar_Contig385_G00002/Pcar_Contig395_G00001/Pcar_Contig785_G00001/Pcar_Contig250_G00005/Pcar_Contig321_G00002/Pcar_Contig301_G00002/Pcar_Contig669_G00001	ZN891/Pcar_Contig201_G00009/Pcar_Contig311_G00001/BIR7A/HB2D/DRB3/DRB3/Pcar_Contig395_G00001/Pcar_Contig785_G00001/HB2D/HB2D/Pcar_Contig301_G00002/Pcar_Contig669_G00001
mmu04514	Cell adhesion molecules (CAMs)	9/105	209/13213	4.22152e-05	0.000227394	NA	Pcar_Contig295_G00003/Pcar_Contig385_G00002/Pcar_Contig395_G00001/Pcar_Contig785_G00001/Pcar_Contig276_G00001/Pcar_Contig343_G00001/Pcar_Contig717_G00001/Pcar_Contig250_G00005/Pcar_Contig669_G00001	DRB3/DRB3/Pcar_Contig395_G00001/Pcar_Contig785_G00001/Pcar_Contig276_G00001/Pcar_Contig343_G00001/Pcar_Contig717_G00001/HB2D/Pcar_Contig669_G00001
bta04145	Phagosome	10/105	261/13213	4.22674e-05	0.000227394	NA	Pcar_Contig281_G00002/Pcar_Contig295_G00003/Pcar_Contig385_G00002/Pcar_Contig395_G00001/Pcar_Contig785_G00001/Pcar_Contig343_G00001/Pcar_Contig250_G00005/Pcar_Contig321_G00002/Pcar_Contig301_G00002/Pcar_Contig669_G00001	HB2D/DRB3/DRB3/Pcar_Contig395_G00001/Pcar_Contig785_G00001/Pcar_Contig343_G00001/HB2D/HB2D/Pcar_Contig301_G00002/Pcar_Contig669_G00001
ecb05169	Epstein-Barr virus infection	10/105	267/13213	5.1205e-05	0.00027471	NA	Pcar_Contig281_G00002/Pcar_Contig295_G00003/Pcar_Contig385_G00002/Pcar_Contig785_G00001/Pcar_Contig276_G00001/Pcar_Contig343_G00001/Pcar_Contig717_G00001/Pcar_Contig250_G00005/Pcar_Contig321_G00002/Pcar_Contig669_G00001	HB2D/DRB3/DRB3/Pcar_Contig785_G00001/Pcar_Contig276_G00001/Pcar_Contig343_G00001/Pcar_Contig717_G00001/HB2D/HB2D/Pcar_Contig669_G00001
R-MMU-5627117	RHO GTPases Activate ROCKs	3/105	10/13213	5.61948e-05	0.000300094	NA	Pcar_Contig109_G00006/Pcar_Contig187_G00019/Pcar_Contig252_G00004	Pcar_Contig109_G00006/Pcar_Contig187_G00019/Pcar_Contig252_G00004
biu05169	Epstein-Barr virus infection	10/105	270/13213	5.62481e-05	0.000300094	NA	Pcar_Contig281_G00002/Pcar_Contig295_G00003/Pcar_Contig385_G00002/Pcar_Contig395_G00001/Pcar_Contig785_G00001/Pcar_Contig343_G00001/Pcar_Contig250_G00005/Pcar_Contig321_G00002/Pcar_Contig301_G00002/Pcar_Contig669_G00001	HB2D/DRB3/DRB3/Pcar_Contig395_G00001/Pcar_Contig785_G00001/Pcar_Contig343_G00001/HB2D/HB2D/Pcar_Contig301_G00002/Pcar_Contig669_G00001
R-MMU-75153	Apoptotic execution phase	5/105	57/13213	8.68409e-05	0.000462032	NA	Pcar_Contig23_G00085/Pcar_Contig34_G00046/Pcar_Contig34_G00047/Pcar_Contig67_G00039/Pcar_Contig67_G00043	BIR7A/DFFB/DFFB/Pcar_Contig67_G00039/Pcar_Contig67_G00043
R-HSA-75153	Apoptotic execution phase	5/105	58/13213	9.44377e-05	0.000501066	NA	Pcar_Contig23_G00085/Pcar_Contig34_G00046/Pcar_Contig34_G00047/Pcar_Contig67_G00039/Pcar_Contig67_G00043	BIR7A/DFFB/DFFB/Pcar_Contig67_G00039/Pcar_Contig67_G00043
ecb05166	Human T-cell leukemia virus 1 infection	10/105	292/13213	0.000107917	0.000571013	NA	Pcar_Contig281_G00002/Pcar_Contig295_G00003/Pcar_Contig385_G00002/Pcar_Contig785_G00001/Pcar_Contig276_G00001/Pcar_Contig343_G00001/Pcar_Contig717_G00001/Pcar_Contig250_G00005/Pcar_Contig321_G00002/Pcar_Contig669_G00001	HB2D/DRB3/DRB3/Pcar_Contig785_G00001/Pcar_Contig276_G00001/Pcar_Contig343_G00001/Pcar_Contig717_G00001/HB2D/HB2D/Pcar_Contig669_G00001
bta05169	Epstein-Barr virus infection	10/105	293/13213	0.000110999	0.000585709	NA	Pcar_Contig281_G00002/Pcar_Contig295_G00003/Pcar_Contig385_G00002/Pcar_Contig395_G00001/Pcar_Contig785_G00001/Pcar_Contig343_G00001/Pcar_Contig250_G00005/Pcar_Contig321_G00002/Pcar_Contig301_G00002/Pcar_Contig669_G00001	HB2D/DRB3/DRB3/Pcar_Contig395_G00001/Pcar_Contig785_G00001/Pcar_Contig343_G00001/HB2D/HB2D/Pcar_Contig301_G00002/Pcar_Contig669_G00001
myc_activpathway	Validated targets of C-MYC transcriptional activation	6/105	97/13213	0.000120063	0.000631809	NA	Pcar_Contig149_G00021/Pcar_Contig225_G00002/Pcar_Contig37_G00059/Pcar_Contig25_G00330/Pcar_Contig122_G00004/Pcar_Contig48_G00056	PEG10/Pcar_Contig225_G00002/PEG10/Pcar_Contig25_G00330/PEG10/PEG10
biu05166	Human T-cell leukemia virus 1 infection	10/105	296/13213	0.000120695	0.000633402	NA	Pcar_Contig281_G00002/Pcar_Contig295_G00003/Pcar_Contig385_G00002/Pcar_Contig395_G00001/Pcar_Contig785_G00001/Pcar_Contig343_G00001/Pcar_Contig250_G00005/Pcar_Contig321_G00002/Pcar_Contig301_G00002/Pcar_Contig669_G00001	HB2D/DRB3/DRB3/Pcar_Contig395_G00001/Pcar_Contig785_G00001/Pcar_Contig343_G00001/HB2D/HB2D/Pcar_Contig301_G00002/Pcar_Contig669_G00001
bta05166	Human T-cell leukemia virus 1 infection	10/105	315/13213	0.000200322	0.00104842	NA	Pcar_Contig281_G00002/Pcar_Contig295_G00003/Pcar_Contig385_G00002/Pcar_Contig395_G00001/Pcar_Contig785_G00001/Pcar_Contig343_G00001/Pcar_Contig250_G00005/Pcar_Contig321_G00002/Pcar_Contig301_G00002/Pcar_Contig669_G00001	HB2D/DRB3/DRB3/Pcar_Contig395_G00001/Pcar_Contig785_G00001/Pcar_Contig343_G00001/HB2D/HB2D/Pcar_Contig301_G00002/Pcar_Contig669_G00001
R-MMU-416572	Sema4D induced cell migration and growth-cone collapse	3/105	15/13213	0.000206992	0.00108039	NA	Pcar_Contig109_G00006/Pcar_Contig187_G00019/Pcar_Contig252_G00004	Pcar_Contig109_G00006/Pcar_Contig187_G00019/Pcar_Contig252_G00004
mmu05152	Tuberculosis	9/105	258/13213	0.000210784	0.00109722	NA	Pcar_Contig295_G00003/Pcar_Contig385_G00002/Pcar_Contig395_G00001/Pcar_Contig785_G00001/Pcar_Contig276_G00001/Pcar_Contig343_G00001/Pcar_Contig717_G00001/Pcar_Contig250_G00005/Pcar_Contig669_G00001	DRB3/DRB3/Pcar_Contig395_G00001/Pcar_Contig785_G00001/Pcar_Contig276_G00001/Pcar_Contig343_G00001/Pcar_Contig717_G00001/HB2D/Pcar_Contig669_G00001
mmu05169	Epstein-Barr virus infection	9/105	259/13213	0.000216947	0.00112625	NA	Pcar_Contig295_G00003/Pcar_Contig385_G00002/Pcar_Contig395_G00001/Pcar_Contig785_G00001/Pcar_Contig276_G00001/Pcar_Contig343_G00001/Pcar_Contig717_G00001/Pcar_Contig250_G00005/Pcar_Contig669_G00001	DRB3/DRB3/Pcar_Contig395_G00001/Pcar_Contig785_G00001/Pcar_Contig276_G00001/Pcar_Contig343_G00001/Pcar_Contig717_G00001/HB2D/Pcar_Contig669_G00001
xtr04514	Cell adhesion molecules (CAMs)	9/105	265/13213	0.000257157	0.00133141	NA	Pcar_Contig281_G00002/Pcar_Contig295_G00003/Pcar_Contig385_G00002/Pcar_Contig395_G00001/Pcar_Contig785_G00001/Pcar_Contig250_G00005/Pcar_Contig321_G00002/Pcar_Contig301_G00002/Pcar_Contig669_G00001	HB2D/DRB3/DRB3/Pcar_Contig395_G00001/Pcar_Contig785_G00001/HB2D/HB2D/Pcar_Contig301_G00002/Pcar_Contig669_G00001
lcm04145	Phagosome	9/105	267/13213	0.000271863	0.00140002	NA	Pcar_Contig281_G00002/Pcar_Contig295_G00003/Pcar_Contig385_G00002/Pcar_Contig395_G00001/Pcar_Contig785_G00001/Pcar_Contig250_G00005/Pcar_Contig321_G00002/Pcar_Contig301_G00002/Pcar_Contig669_G00001	HB2D/DRB3/DRB3/Pcar_Contig395_G00001/Pcar_Contig785_G00001/HB2D/HB2D/Pcar_Contig301_G00002/Pcar_Contig669_G00001
lcm04514	Cell adhesion molecules (CAMs)	9/105	267/13213	0.000271863	0.00140002	NA	Pcar_Contig281_G00002/Pcar_Contig295_G00003/Pcar_Contig385_G00002/Pcar_Contig395_G00001/Pcar_Contig785_G00001/Pcar_Contig250_G00005/Pcar_Contig321_G00002/Pcar_Contig301_G00002/Pcar_Contig669_G00001	HB2D/DRB3/DRB3/Pcar_Contig395_G00001/Pcar_Contig785_G00001/HB2D/HB2D/Pcar_Contig301_G00002/Pcar_Contig669_G00001
pss04514	Cell adhesion molecules (CAMs)	9/105	269/13213	0.000287261	0.00147537	NA	Pcar_Contig281_G00002/Pcar_Contig295_G00003/Pcar_Contig385_G00002/Pcar_Contig395_G00001/Pcar_Contig785_G00001/Pcar_Contig250_G00005/Pcar_Contig321_G00002/Pcar_Contig301_G00002/Pcar_Contig669_G00001	HB2D/DRB3/DRB3/Pcar_Contig395_G00001/Pcar_Contig785_G00001/HB2D/HB2D/Pcar_Contig301_G00002/Pcar_Contig669_G00001
cmy04145	Phagosome	9/105	270/13213	0.000295227	0.00151225	NA	Pcar_Contig281_G00002/Pcar_Contig295_G00003/Pcar_Contig385_G00002/Pcar_Contig395_G00001/Pcar_Contig785_G00001/Pcar_Contig250_G00005/Pcar_Contig321_G00002/Pcar_Contig301_G00002/Pcar_Contig669_G00001	HB2D/DRB3/DRB3/Pcar_Contig395_G00001/Pcar_Contig785_G00001/HB2D/HB2D/Pcar_Contig301_G00002/Pcar_Contig669_G00001
cmy04514	Cell adhesion molecules (CAMs)	9/105	271/13213	0.000303375	0.00154987	NA	Pcar_Contig281_G00002/Pcar_Contig295_G00003/Pcar_Contig385_G00002/Pcar_Contig395_G00001/Pcar_Contig785_G00001/Pcar_Contig250_G00005/Pcar_Contig321_G00002/Pcar_Contig301_G00002/Pcar_Contig669_G00001	HB2D/DRB3/DRB3/Pcar_Contig395_G00001/Pcar_Contig785_G00001/HB2D/HB2D/Pcar_Contig301_G00002/Pcar_Contig669_G00001
R-MMU-400685	Sema4D in semaphorin signaling	3/105	17/13213	0.000305792	0.00155808	NA	Pcar_Contig109_G00006/Pcar_Contig187_G00019/Pcar_Contig252_G00004	Pcar_Contig109_G00006/Pcar_Contig187_G00019/Pcar_Contig252_G00004
pss04145	Phagosome	9/105	275/13213	0.000337857	0.00171351	NA	Pcar_Contig281_G00002/Pcar_Contig295_G00003/Pcar_Contig385_G00002/Pcar_Contig395_G00001/Pcar_Contig785_G00001/Pcar_Contig250_G00005/Pcar_Contig321_G00002/Pcar_Contig301_G00002/Pcar_Contig669_G00001	HB2D/DRB3/DRB3/Pcar_Contig395_G00001/Pcar_Contig785_G00001/HB2D/HB2D/Pcar_Contig301_G00002/Pcar_Contig669_G00001
xla05168	Herpes simplex virus 1 infection	11/105	401/13213	0.000338075	0.00171351	NA	Pcar_Contig281_G00002/Pcar_Contig295_G00003/Pcar_Contig385_G00002/Pcar_Contig395_G00001/Pcar_Contig785_G00001/Pcar_Contig276_G00001/Pcar_Contig717_G00001/Pcar_Contig250_G00005/Pcar_Contig321_G00002/Pcar_Contig301_G00002/Pcar_Contig669_G00001	HB2D/DRB3/DRB3/Pcar_Contig395_G00001/Pcar_Contig785_G00001/Pcar_Contig276_G00001/Pcar_Contig717_G00001/HB2D/HB2D/Pcar_Contig301_G00002/Pcar_Contig669_G00001
R-BTA-9018679	Biosynthesis of EPA-derived SPMs	2/105	4/13213	0.000371432	0.00186296	NA	Pcar_Contig128_G00048/Pcar_Contig4_G00280	Pcar_Contig128_G00048/LKHA4
R-BTA-9018896	Biosynthesis of E-series 18(S)-resolvins	2/105	4/13213	0.000371432	0.00186296	NA	Pcar_Contig128_G00048/Pcar_Contig4_G00280	Pcar_Contig128_G00048/LKHA4
R-HSA-9020265	Biosynthesis of aspirin-triggered D-series resolvins	2/105	4/13213	0.000371432	0.00186296	NA	Pcar_Contig128_G00048/Pcar_Contig4_G00280	Pcar_Contig128_G00048/LKHA4
R-HSA-9023661	Biosynthesis of E-series 18(R)-resolvins	2/105	4/13213	0.000371432	0.00186296	NA	Pcar_Contig128_G00048/Pcar_Contig4_G00280	Pcar_Contig128_G00048/LKHA4
mmu05166	Human T-cell leukemia virus 1 infection	9/105	280/13213	0.000385461	0.00192831	NA	Pcar_Contig295_G00003/Pcar_Contig385_G00002/Pcar_Contig395_G00001/Pcar_Contig785_G00001/Pcar_Contig276_G00001/Pcar_Contig343_G00001/Pcar_Contig717_G00001/Pcar_Contig250_G00005/Pcar_Contig669_G00001	DRB3/DRB3/Pcar_Contig395_G00001/Pcar_Contig785_G00001/Pcar_Contig276_G00001/Pcar_Contig343_G00001/Pcar_Contig717_G00001/HB2D/Pcar_Contig669_G00001
cmy05168	Herpes simplex virus 1 infection	11/105	420/13213	0.000499587	0.00249276	NA	Pcar_Contig242_G00001/Pcar_Contig311_G00001/Pcar_Contig281_G00002/Pcar_Contig295_G00003/Pcar_Contig385_G00002/Pcar_Contig395_G00001/Pcar_Contig785_G00001/Pcar_Contig250_G00005/Pcar_Contig321_G00002/Pcar_Contig301_G00002/Pcar_Contig669_G00001	Pcar_Contig242_G00001/Pcar_Contig311_G00001/HB2D/DRB3/DRB3/Pcar_Contig395_G00001/Pcar_Contig785_G00001/HB2D/HB2D/Pcar_Contig301_G00002/Pcar_Contig669_G00001
syndecan_1_pathway	Syndecan-1-mediated signaling events	3/105	20/13213	0.000503841	0.00250102	NA	Pcar_Contig81_G00033/Pcar_Contig81_G00034/Pcar_Contig81_G00035	HPSE/Pcar_Contig81_G00034/HPSE
thrombin_par4_pathway	PAR4-mediated thrombin signaling events	3/105	20/13213	0.000503841	0.00250102	NA	Pcar_Contig109_G00006/Pcar_Contig187_G00019/Pcar_Contig252_G00004	Pcar_Contig109_G00006/Pcar_Contig187_G00019/Pcar_Contig252_G00004
fch04145	Phagosome	9/105	292/13213	0.000522675	0.00258785	NA	Pcar_Contig281_G00002/Pcar_Contig295_G00003/Pcar_Contig385_G00002/Pcar_Contig395_G00001/Pcar_Contig785_G00001/Pcar_Contig238_G00011/Pcar_Contig321_G00002/Pcar_Contig301_G00002/Pcar_Contig669_G00001	HB2D/DRB3/DRB3/Pcar_Contig395_G00001/Pcar_Contig785_G00001/Pcar_Contig238_G00011/HB2D/Pcar_Contig301_G00002/Pcar_Contig669_G00001
R-GGA-2132295	MHC class II antigen presentation	3/105	21/13213	0.000584429	0.00288618	NA	Pcar_Contig276_G00001/Pcar_Contig343_G00001/Pcar_Contig717_G00001	Pcar_Contig276_G00001/Pcar_Contig343_G00001/Pcar_Contig717_G00001
xtr04145	Phagosome	9/105	297/13213	0.000590613	0.00290926	NA	Pcar_Contig281_G00002/Pcar_Contig295_G00003/Pcar_Contig385_G00002/Pcar_Contig395_G00001/Pcar_Contig785_G00001/Pcar_Contig250_G00005/Pcar_Contig321_G00002/Pcar_Contig301_G00002/Pcar_Contig669_G00001	HB2D/DRB3/DRB3/Pcar_Contig395_G00001/Pcar_Contig785_G00001/HB2D/HB2D/Pcar_Contig301_G00002/Pcar_Contig669_G00001
R-GGA-74713	IRS activation	2/105	5/13213	0.000615839	0.00299522	NA	Pcar_Contig257_G00001/Pcar_Contig257_G00002	Pcar_Contig257_G00001/Pcar_Contig257_G00002
R-HSA-9018676	Biosynthesis of D-series resolvins	2/105	5/13213	0.000615839	0.00299522	NA	Pcar_Contig128_G00048/Pcar_Contig4_G00280	Pcar_Contig128_G00048/LKHA4
R-HSA-9018681	Biosynthesis of protectins	2/105	5/13213	0.000615839	0.00299522	NA	Pcar_Contig128_G00048/Pcar_Contig4_G00280	Pcar_Contig128_G00048/LKHA4
R-HSA-9018896	Biosynthesis of E-series 18(S)-resolvins	2/105	5/13213	0.000615839	0.00299522	NA	Pcar_Contig128_G00048/Pcar_Contig4_G00280	Pcar_Contig128_G00048/LKHA4
R-MMU-9018896	Biosynthesis of E-series 18(S)-resolvins	2/105	5/13213	0.000615839	0.00299522	NA	Pcar_Contig128_G00048/Pcar_Contig4_G00280	Pcar_Contig128_G00048/LKHA4
fch05164	Influenza A	8/105	239/13213	0.000628835	0.00305072	NA	Pcar_Contig281_G00002/Pcar_Contig295_G00003/Pcar_Contig385_G00002/Pcar_Contig395_G00001/Pcar_Contig785_G00001/Pcar_Contig321_G00002/Pcar_Contig301_G00002/Pcar_Contig669_G00001	HB2D/DRB3/DRB3/Pcar_Contig395_G00001/Pcar_Contig785_G00001/HB2D/Pcar_Contig301_G00002/Pcar_Contig669_G00001
pss05168	Herpes simplex virus 1 infection	11/105	435/13213	0.000668928	0.00323708	NA	Pcar_Contig242_G00001/Pcar_Contig392_G00001/Pcar_Contig281_G00002/Pcar_Contig295_G00003/Pcar_Contig385_G00002/Pcar_Contig395_G00001/Pcar_Contig785_G00001/Pcar_Contig250_G00005/Pcar_Contig321_G00002/Pcar_Contig301_G00002/Pcar_Contig669_G00001	Pcar_Contig242_G00001/ZN440/HB2D/DRB3/DRB3/Pcar_Contig395_G00001/Pcar_Contig785_G00001/HB2D/HB2D/Pcar_Contig301_G00002/Pcar_Contig669_G00001
fpg05164	Influenza A	8/105	246/13213	0.000759502	0.00366617	NA	Pcar_Contig281_G00002/Pcar_Contig295_G00003/Pcar_Contig385_G00002/Pcar_Contig395_G00001/Pcar_Contig785_G00001/Pcar_Contig321_G00002/Pcar_Contig301_G00002/Pcar_Contig669_G00001	HB2D/DRB3/DRB3/Pcar_Contig395_G00001/Pcar_Contig785_G00001/HB2D/Pcar_Contig301_G00002/Pcar_Contig669_G00001
gga00531	Glycosaminoglycan degradation	3/105	23/13213	0.000769282	0.00368566	NA	Pcar_Contig81_G00033/Pcar_Contig81_G00034/Pcar_Contig81_G00035	HPSE/Pcar_Contig81_G00034/HPSE
R-HSA-5627117	RHO GTPases Activate ROCKs	3/105	23/13213	0.000769282	0.00368566	NA	Pcar_Contig109_G00006/Pcar_Contig187_G00019/Pcar_Contig252_G00004	Pcar_Contig109_G00006/Pcar_Contig187_G00019/Pcar_Contig252_G00004
R-MMU-2024096	HS-GAG degradation	3/105	23/13213	0.000769282	0.00368566	NA	Pcar_Contig81_G00033/Pcar_Contig81_G00034/Pcar_Contig81_G00035	HPSE/Pcar_Contig81_G00034/HPSE
amj00531	Glycosaminoglycan degradation	3/105	24/13213	0.000874121	0.00403731	NA	Pcar_Contig81_G00033/Pcar_Contig81_G00034/Pcar_Contig81_G00035	HPSE/Pcar_Contig81_G00034/HPSE
apla00531	Glycosaminoglycan degradation	3/105	24/13213	0.000874121	0.00403731	NA	Pcar_Contig81_G00033/Pcar_Contig81_G00034/Pcar_Contig81_G00035	HPSE/Pcar_Contig81_G00034/HPSE
asn00531	Glycosaminoglycan degradation	3/105	24/13213	0.000874121	0.00403731	NA	Pcar_Contig81_G00033/Pcar_Contig81_G00034/Pcar_Contig81_G00035	HPSE/Pcar_Contig81_G00034/HPSE
bom00531	Glycosaminoglycan degradation	3/105	24/13213	0.000874121	0.00403731	NA	Pcar_Contig81_G00033/Pcar_Contig81_G00034/Pcar_Contig81_G00035	HPSE/Pcar_Contig81_G00034/HPSE
cpic00531	Glycosaminoglycan degradation	3/105	24/13213	0.000874121	0.00403731	NA	Pcar_Contig81_G00033/Pcar_Contig81_G00034/Pcar_Contig81_G00035	HPSE/Pcar_Contig81_G00034/HPSE
fch00531	Glycosaminoglycan degradation	3/105	24/13213	0.000874121	0.00403731	NA	Pcar_Contig81_G00033/Pcar_Contig81_G00034/Pcar_Contig81_G00035	HPSE/Pcar_Contig81_G00034/HPSE
fpg00531	Glycosaminoglycan degradation	3/105	24/13213	0.000874121	0.00403731	NA	Pcar_Contig81_G00033/Pcar_Contig81_G00034/Pcar_Contig81_G00035	HPSE/Pcar_Contig81_G00034/HPSE
mcal00531	Glycosaminoglycan degradation	3/105	24/13213	0.000874121	0.00403731	NA	Pcar_Contig81_G00033/Pcar_Contig81_G00034/Pcar_Contig81_G00035	HPSE/Pcar_Contig81_G00034/HPSE
mmu00531	Glycosaminoglycan degradation	3/105	24/13213	0.000874121	0.00403731	NA	Pcar_Contig81_G00033/Pcar_Contig81_G00034/Pcar_Contig81_G00035	HPSE/Pcar_Contig81_G00034/HPSE
mpah00531	Glycosaminoglycan degradation	3/105	24/13213	0.000874121	0.00403731	NA	Pcar_Contig81_G00033/Pcar_Contig81_G00034/Pcar_Contig81_G00035	HPSE/Pcar_Contig81_G00034/HPSE
oaa00531	Glycosaminoglycan degradation	3/105	24/13213	0.000874121	0.00403731	NA	Pcar_Contig81_G00033/Pcar_Contig81_G00034/Pcar_Contig81_G00035	HPSE/Pcar_Contig81_G00034/HPSE
pbi00531	Glycosaminoglycan degradation	3/105	24/13213	0.000874121	0.00403731	NA	Pcar_Contig81_G00033/Pcar_Contig81_G00034/Pcar_Contig81_G00035	HPSE/Pcar_Contig81_G00034/HPSE
phi00531	Glycosaminoglycan degradation	3/105	24/13213	0.000874121	0.00403731	NA	Pcar_Contig81_G00033/Pcar_Contig81_G00034/Pcar_Contig81_G00035	HPSE/Pcar_Contig81_G00034/HPSE
pmaj00531	Glycosaminoglycan degradation	3/105	24/13213	0.000874121	0.00403731	NA	Pcar_Contig81_G00033/Pcar_Contig81_G00034/Pcar_Contig81_G00035	HPSE/Pcar_Contig81_G00034/HPSE
pmur00531	Glycosaminoglycan degradation	3/105	24/13213	0.000874121	0.00403731	NA	Pcar_Contig81_G00033/Pcar_Contig81_G00034/Pcar_Contig81_G00035	HPSE/Pcar_Contig81_G00034/HPSE
R-GGA-264876	Insulin processing	2/105	6/13213	0.000918965	0.00421411	NA	Pcar_Contig257_G00001/Pcar_Contig257_G00002	Pcar_Contig257_G00001/Pcar_Contig257_G00002
R-HSA-9018679	Biosynthesis of EPA-derived SPMs	2/105	6/13213	0.000918965	0.00421411	NA	Pcar_Contig128_G00048/Pcar_Contig4_G00280	Pcar_Contig128_G00048/LKHA4
R-MMU-9018679	Biosynthesis of EPA-derived SPMs	2/105	6/13213	0.000918965	0.00421411	NA	Pcar_Contig128_G00048/Pcar_Contig4_G00280	Pcar_Contig128_G00048/LKHA4
100218	caspase cascade in apoptosis	3/105	25/13213	0.000987608	0.00439292	NA	Pcar_Contig23_G00085/Pcar_Contig34_G00046/Pcar_Contig34_G00047	BIR7A/DFFB/DFFB
bta00531	Glycosaminoglycan degradation	3/105	25/13213	0.000987608	0.00439292	NA	Pcar_Contig81_G00033/Pcar_Contig81_G00034/Pcar_Contig81_G00035	HPSE/Pcar_Contig81_G00034/HPSE
cmy00531	Glycosaminoglycan degradation	3/105	25/13213	0.000987608	0.00439292	NA	Pcar_Contig81_G00033/Pcar_Contig81_G00034/Pcar_Contig81_G00035	HPSE/Pcar_Contig81_G00034/HPSE
eai00531	Glycosaminoglycan degradation	3/105	25/13213	0.000987608	0.00439292	NA	Pcar_Contig81_G00033/Pcar_Contig81_G00034/Pcar_Contig81_G00035	HPSE/Pcar_Contig81_G00034/HPSE
ecb00531	Glycosaminoglycan degradation	3/105	25/13213	0.000987608	0.00439292	NA	Pcar_Contig81_G00033/Pcar_Contig81_G00034/Pcar_Contig81_G00035	HPSE/Pcar_Contig81_G00034/HPSE
epz00531	Glycosaminoglycan degradation	3/105	25/13213	0.000987608	0.00439292	NA	Pcar_Contig81_G00033/Pcar_Contig81_G00034/Pcar_Contig81_G00035	HPSE/Pcar_Contig81_G00034/HPSE
hsa00531	Glycosaminoglycan degradation	3/105	25/13213	0.000987608	0.00439292	NA	Pcar_Contig81_G00033/Pcar_Contig81_G00034/Pcar_Contig81_G00035	HPSE/Pcar_Contig81_G00034/HPSE
lcm00531	Glycosaminoglycan degradation	3/105	25/13213	0.000987608	0.00439292	NA	Pcar_Contig81_G00033/Pcar_Contig81_G00034/Pcar_Contig81_G00035	HPSE/Pcar_Contig81_G00034/HPSE
npr00531	Glycosaminoglycan degradation	3/105	25/13213	0.000987608	0.00439292	NA	Pcar_Contig81_G00033/Pcar_Contig81_G00034/Pcar_Contig81_G00035	HPSE/Pcar_Contig81_G00034/HPSE
R-HSA-416572	Sema4D induced cell migration and growth-cone collapse	3/105	25/13213	0.000987608	0.00439292	NA	Pcar_Contig109_G00006/Pcar_Contig187_G00019/Pcar_Contig252_G00004	Pcar_Contig109_G00006/Pcar_Contig187_G00019/Pcar_Contig252_G00004
tgu00531	Glycosaminoglycan degradation	3/105	25/13213	0.000987608	0.00439292	NA	Pcar_Contig81_G00033/Pcar_Contig81_G00034/Pcar_Contig81_G00035	HPSE/Pcar_Contig81_G00034/HPSE
xla00531	Glycosaminoglycan degradation	3/105	25/13213	0.000987608	0.00439292	NA	Pcar_Contig81_G00033/Pcar_Contig81_G00034/Pcar_Contig81_G00035	HPSE/Pcar_Contig81_G00034/HPSE
xtr00531	Glycosaminoglycan degradation	3/105	25/13213	0.000987608	0.00439292	NA	Pcar_Contig81_G00033/Pcar_Contig81_G00034/Pcar_Contig81_G00035	HPSE/Pcar_Contig81_G00034/HPSE
biu00531	Glycosaminoglycan degradation	3/105	26/13213	0.00111001	0.00491466	NA	Pcar_Contig81_G00033/Pcar_Contig81_G00034/Pcar_Contig81_G00035	HPSE/Pcar_Contig81_G00034/HPSE
pss00531	Glycosaminoglycan degradation	3/105	26/13213	0.00111001	0.00491466	NA	Pcar_Contig81_G00033/Pcar_Contig81_G00034/Pcar_Contig81_G00035	HPSE/Pcar_Contig81_G00034/HPSE
100215	ccr3 signaling in eosinophils	3/105	27/13213	0.00124158	0.00547206	NA	Pcar_Contig109_G00006/Pcar_Contig187_G00019/Pcar_Contig252_G00004	Pcar_Contig109_G00006/Pcar_Contig187_G00019/Pcar_Contig252_G00004
R-HSA-2024096	HS-GAG degradation	3/105	27/13213	0.00124158	0.00547206	NA	Pcar_Contig81_G00033/Pcar_Contig81_G00034/Pcar_Contig81_G00035	HPSE/Pcar_Contig81_G00034/HPSE
PWY66-375	leukotriene biosynthesis	2/105	7/13213	0.00127988	0.00561515	NA	Pcar_Contig128_G00048/Pcar_Contig4_G00280	Pcar_Contig128_G00048/LKHA4
R-GGA-74749	Signal attenuation	2/105	7/13213	0.00127988	0.00561515	NA	Pcar_Contig257_G00001/Pcar_Contig257_G00002	Pcar_Contig257_G00001/Pcar_Contig257_G00002
R-HSA-400685	Sema4D in semaphorin signaling	3/105	28/13213	0.00138259	0.00605195	NA	Pcar_Contig109_G00006/Pcar_Contig187_G00019/Pcar_Contig252_G00004	Pcar_Contig109_G00006/Pcar_Contig187_G00019/Pcar_Contig252_G00004
xtr05168	Herpes simplex virus 1 infection	9/105	338/13213	0.00146824	0.00641231	NA	Pcar_Contig281_G00002/Pcar_Contig295_G00003/Pcar_Contig385_G00002/Pcar_Contig395_G00001/Pcar_Contig785_G00001/Pcar_Contig250_G00005/Pcar_Contig321_G00002/Pcar_Contig301_G00002/Pcar_Contig669_G00001	HB2D/DRB3/DRB3/Pcar_Contig395_G00001/Pcar_Contig785_G00001/HB2D/HB2D/Pcar_Contig301_G00002/Pcar_Contig669_G00001
R-MMU-109581	Apoptosis	5/105	108/13213	0.00167944	0.00731812	NA	Pcar_Contig23_G00085/Pcar_Contig34_G00046/Pcar_Contig34_G00047/Pcar_Contig67_G00039/Pcar_Contig67_G00043	BIR7A/DFFB/DFFB/Pcar_Contig67_G00039/Pcar_Contig67_G00043
R-GGA-422085	Synthesis, secretion, and deacylation of Ghrelin	2/105	8/13213	0.00169766	0.00738081	NA	Pcar_Contig257_G00001/Pcar_Contig257_G00002	Pcar_Contig257_G00001/Pcar_Contig257_G00002
R-MMU-202430	Translocation of ZAP-70 to Immunological synapse	3/105	31/13213	0.00186456	0.00808817	NA	Pcar_Contig281_G00002/Pcar_Contig321_G00002/Pcar_Contig301_G00002	HB2D/HB2D/Pcar_Contig301_G00002
fpg04514	Cell adhesion molecules (CAMs)	8/105	285/13213	0.00194356	0.00841191	NA	Pcar_Contig281_G00002/Pcar_Contig295_G00003/Pcar_Contig385_G00002/Pcar_Contig395_G00001/Pcar_Contig785_G00001/Pcar_Contig321_G00002/Pcar_Contig301_G00002/Pcar_Contig669_G00001	HB2D/DRB3/DRB3/Pcar_Contig395_G00001/Pcar_Contig785_G00001/HB2D/Pcar_Contig301_G00002/Pcar_Contig669_G00001
fch04514	Cell adhesion molecules (CAMs)	8/105	288/13213	0.00207477	0.00895968	NA	Pcar_Contig281_G00002/Pcar_Contig295_G00003/Pcar_Contig385_G00002/Pcar_Contig395_G00001/Pcar_Contig785_G00001/Pcar_Contig321_G00002/Pcar_Contig301_G00002/Pcar_Contig669_G00001	HB2D/DRB3/DRB3/Pcar_Contig395_G00001/Pcar_Contig785_G00001/HB2D/Pcar_Contig301_G00002/Pcar_Contig669_G00001
R-GGA-140342	Apoptosis induced DNA fragmentation	2/105	9/13213	0.00217141	0.00931432	NA	Pcar_Contig34_G00046/Pcar_Contig34_G00047	DFFB/DFFB
R-HSA-74713	IRS activation	2/105	9/13213	0.00217141	0.00931432	NA	Pcar_Contig257_G00001/Pcar_Contig257_G00002	Pcar_Contig257_G00001/Pcar_Contig257_G00002
R-MMU-74713	IRS activation	2/105	9/13213	0.00217141	0.00931432	NA	Pcar_Contig257_G00001/Pcar_Contig257_G00002	Pcar_Contig257_G00001/Pcar_Contig257_G00002
R-MMU-416482	G alpha (12/13) signalling events	3/105	33/13213	0.00223731	0.00957567	NA	Pcar_Contig109_G00006/Pcar_Contig187_G00019/Pcar_Contig252_G00004	Pcar_Contig109_G00006/Pcar_Contig187_G00019/Pcar_Contig252_G00004
fpg04145	Phagosome	8/105	292/13213	0.00226049	0.00965347	NA	Pcar_Contig281_G00002/Pcar_Contig295_G00003/Pcar_Contig385_G00002/Pcar_Contig395_G00001/Pcar_Contig785_G00001/Pcar_Contig321_G00002/Pcar_Contig301_G00002/Pcar_Contig669_G00001	HB2D/DRB3/DRB3/Pcar_Contig395_G00001/Pcar_Contig785_G00001/HB2D/Pcar_Contig301_G00002/Pcar_Contig669_G00001
R-MMU-5357801	Programmed Cell Death	5/105	116/13213	0.00229883	0.00979547	NA	Pcar_Contig23_G00085/Pcar_Contig34_G00046/Pcar_Contig34_G00047/Pcar_Contig67_G00039/Pcar_Contig67_G00043	BIR7A/DFFB/DFFB/Pcar_Contig67_G00039/Pcar_Contig67_G00043
R-HSA-3928663	EPHA-mediated growth cone collapse	3/105	34/13213	0.00243975	0.010373	NA	Pcar_Contig109_G00006/Pcar_Contig187_G00019/Pcar_Contig252_G00004	Pcar_Contig109_G00006/Pcar_Contig187_G00019/Pcar_Contig252_G00004
R-MMU-202427	Phosphorylation of CD3 and TCR zeta chains	3/105	35/13213	0.00265319	0.0112556	NA	Pcar_Contig281_G00002/Pcar_Contig321_G00002/Pcar_Contig301_G00002	HB2D/HB2D/Pcar_Contig301_G00002
R-BTA-2142691	Synthesis of Leukotrienes (LT) and Eoxins (EX)	2/105	10/13213	0.00270021	0.0114299	NA	Pcar_Contig128_G00048/Pcar_Contig4_G00280	Pcar_Contig128_G00048/LKHA4
R-MMU-389948	PD-1 signaling	3/105	36/13213	0.00287781	0.0121549	NA	Pcar_Contig281_G00002/Pcar_Contig321_G00002/Pcar_Contig301_G00002	HB2D/HB2D/Pcar_Contig301_G00002
tgu05168	Herpes simplex virus 1 infection	8/105	305/13213	0.002956	0.0124579	NA	Pcar_Contig296_G00001/Pcar_Contig311_G00001/Pcar_Contig354_G00001/Pcar_Contig392_G00001/Pcar_Contig295_G00003/Pcar_Contig343_G00001/Pcar_Contig250_G00005/Pcar_Contig301_G00002	Pcar_Contig296_G00001/Pcar_Contig311_G00001/Pcar_Contig354_G00001/ZN440/DRB3/Pcar_Contig343_G00001/HB2D/Pcar_Contig301_G00002
R-BTA-9018678	Biosynthesis of specialized proresolving mediators (SPMs)	2/105	11/13213	0.00328318	0.0138066	NA	Pcar_Contig128_G00048/Pcar_Contig4_G00280	Pcar_Contig128_G00048/LKHA4
avb3_opn_pathway	Osteopontin-mediated events	3/105	38/13213	0.00336134	0.0141044	NA	Pcar_Contig109_G00006/Pcar_Contig187_G00019/Pcar_Contig252_G00004	Pcar_Contig109_G00006/Pcar_Contig187_G00019/Pcar_Contig252_G00004
bom05205	Proteoglycans in cancer	7/105	247/13213	0.00352765	0.0147701	NA	Pcar_Contig81_G00033/Pcar_Contig81_G00034/Pcar_Contig81_G00035/Pcar_Contig109_G00006/Pcar_Contig187_G00019/Pcar_Contig252_G00004/Pcar_Contig257_G00001	HPSE/Pcar_Contig81_G00034/HPSE/Pcar_Contig109_G00006/Pcar_Contig187_G00019/Pcar_Contig252_G00004/Pcar_Contig257_G00001
R-BTA-3371568	Attenuation phase	2/105	12/13213	0.00391945	0.016375	NA	Pcar_Contig238_G00010/Pcar_Contig238_G00015	Pcar_Contig238_G00010/DNJB1
100187	apoptotic dna-fragmentation and tissue homeostasis	2/105	13/13213	0.00460815	0.0191278	NA	Pcar_Contig34_G00046/Pcar_Contig34_G00047	DFFB/DFFB
R-HSA-74749	Signal attenuation	2/105	13/13213	0.00460815	0.0191278	NA	Pcar_Contig257_G00001/Pcar_Contig257_G00002	Pcar_Contig257_G00001/Pcar_Contig257_G00002
R-MMU-74749	Signal attenuation	2/105	13/13213	0.00460815	0.0191278	NA	Pcar_Contig257_G00001/Pcar_Contig257_G00002	Pcar_Contig257_G00001/Pcar_Contig257_G00002
R-MMU-202433	Generation of second messenger molecules	3/105	43/13213	0.0047783	0.0197914	NA	Pcar_Contig281_G00002/Pcar_Contig321_G00002/Pcar_Contig301_G00002	HB2D/HB2D/Pcar_Contig301_G00002
P00016	Cytoskeletal regulation by Rho GTPase	4/105	88/13213	0.00526781	0.0217721	NA	Pcar_Contig283_G00001/Pcar_Contig109_G00006/Pcar_Contig187_G00019/Pcar_Contig252_G00004	Pcar_Contig283_G00001/Pcar_Contig109_G00006/Pcar_Contig187_G00019/Pcar_Contig252_G00004
R-HSA-176974	Unwinding of DNA	2/105	14/13213	0.00534842	0.0220108	NA	Pcar_Contig249_G00003/Pcar_Contig53_G00001	MCM6/Pcar_Contig53_G00001
R-MMU-264876	Insulin processing	2/105	14/13213	0.00534842	0.0220108	NA	Pcar_Contig257_G00001/Pcar_Contig257_G00002	Pcar_Contig257_G00001/Pcar_Contig257_G00002
tgu04672	Intestinal immune network for IgA production	4/105	90/13213	0.0057031	0.0234204	NA	Pcar_Contig295_G00003/Pcar_Contig343_G00001/Pcar_Contig250_G00005/Pcar_Contig301_G00002	DRB3/Pcar_Contig343_G00001/HB2D/Pcar_Contig301_G00002
R-MMU-2132295	MHC class II antigen presentation	5/105	144/13213	0.00579186	0.0237343	NA	Pcar_Contig281_G00002/Pcar_Contig276_G00001/Pcar_Contig717_G00001/Pcar_Contig321_G00002/Pcar_Contig301_G00002	HB2D/Pcar_Contig276_G00001/Pcar_Contig717_G00001/HB2D/Pcar_Contig301_G00002
100124	insulin signaling pathway	2/105	15/13213	0.0061394	0.0251051	NA	Pcar_Contig257_G00001/Pcar_Contig257_G00002	Pcar_Contig257_G00001/Pcar_Contig257_G00002
er_nongenomic_pathway	Plasma membrane estrogen receptor signaling	3/105	49/13213	0.00689275	0.0281259	NA	Pcar_Contig109_G00006/Pcar_Contig187_G00019/Pcar_Contig252_G00004	Pcar_Contig109_G00006/Pcar_Contig187_G00019/Pcar_Contig252_G00004
R-BTA-5687128	MAPK6/MAPK4 signaling	2/105	16/13213	0.00698028	0.0283032	NA	Pcar_Contig238_G00010/Pcar_Contig238_G00015	Pcar_Contig238_G00010/DNJB1
R-MMU-2142691	Synthesis of Leukotrienes (LT) and Eoxins (EX)	2/105	16/13213	0.00698028	0.0283032	NA	Pcar_Contig128_G00048/Pcar_Contig4_G00280	Pcar_Contig128_G00048/LKHA4
R-MMU-3371568	Attenuation phase	2/105	16/13213	0.00698028	0.0283032	NA	Pcar_Contig238_G00010/Pcar_Contig238_G00015	Pcar_Contig238_G00010/DNJB1
100023	lck and fyn tyrosine kinases in initiation of tcr activation	2/105	17/13213	0.00787021	0.0316451	NA	Pcar_Contig276_G00001/Pcar_Contig717_G00001	Pcar_Contig276_G00001/Pcar_Contig717_G00001
100035	granzyme a mediated apoptosis pathway	2/105	17/13213	0.00787021	0.0316451	NA	Pcar_Contig34_G00046/Pcar_Contig34_G00047	DFFB/DFFB
R-HSA-2142691	Synthesis of Leukotrienes (LT) and Eoxins (EX)	2/105	17/13213	0.00787021	0.0316451	NA	Pcar_Contig128_G00048/Pcar_Contig4_G00280	Pcar_Contig128_G00048/LKHA4
R-MMU-9018678	Biosynthesis of specialized proresolving mediators (SPMs)	2/105	17/13213	0.00787021	0.0316451	NA	Pcar_Contig128_G00048/Pcar_Contig4_G00280	Pcar_Contig128_G00048/LKHA4
R-MMU-3928662	EPHB-mediated forward signaling	3/105	53/13213	0.00856607	0.0342999	NA	Pcar_Contig109_G00006/Pcar_Contig187_G00019/Pcar_Contig252_G00004	Pcar_Contig109_G00006/Pcar_Contig187_G00019/Pcar_Contig252_G00004
thrombin_par1_pathway	PAR1-mediated thrombin signaling events	3/105	53/13213	0.00856607	0.0342999	NA	Pcar_Contig109_G00006/Pcar_Contig187_G00019/Pcar_Contig252_G00004	Pcar_Contig109_G00006/Pcar_Contig187_G00019/Pcar_Contig252_G00004
100127	il 4 signaling pathway	2/105	18/13213	0.00880838	0.0350515	NA	Pcar_Contig276_G00001/Pcar_Contig717_G00001	Pcar_Contig276_G00001/Pcar_Contig717_G00001
R-HSA-2559584	Formation of Senescence-Associated Heterochromatin Foci (SAHF)	2/105	18/13213	0.00880838	0.0350515	NA	Pcar_Contig67_G00039/Pcar_Contig67_G00043	Pcar_Contig67_G00039/Pcar_Contig67_G00043
R-HSA-3371568	Attenuation phase	2/105	18/13213	0.00880838	0.0350515	NA	Pcar_Contig238_G00010/Pcar_Contig238_G00015	Pcar_Contig238_G00010/DNJB1
R-HSA-3928662	EPHB-mediated forward signaling	3/105	54/13213	0.00901834	0.035813	NA	Pcar_Contig109_G00006/Pcar_Contig187_G00019/Pcar_Contig252_G00004	Pcar_Contig109_G00006/Pcar_Contig187_G00019/Pcar_Contig252_G00004
eai04810	Regulation of actin cytoskeleton	6/105	226/13213	0.0092588	0.0366923	NA	Pcar_Contig283_G00001/Pcar_Contig109_G00006/Pcar_Contig187_G00019/Pcar_Contig252_G00004/Pcar_Contig257_G00001/Pcar_Contig257_G00002	Pcar_Contig283_G00001/Pcar_Contig109_G00006/Pcar_Contig187_G00019/Pcar_Contig252_G00004/Pcar_Contig257_G00001/Pcar_Contig257_G00002
rhoa_pathway	RhoA signaling pathway	3/105	55/13213	0.00948435	0.037509	NA	Pcar_Contig109_G00006/Pcar_Contig187_G00019/Pcar_Contig252_G00004	Pcar_Contig109_G00006/Pcar_Contig187_G00019/Pcar_Contig252_G00004
mpah04810	Regulation of actin cytoskeleton	6/105	228/13213	0.00964466	0.0380648	NA	Pcar_Contig283_G00001/Pcar_Contig109_G00006/Pcar_Contig187_G00019/Pcar_Contig252_G00004/Pcar_Contig257_G00001/Pcar_Contig257_G00002	Pcar_Contig283_G00001/Pcar_Contig109_G00006/Pcar_Contig187_G00019/Pcar_Contig252_G00004/Pcar_Contig257_G00001/Pcar_Contig257_G00002
R-GGA-75153	Apoptotic execution phase	2/105	19/13213	0.00979399	0.038418	NA	Pcar_Contig34_G00046/Pcar_Contig34_G00047	DFFB/DFFB
R-GGA-77387	Insulin receptor recycling	2/105	19/13213	0.00979399	0.038418	NA	Pcar_Contig257_G00001/Pcar_Contig257_G00002	Pcar_Contig257_G00001/Pcar_Contig257_G00002
R-MMU-422085	Synthesis, secretion, and deacylation of Ghrelin	2/105	19/13213	0.00979399	0.038418	NA	Pcar_Contig257_G00001/Pcar_Contig257_G00002	Pcar_Contig257_G00001/Pcar_Contig257_G00002
mcal04810	Regulation of actin cytoskeleton	6/105	229/13213	0.00984183	0.0385272	NA	Pcar_Contig283_G00001/Pcar_Contig109_G00006/Pcar_Contig187_G00019/Pcar_Contig252_G00004/Pcar_Contig257_G00001/Pcar_Contig257_G00002	Pcar_Contig283_G00001/Pcar_Contig109_G00006/Pcar_Contig187_G00019/Pcar_Contig252_G00004/Pcar_Contig257_G00001/Pcar_Contig257_G00002
apla05168	Herpes simplex virus 1 infection	7/105	300/13213	0.00994223	0.0388413	NA	Pcar_Contig242_G00001/Pcar_Contig289_G00001/Pcar_Contig311_G00001/Pcar_Contig345_G00001/Pcar_Contig392_G00001/Pcar_Contig438_G00001/Pcar_Contig481_G00001	Pcar_Contig242_G00001/ZN557/Pcar_Contig311_G00001/Pcar_Contig345_G00001/ZN440/Pcar_Contig438_G00001/Pcar_Contig481_G00001
R-HSA-6803157	Antimicrobial peptides	3/105	56/13213	0.00996421	0.0388483	NA	Pcar_Contig207_G00002/Pcar_Contig93_G00001/Pcar_Contig8_G00398	Pcar_Contig207_G00002/Pcar_Contig93_G00001/Pcar_Contig8_G00398
biu04810	Regulation of actin cytoskeleton	6/105	230/13213	0.0100419	0.039072	NA	Pcar_Contig283_G00001/Pcar_Contig109_G00006/Pcar_Contig187_G00019/Pcar_Contig252_G00004/Pcar_Contig257_G00001/Pcar_Contig257_G00002	Pcar_Contig283_G00001/Pcar_Contig109_G00006/Pcar_Contig187_G00019/Pcar_Contig252_G00004/Pcar_Contig257_G00001/Pcar_Contig257_G00002
mmu04810	Regulation of actin cytoskeleton	6/105	232/13213	0.0104506	0.0405273	NA	Pcar_Contig283_G00001/Pcar_Contig109_G00006/Pcar_Contig187_G00019/Pcar_Contig252_G00004/Pcar_Contig257_G00001/Pcar_Contig257_G00002	Pcar_Contig283_G00001/Pcar_Contig109_G00006/Pcar_Contig187_G00019/Pcar_Contig252_G00004/Pcar_Contig257_G00001/Pcar_Contig257_G00002
R-MMU-373755	Semaphorin interactions	3/105	57/13213	0.010458	0.0405273	NA	Pcar_Contig109_G00006/Pcar_Contig187_G00019/Pcar_Contig252_G00004	Pcar_Contig109_G00006/Pcar_Contig187_G00019/Pcar_Contig252_G00004
bta04810	Regulation of actin cytoskeleton	6/105	233/13213	0.0106594	0.0411423	NA	Pcar_Contig283_G00001/Pcar_Contig109_G00006/Pcar_Contig187_G00019/Pcar_Contig252_G00004/Pcar_Contig257_G00001/Pcar_Contig257_G00002	Pcar_Contig283_G00001/Pcar_Contig109_G00006/Pcar_Contig187_G00019/Pcar_Contig252_G00004/Pcar_Contig257_G00001/Pcar_Contig257_G00002
oaa05205	Proteoglycans in cancer	6/105	233/13213	0.0106594	0.0411423	NA	Pcar_Contig81_G00033/Pcar_Contig81_G00034/Pcar_Contig81_G00035/Pcar_Contig109_G00006/Pcar_Contig187_G00019/Pcar_Contig252_G00004	HPSE/Pcar_Contig81_G00034/HPSE/Pcar_Contig109_G00006/Pcar_Contig187_G00019/Pcar_Contig252_G00004
R-MMU-2559584	Formation of Senescence-Associated Heterochromatin Foci (SAHF)	2/105	20/13213	0.0108262	0.0417026	NA	Pcar_Contig67_G00039/Pcar_Contig67_G00043	Pcar_Contig67_G00039/Pcar_Contig67_G00043
xla04810	Regulation of actin cytoskeleton	6/105	236/13213	0.0113035	0.0434542	NA	Pcar_Contig283_G00001/Pcar_Contig109_G00006/Pcar_Contig187_G00019/Pcar_Contig252_G00004/Pcar_Contig257_G00001/Pcar_Contig257_G00002	Pcar_Contig283_G00001/Pcar_Contig109_G00006/Pcar_Contig187_G00019/Pcar_Contig252_G00004/Pcar_Contig257_G00001/Pcar_Contig257_G00002
hsa05205	Proteoglycans in cancer	6/105	238/13213	0.0117479	0.0450727	NA	Pcar_Contig81_G00033/Pcar_Contig81_G00034/Pcar_Contig81_G00035/Pcar_Contig109_G00006/Pcar_Contig187_G00019/Pcar_Contig252_G00004	HPSE/Pcar_Contig81_G00034/HPSE/Pcar_Contig109_G00006/Pcar_Contig187_G00019/Pcar_Contig252_G00004
100110	cdk regulation of dna replication	2/105	21/13213	0.0119043	0.0454915	NA	Pcar_Contig249_G00003/Pcar_Contig53_G00001	MCM6/Pcar_Contig53_G00001
R-GGA-2980736	Peptide hormone metabolism	2/105	21/13213	0.0119043	0.0454915	NA	Pcar_Contig257_G00001/Pcar_Contig257_G00002	Pcar_Contig257_G00001/Pcar_Contig257_G00002
ecb05205	Proteoglycans in cancer	6/105	239/13213	0.0119747	0.0456699	NA	Pcar_Contig81_G00033/Pcar_Contig81_G00034/Pcar_Contig81_G00035/Pcar_Contig109_G00006/Pcar_Contig187_G00019/Pcar_Contig252_G00004	HPSE/Pcar_Contig81_G00034/HPSE/Pcar_Contig109_G00006/Pcar_Contig187_G00019/Pcar_Contig252_G00004
mmu05205	Proteoglycans in cancer	6/105	240/13213	0.0122046	0.0464546	NA	Pcar_Contig81_G00033/Pcar_Contig81_G00034/Pcar_Contig81_G00035/Pcar_Contig109_G00006/Pcar_Contig187_G00019/Pcar_Contig252_G00004	HPSE/Pcar_Contig81_G00034/HPSE/Pcar_Contig109_G00006/Pcar_Contig187_G00019/Pcar_Contig252_G00004
100144	hiv-1 nef: negative effector of fas and tnf	3/105	61/13213	0.0125736	0.0475771	NA	Pcar_Contig23_G00085/Pcar_Contig34_G00046/Pcar_Contig34_G00047	BIR7A/DFFB/DFFB
plk1_pathway	PLK1 signaling events	3/105	61/13213	0.0125736	0.0475771	NA	Pcar_Contig109_G00006/Pcar_Contig187_G00019/Pcar_Contig252_G00004	Pcar_Contig109_G00006/Pcar_Contig187_G00019/Pcar_Contig252_G00004
R-MMU-1638091	Heparan sulfate/heparin (HS-GAG) metabolism	3/105	61/13213	0.0125736	0.0475771	NA	Pcar_Contig81_G00033/Pcar_Contig81_G00034/Pcar_Contig81_G00035	HPSE/Pcar_Contig81_G00034/HPSE
mcal05205	Proteoglycans in cancer	6/105	242/13213	0.0126737	0.047768	NA	Pcar_Contig81_G00033/Pcar_Contig81_G00034/Pcar_Contig81_G00035/Pcar_Contig109_G00006/Pcar_Contig187_G00019/Pcar_Contig252_G00004	HPSE/Pcar_Contig81_G00034/HPSE/Pcar_Contig109_G00006/Pcar_Contig187_G00019/Pcar_Contig252_G00004
mpah05205	Proteoglycans in cancer	6/105	242/13213	0.0126737	0.047768	NA	Pcar_Contig81_G00033/Pcar_Contig81_G00034/Pcar_Contig81_G00035/Pcar_Contig109_G00006/Pcar_Contig187_G00019/Pcar_Contig252_G00004	HPSE/Pcar_Contig81_G00034/HPSE/Pcar_Contig109_G00006/Pcar_Contig187_G00019/Pcar_Contig252_G00004
100107	antigen processing and presentation	2/105	22/13213	0.0130275	0.0488149	NA	Pcar_Contig276_G00001/Pcar_Contig717_G00001	Pcar_Contig276_G00001/Pcar_Contig717_G00001
R-BTA-3371571	HSF1-dependent transactivation	2/105	22/13213	0.0130275	0.0488149	NA	Pcar_Contig238_G00010/Pcar_Contig238_G00015	Pcar_Contig238_G00010/DNJB1
R-HSA-210745	Regulation of gene expression in beta cells	2/105	22/13213	0.0130275	0.0488149	NA	Pcar_Contig257_G00001/Pcar_Contig257_G00002	Pcar_Contig257_G00001/Pcar_Contig257_G00002
bta05205	Proteoglycans in cancer	6/105	244/13213	0.0131553	0.0491982	NA	Pcar_Contig81_G00033/Pcar_Contig81_G00034/Pcar_Contig81_G00035/Pcar_Contig109_G00006/Pcar_Contig187_G00019/Pcar_Contig252_G00004	HPSE/Pcar_Contig81_G00034/HPSE/Pcar_Contig109_G00006/Pcar_Contig187_G00019/Pcar_Contig252_G00004
GO:0070886	BP	positive regulation of calcineurin-NFAT signaling cascade	14/145	36/19114	3.62121e-21	8.50985e-19	NA	Pcar_Contig112_G00002/Pcar_Contig13_G00059/Pcar_Contig144_G00007/Pcar_Contig158_G00005/Pcar_Contig16_G00015/Pcar_Contig195_G00005/Pcar_Contig1_G00107/Pcar_Contig259_G00001/Pcar_Contig42_G00034/Pcar_Contig44_G00036/Pcar_Contig47_G00012/Pcar_Contig52_G00004/Pcar_Contig54_G00034/Pcar_Contig7_G00043	CHERP/Pcar_Contig13_G00059/Pcar_Contig144_G00007/Pcar_Contig158_G00005/CHERP/Pcar_Contig195_G00005/CHERP/CHERP/CHERP/Pcar_Contig44_G00036/Pcar_Contig47_G00012/Pcar_Contig52_G00004/Pcar_Contig54_G00034/Pcar_Contig7_G00043
GO:0033017	CC	sarcoplasmic reticulum membrane	14/145	50/19114	8.1763e-19	9.60715e-17	NA	Pcar_Contig112_G00002/Pcar_Contig13_G00059/Pcar_Contig144_G00007/Pcar_Contig158_G00005/Pcar_Contig16_G00015/Pcar_Contig195_G00005/Pcar_Contig1_G00107/Pcar_Contig259_G00001/Pcar_Contig42_G00034/Pcar_Contig44_G00036/Pcar_Contig47_G00012/Pcar_Contig52_G00004/Pcar_Contig54_G00034/Pcar_Contig7_G00043	CHERP/Pcar_Contig13_G00059/Pcar_Contig144_G00007/Pcar_Contig158_G00005/CHERP/Pcar_Contig195_G00005/CHERP/CHERP/CHERP/Pcar_Contig44_G00036/Pcar_Contig47_G00012/Pcar_Contig52_G00004/Pcar_Contig54_G00034/Pcar_Contig7_G00043
GO:0051209	BP	release of sequestered calcium ion into cytosol	14/145	57/19114	6.41321e-18	5.02368e-16	NA	Pcar_Contig112_G00002/Pcar_Contig13_G00059/Pcar_Contig144_G00007/Pcar_Contig158_G00005/Pcar_Contig16_G00015/Pcar_Contig195_G00005/Pcar_Contig1_G00107/Pcar_Contig259_G00001/Pcar_Contig42_G00034/Pcar_Contig44_G00036/Pcar_Contig47_G00012/Pcar_Contig52_G00004/Pcar_Contig54_G00034/Pcar_Contig7_G00043	CHERP/Pcar_Contig13_G00059/Pcar_Contig144_G00007/Pcar_Contig158_G00005/CHERP/Pcar_Contig195_G00005/CHERP/CHERP/CHERP/Pcar_Contig44_G00036/Pcar_Contig47_G00012/Pcar_Contig52_G00004/Pcar_Contig54_G00034/Pcar_Contig7_G00043
GO:0006396	BP	RNA processing	14/145	120/19114	3.72066e-13	2.18589e-11	NA	Pcar_Contig112_G00002/Pcar_Contig13_G00059/Pcar_Contig144_G00007/Pcar_Contig158_G00005/Pcar_Contig16_G00015/Pcar_Contig195_G00005/Pcar_Contig1_G00107/Pcar_Contig259_G00001/Pcar_Contig42_G00034/Pcar_Contig44_G00036/Pcar_Contig47_G00012/Pcar_Contig52_G00004/Pcar_Contig54_G00034/Pcar_Contig7_G00043	CHERP/Pcar_Contig13_G00059/Pcar_Contig144_G00007/Pcar_Contig158_G00005/CHERP/Pcar_Contig195_G00005/CHERP/CHERP/CHERP/Pcar_Contig44_G00036/Pcar_Contig47_G00012/Pcar_Contig52_G00004/Pcar_Contig54_G00034/Pcar_Contig7_G00043
GO:0014909	BP	smooth muscle cell migration	8/145	19/19114	6.35765e-13	2.98809e-11	NA	Pcar_Contig289_G00001/Pcar_Contig296_G00001/Pcar_Contig298_G00001/Pcar_Contig345_G00001/Pcar_Contig354_G00001/Pcar_Contig381_G00001/Pcar_Contig392_G00001/Pcar_Contig438_G00001	ZN557/Pcar_Contig296_G00001/Pcar_Contig298_G00001/Pcar_Contig345_G00001/Pcar_Contig354_G00001/Pcar_Contig381_G00001/ZN440/Pcar_Contig438_G00001
GO:0006874	BP	cellular calcium ion homeostasis	17/145	253/19114	8.90909e-12	3.48939e-10	NA	Pcar_Contig112_G00002/Pcar_Contig13_G00059/Pcar_Contig144_G00007/Pcar_Contig158_G00005/Pcar_Contig16_G00015/Pcar_Contig195_G00005/Pcar_Contig1_G00107/Pcar_Contig259_G00001/Pcar_Contig42_G00034/Pcar_Contig44_G00036/Pcar_Contig47_G00012/Pcar_Contig52_G00004/Pcar_Contig54_G00034/Pcar_Contig7_G00043/Pcar_Contig156_G00021/Pcar_Contig156_G00022/Pcar_Contig156_G00023	CHERP/Pcar_Contig13_G00059/Pcar_Contig144_G00007/Pcar_Contig158_G00005/CHERP/Pcar_Contig195_G00005/CHERP/CHERP/CHERP/Pcar_Contig44_G00036/Pcar_Contig47_G00012/Pcar_Contig52_G00004/Pcar_Contig54_G00034/Pcar_Contig7_G00043/Pcar_Contig156_G00021/Pcar_Contig156_G00022/V2R26
GO:0042613	CC	MHC class II protein complex	12/145	100/19114	1.35963e-11	4.56447e-10	NA	Pcar_Contig281_G00002/Pcar_Contig295_G00003/Pcar_Contig385_G00002/Pcar_Contig395_G00001/Pcar_Contig785_G00001/Pcar_Contig276_G00001/Pcar_Contig343_G00001/Pcar_Contig717_G00001/Pcar_Contig250_G00005/Pcar_Contig321_G00002/Pcar_Contig301_G00002/Pcar_Contig669_G00001	HB2D/DRB3/DRB3/Pcar_Contig395_G00001/Pcar_Contig785_G00001/Pcar_Contig276_G00001/Pcar_Contig343_G00001/Pcar_Contig717_G00001/HB2D/HB2D/Pcar_Contig301_G00002/Pcar_Contig669_G00001
GO:0006807	BP	nitrogen compound metabolic process	8/145	31/19114	6.14582e-11	1.80534e-09	NA	Pcar_Contig289_G00001/Pcar_Contig296_G00001/Pcar_Contig298_G00001/Pcar_Contig345_G00001/Pcar_Contig354_G00001/Pcar_Contig381_G00001/Pcar_Contig392_G00001/Pcar_Contig438_G00001	ZN557/Pcar_Contig296_G00001/Pcar_Contig298_G00001/Pcar_Contig345_G00001/Pcar_Contig354_G00001/Pcar_Contig381_G00001/ZN440/Pcar_Contig438_G00001
GO:0071556	CC	integral component of lumenal side of endoplasmic reticulum membrane	9/145	52/19114	1.80604e-10	4.71578e-09	NA	Pcar_Contig281_G00002/Pcar_Contig295_G00003/Pcar_Contig385_G00002/Pcar_Contig395_G00001/Pcar_Contig785_G00001/Pcar_Contig276_G00001/Pcar_Contig717_G00001/Pcar_Contig321_G00002/Pcar_Contig669_G00001	HB2D/DRB3/DRB3/Pcar_Contig395_G00001/Pcar_Contig785_G00001/Pcar_Contig276_G00001/Pcar_Contig717_G00001/HB2D/Pcar_Contig669_G00001
GO:0030669	CC	clathrin-coated endocytic vesicle membrane	9/145	56/19114	3.6247e-10	8.51804e-09	NA	Pcar_Contig281_G00002/Pcar_Contig295_G00003/Pcar_Contig385_G00002/Pcar_Contig395_G00001/Pcar_Contig785_G00001/Pcar_Contig276_G00001/Pcar_Contig717_G00001/Pcar_Contig321_G00002/Pcar_Contig669_G00001	HB2D/DRB3/DRB3/Pcar_Contig395_G00001/Pcar_Contig785_G00001/Pcar_Contig276_G00001/Pcar_Contig717_G00001/HB2D/Pcar_Contig669_G00001
GO:0044325	MF	transmembrane transporter binding	17/145	323/19114	4.08651e-10	8.73028e-09	NA	Pcar_Contig112_G00002/Pcar_Contig13_G00059/Pcar_Contig144_G00007/Pcar_Contig158_G00005/Pcar_Contig16_G00015/Pcar_Contig195_G00005/Pcar_Contig1_G00107/Pcar_Contig259_G00001/Pcar_Contig42_G00034/Pcar_Contig44_G00036/Pcar_Contig47_G00012/Pcar_Contig52_G00004/Pcar_Contig54_G00034/Pcar_Contig7_G00043/Pcar_Contig156_G00021/Pcar_Contig156_G00022/Pcar_Contig156_G00023	CHERP/Pcar_Contig13_G00059/Pcar_Contig144_G00007/Pcar_Contig158_G00005/CHERP/Pcar_Contig195_G00005/CHERP/CHERP/CHERP/Pcar_Contig44_G00036/Pcar_Contig47_G00012/Pcar_Contig52_G00004/Pcar_Contig54_G00034/Pcar_Contig7_G00043/Pcar_Contig156_G00021/Pcar_Contig156_G00022/V2R26
GO:0048745	BP	smooth muscle tissue development	8/145	42/19114	8.57135e-10	1.55259e-08	NA	Pcar_Contig289_G00001/Pcar_Contig296_G00001/Pcar_Contig298_G00001/Pcar_Contig345_G00001/Pcar_Contig354_G00001/Pcar_Contig381_G00001/Pcar_Contig392_G00001/Pcar_Contig438_G00001	ZN557/Pcar_Contig296_G00001/Pcar_Contig298_G00001/Pcar_Contig345_G00001/Pcar_Contig354_G00001/Pcar_Contig381_G00001/ZN440/Pcar_Contig438_G00001
GO:0019882	BP	antigen processing and presentation	12/145	142/19114	8.58879e-10	1.55259e-08	NA	Pcar_Contig281_G00002/Pcar_Contig295_G00003/Pcar_Contig385_G00002/Pcar_Contig395_G00001/Pcar_Contig785_G00001/Pcar_Contig276_G00001/Pcar_Contig343_G00001/Pcar_Contig717_G00001/Pcar_Contig250_G00005/Pcar_Contig321_G00002/Pcar_Contig301_G00002/Pcar_Contig669_G00001	HB2D/DRB3/DRB3/Pcar_Contig395_G00001/Pcar_Contig785_G00001/Pcar_Contig276_G00001/Pcar_Contig343_G00001/Pcar_Contig717_G00001/HB2D/HB2D/Pcar_Contig301_G00002/Pcar_Contig669_G00001
GO:0032395	MF	MHC class II receptor activity	7/145	30/19114	2.19877e-09	3.6908e-08	NA	Pcar_Contig295_G00003/Pcar_Contig385_G00002/Pcar_Contig785_G00001/Pcar_Contig276_G00001/Pcar_Contig717_G00001/Pcar_Contig321_G00002/Pcar_Contig669_G00001	DRB3/DRB3/Pcar_Contig785_G00001/Pcar_Contig276_G00001/Pcar_Contig717_G00001/HB2D/Pcar_Contig669_G00001
GO:0015074	BP	DNA integration	9/145	74/19114	4.71088e-09	7.38037e-08	NA	Pcar_Contig10_G00131/Pcar_Contig33_G00086/Pcar_Contig6_G00106/Pcar_Contig149_G00022/Pcar_Contig37_G00059/Pcar_Contig10_G00105/Pcar_Contig41_G00099/Pcar_Contig134_G00003/Pcar_Contig13_G00058	Pcar_Contig10_G00131/Pcar_Contig33_G00086/Pcar_Contig6_G00106/POL/PEG10/MOS1T/SETMR/Pcar_Contig134_G00003/POL
GO:0012507	CC	ER to Golgi transport vesicle membrane	9/145	78/19114	7.57591e-09	1.11271e-07	NA	Pcar_Contig281_G00002/Pcar_Contig295_G00003/Pcar_Contig385_G00002/Pcar_Contig395_G00001/Pcar_Contig785_G00001/Pcar_Contig276_G00001/Pcar_Contig717_G00001/Pcar_Contig321_G00002/Pcar_Contig669_G00001	HB2D/DRB3/DRB3/Pcar_Contig395_G00001/Pcar_Contig785_G00001/Pcar_Contig276_G00001/Pcar_Contig717_G00001/HB2D/Pcar_Contig669_G00001
GO:0030658	CC	transport vesicle membrane	9/145	80/19114	9.51088e-09	1.31474e-07	NA	Pcar_Contig281_G00002/Pcar_Contig295_G00003/Pcar_Contig385_G00002/Pcar_Contig395_G00001/Pcar_Contig785_G00001/Pcar_Contig276_G00001/Pcar_Contig717_G00001/Pcar_Contig321_G00002/Pcar_Contig669_G00001	HB2D/DRB3/DRB3/Pcar_Contig395_G00001/Pcar_Contig785_G00001/Pcar_Contig276_G00001/Pcar_Contig717_G00001/HB2D/Pcar_Contig669_G00001
GO:0030134	CC	COPII-coated ER to Golgi transport vesicle	8/145	57/19114	1.09039e-08	1.34863e-07	NA	Pcar_Contig151_G00007/Pcar_Contig160_G00006/Pcar_Contig1_G00237/Pcar_Contig2_G00019/Pcar_Contig2_G00037/Pcar_Contig96_G00009/Pcar_Contig1_G00207/Pcar_Contig61_G00044	Pcar_Contig151_G00007/Pcar_Contig160_G00006/Pcar_Contig1_G00237/Pcar_Contig2_G00019/Pcar_Contig2_G00037/Pcar_Contig96_G00009/Pcar_Contig1_G00207/Pcar_Contig61_G00044
GO:0048008	BP	platelet-derived growth factor receptor signaling pathway	8/145	57/19114	1.09039e-08	1.34863e-07	NA	Pcar_Contig289_G00001/Pcar_Contig296_G00001/Pcar_Contig298_G00001/Pcar_Contig345_G00001/Pcar_Contig354_G00001/Pcar_Contig381_G00001/Pcar_Contig392_G00001/Pcar_Contig438_G00001	ZN557/Pcar_Contig296_G00001/Pcar_Contig298_G00001/Pcar_Contig345_G00001/Pcar_Contig354_G00001/Pcar_Contig381_G00001/ZN440/Pcar_Contig438_G00001
GO:0042605	MF	peptide antigen binding	9/145	82/19114	1.18656e-08	1.39421e-07	NA	Pcar_Contig295_G00003/Pcar_Contig385_G00002/Pcar_Contig395_G00001/Pcar_Contig785_G00001/Pcar_Contig276_G00001/Pcar_Contig717_G00001/Pcar_Contig250_G00005/Pcar_Contig321_G00002/Pcar_Contig669_G00001	DRB3/DRB3/Pcar_Contig395_G00001/Pcar_Contig785_G00001/Pcar_Contig276_G00001/Pcar_Contig717_G00001/HB2D/HB2D/Pcar_Contig669_G00001
GO:0060325	BP	face morphogenesis	8/145	60/19114	1.65635e-08	1.85353e-07	NA	Pcar_Contig289_G00001/Pcar_Contig296_G00001/Pcar_Contig298_G00001/Pcar_Contig345_G00001/Pcar_Contig354_G00001/Pcar_Contig381_G00001/Pcar_Contig392_G00001/Pcar_Contig438_G00001	ZN557/Pcar_Contig296_G00001/Pcar_Contig298_G00001/Pcar_Contig345_G00001/Pcar_Contig354_G00001/Pcar_Contig381_G00001/ZN440/Pcar_Contig438_G00001
GO:0060333	BP	interferon-gamma-mediated signaling pathway	9/145	86/19114	1.81476e-08	1.92471e-07	NA	Pcar_Contig281_G00002/Pcar_Contig295_G00003/Pcar_Contig385_G00002/Pcar_Contig395_G00001/Pcar_Contig785_G00001/Pcar_Contig276_G00001/Pcar_Contig717_G00001/Pcar_Contig321_G00002/Pcar_Contig669_G00001	HB2D/DRB3/DRB3/Pcar_Contig395_G00001/Pcar_Contig785_G00001/Pcar_Contig276_G00001/Pcar_Contig717_G00001/HB2D/Pcar_Contig669_G00001
GO:0000398	BP	mRNA splicing, via spliceosome	14/145	270/19114	1.88376e-08	1.92471e-07	NA	Pcar_Contig112_G00002/Pcar_Contig13_G00059/Pcar_Contig144_G00007/Pcar_Contig158_G00005/Pcar_Contig16_G00015/Pcar_Contig195_G00005/Pcar_Contig1_G00107/Pcar_Contig259_G00001/Pcar_Contig42_G00034/Pcar_Contig44_G00036/Pcar_Contig47_G00012/Pcar_Contig52_G00004/Pcar_Contig54_G00034/Pcar_Contig7_G00043	CHERP/Pcar_Contig13_G00059/Pcar_Contig144_G00007/Pcar_Contig158_G00005/CHERP/Pcar_Contig195_G00005/CHERP/CHERP/CHERP/Pcar_Contig44_G00036/Pcar_Contig47_G00012/Pcar_Contig52_G00004/Pcar_Contig54_G00034/Pcar_Contig7_G00043
GO:0048705	BP	skeletal system morphogenesis	8/145	69/19114	5.11076e-08	5.00428e-07	NA	Pcar_Contig289_G00001/Pcar_Contig296_G00001/Pcar_Contig298_G00001/Pcar_Contig345_G00001/Pcar_Contig354_G00001/Pcar_Contig381_G00001/Pcar_Contig392_G00001/Pcar_Contig438_G00001	ZN557/Pcar_Contig296_G00001/Pcar_Contig298_G00001/Pcar_Contig345_G00001/Pcar_Contig354_G00001/Pcar_Contig381_G00001/ZN440/Pcar_Contig438_G00001
GO:0030666	CC	endocytic vesicle membrane	9/145	104/19114	9.65996e-08	9.08037e-07	NA	Pcar_Contig281_G00002/Pcar_Contig295_G00003/Pcar_Contig385_G00002/Pcar_Contig395_G00001/Pcar_Contig785_G00001/Pcar_Contig276_G00001/Pcar_Contig717_G00001/Pcar_Contig321_G00002/Pcar_Contig669_G00001	HB2D/DRB3/DRB3/Pcar_Contig395_G00001/Pcar_Contig785_G00001/Pcar_Contig276_G00001/Pcar_Contig717_G00001/HB2D/Pcar_Contig669_G00001
GO:0019886	BP	antigen processing and presentation of exogenous peptide antigen via MHC class II	11/145	177/19114	1.0873e-07	9.82748e-07	NA	Pcar_Contig281_G00002/Pcar_Contig295_G00003/Pcar_Contig385_G00002/Pcar_Contig395_G00001/Pcar_Contig785_G00001/Pcar_Contig276_G00001/Pcar_Contig343_G00001/Pcar_Contig717_G00001/Pcar_Contig250_G00005/Pcar_Contig321_G00002/Pcar_Contig669_G00001	HB2D/DRB3/DRB3/Pcar_Contig395_G00001/Pcar_Contig785_G00001/Pcar_Contig276_G00001/Pcar_Contig343_G00001/Pcar_Contig717_G00001/HB2D/HB2D/Pcar_Contig669_G00001
GO:0032588	CC	trans-Golgi network membrane	9/145	124/19114	4.38839e-07	3.81952e-06	NA	Pcar_Contig281_G00002/Pcar_Contig295_G00003/Pcar_Contig385_G00002/Pcar_Contig395_G00001/Pcar_Contig785_G00001/Pcar_Contig276_G00001/Pcar_Contig717_G00001/Pcar_Contig321_G00002/Pcar_Contig669_G00001	HB2D/DRB3/DRB3/Pcar_Contig395_G00001/Pcar_Contig785_G00001/Pcar_Contig276_G00001/Pcar_Contig717_G00001/HB2D/Pcar_Contig669_G00001
GO:0002504	BP	antigen processing and presentation of peptide or polysaccharide antigen via MHC class II	7/145	68/19114	8.23365e-07	6.91039e-06	NA	Pcar_Contig295_G00003/Pcar_Contig385_G00002/Pcar_Contig395_G00001/Pcar_Contig785_G00001/Pcar_Contig343_G00001/Pcar_Contig250_G00005/Pcar_Contig669_G00001	DRB3/DRB3/Pcar_Contig395_G00001/Pcar_Contig785_G00001/Pcar_Contig343_G00001/HB2D/Pcar_Contig669_G00001
GO:0035264	BP	multicellular organism growth	9/145	138/19114	1.08349e-06	8.77998e-06	NA	Pcar_Contig289_G00001/Pcar_Contig296_G00001/Pcar_Contig298_G00001/Pcar_Contig345_G00001/Pcar_Contig354_G00001/Pcar_Contig381_G00001/Pcar_Contig392_G00001/Pcar_Contig438_G00001/Pcar_Contig149_G00021	ZN557/Pcar_Contig296_G00001/Pcar_Contig298_G00001/Pcar_Contig345_G00001/Pcar_Contig354_G00001/Pcar_Contig381_G00001/ZN440/Pcar_Contig438_G00001/PEG10
GO:0001570	BP	vasculogenesis	8/145	103/19114	1.17004e-06	8.86967e-06	NA	Pcar_Contig289_G00001/Pcar_Contig296_G00001/Pcar_Contig298_G00001/Pcar_Contig345_G00001/Pcar_Contig354_G00001/Pcar_Contig381_G00001/Pcar_Contig392_G00001/Pcar_Contig438_G00001	ZN557/Pcar_Contig296_G00001/Pcar_Contig298_G00001/Pcar_Contig345_G00001/Pcar_Contig354_G00001/Pcar_Contig381_G00001/ZN440/Pcar_Contig438_G00001
GO:0005793	CC	endoplasmic reticulum-Golgi intermediate compartment	8/145	103/19114	1.17004e-06	8.86967e-06	NA	Pcar_Contig151_G00007/Pcar_Contig160_G00006/Pcar_Contig1_G00237/Pcar_Contig2_G00019/Pcar_Contig2_G00037/Pcar_Contig96_G00009/Pcar_Contig1_G00207/Pcar_Contig61_G00044	Pcar_Contig151_G00007/Pcar_Contig160_G00006/Pcar_Contig1_G00237/Pcar_Contig2_G00019/Pcar_Contig2_G00037/Pcar_Contig96_G00009/Pcar_Contig1_G00207/Pcar_Contig61_G00044
GO:0043123	BP	positive regulation of I-kappaB kinase/NF-kappaB signaling	11/145	230/19114	1.48404e-06	1.08984e-05	NA	Pcar_Contig151_G00007/Pcar_Contig160_G00006/Pcar_Contig1_G00237/Pcar_Contig2_G00019/Pcar_Contig2_G00037/Pcar_Contig96_G00009/Pcar_Contig23_G00085/Pcar_Contig276_G00001/Pcar_Contig717_G00001/Pcar_Contig1_G00207/Pcar_Contig61_G00044	Pcar_Contig151_G00007/Pcar_Contig160_G00006/Pcar_Contig1_G00237/Pcar_Contig2_G00019/Pcar_Contig2_G00037/Pcar_Contig96_G00009/BIR7A/Pcar_Contig276_G00001/Pcar_Contig717_G00001/Pcar_Contig1_G00207/Pcar_Contig61_G00044
GO:0060021	BP	roof of mouth development	8/145	115/19114	2.69655e-06	1.92027e-05	NA	Pcar_Contig289_G00001/Pcar_Contig296_G00001/Pcar_Contig298_G00001/Pcar_Contig345_G00001/Pcar_Contig354_G00001/Pcar_Contig381_G00001/Pcar_Contig392_G00001/Pcar_Contig438_G00001	ZN557/Pcar_Contig296_G00001/Pcar_Contig298_G00001/Pcar_Contig345_G00001/Pcar_Contig354_G00001/Pcar_Contig381_G00001/ZN440/Pcar_Contig438_G00001
GO:0030097	BP	hemopoiesis	8/145	120/19114	3.71067e-06	2.56473e-05	NA	Pcar_Contig289_G00001/Pcar_Contig296_G00001/Pcar_Contig298_G00001/Pcar_Contig345_G00001/Pcar_Contig354_G00001/Pcar_Contig381_G00001/Pcar_Contig392_G00001/Pcar_Contig438_G00001	ZN557/Pcar_Contig296_G00001/Pcar_Contig298_G00001/Pcar_Contig345_G00001/Pcar_Contig354_G00001/Pcar_Contig381_G00001/ZN440/Pcar_Contig438_G00001
GO:0030305	MF	heparanase activity	3/145	5/19114	4.22889e-06	2.76053e-05	NA	Pcar_Contig81_G00033/Pcar_Contig81_G00034/Pcar_Contig81_G00035	HPSE/Pcar_Contig81_G00034/HPSE
GO:0071517	BP	maintenance of imprinting at mating-type locus	3/145	5/19114	4.22889e-06	2.76053e-05	NA	Pcar_Contig345_G00001/Pcar_Contig401_G00001/Pcar_Contig481_G00001	Pcar_Contig345_G00001/ZN445/Pcar_Contig481_G00001
GO:0006888	BP	endoplasmic reticulum to Golgi vesicle-mediated transport	10/145	211/19114	4.90175e-06	3.11327e-05	NA	Pcar_Contig151_G00007/Pcar_Contig160_G00006/Pcar_Contig1_G00237/Pcar_Contig2_G00019/Pcar_Contig2_G00037/Pcar_Contig96_G00009/Pcar_Contig1_G00207/Pcar_Contig61_G00044/Pcar_Contig257_G00001/Pcar_Contig257_G00002	Pcar_Contig151_G00007/Pcar_Contig160_G00006/Pcar_Contig1_G00237/Pcar_Contig2_G00019/Pcar_Contig2_G00037/Pcar_Contig96_G00009/Pcar_Contig1_G00207/Pcar_Contig61_G00044/Pcar_Contig257_G00001/Pcar_Contig257_G00002
GO:0009791	BP	post-embryonic development	8/145	129/19114	6.35636e-06	3.93091e-05	NA	Pcar_Contig289_G00001/Pcar_Contig296_G00001/Pcar_Contig298_G00001/Pcar_Contig345_G00001/Pcar_Contig354_G00001/Pcar_Contig381_G00001/Pcar_Contig392_G00001/Pcar_Contig438_G00001	ZN557/Pcar_Contig296_G00001/Pcar_Contig298_G00001/Pcar_Contig345_G00001/Pcar_Contig354_G00001/Pcar_Contig381_G00001/ZN440/Pcar_Contig438_G00001
GO:0004566	MF	beta-glucuronidase activity	3/145	6/19114	8.41069e-06	4.59654e-05	NA	Pcar_Contig81_G00033/Pcar_Contig81_G00034/Pcar_Contig81_G00035	HPSE/Pcar_Contig81_G00034/HPSE
GO:0030200	BP	heparan sulfate proteoglycan catabolic process	3/145	6/19114	8.41069e-06	4.59654e-05	NA	Pcar_Contig81_G00033/Pcar_Contig81_G00034/Pcar_Contig81_G00035	HPSE/Pcar_Contig81_G00034/HPSE
GO:0032723	BP	positive regulation of connective tissue growth factor production	3/145	6/19114	8.41069e-06	4.59654e-05	NA	Pcar_Contig109_G00006/Pcar_Contig187_G00019/Pcar_Contig252_G00004	Pcar_Contig109_G00006/Pcar_Contig187_G00019/Pcar_Contig252_G00004
GO:0051797	BP	regulation of hair follicle development	3/145	6/19114	8.41069e-06	4.59654e-05	NA	Pcar_Contig81_G00033/Pcar_Contig81_G00034/Pcar_Contig81_G00035	HPSE/Pcar_Contig81_G00034/HPSE
GO:0150033	BP	negative regulation of protein localization to lysosome	3/145	6/19114	8.41069e-06	4.59654e-05	NA	Pcar_Contig109_G00006/Pcar_Contig187_G00019/Pcar_Contig252_G00004	Pcar_Contig109_G00006/Pcar_Contig187_G00019/Pcar_Contig252_G00004
GO:0007030	BP	Golgi organization	8/145	136/19114	9.38647e-06	5.01323e-05	NA	Pcar_Contig151_G00007/Pcar_Contig160_G00006/Pcar_Contig1_G00237/Pcar_Contig2_G00019/Pcar_Contig2_G00037/Pcar_Contig96_G00009/Pcar_Contig1_G00207/Pcar_Contig61_G00044	Pcar_Contig151_G00007/Pcar_Contig160_G00006/Pcar_Contig1_G00237/Pcar_Contig2_G00019/Pcar_Contig2_G00037/Pcar_Contig96_G00009/Pcar_Contig1_G00207/Pcar_Contig61_G00044
GO:0001890	BP	placenta development	7/145	98/19114	9.72308e-06	5.07761e-05	NA	Pcar_Contig149_G00021/Pcar_Contig225_G00002/Pcar_Contig23_G00085/Pcar_Contig37_G00059/Pcar_Contig194_G00017/Pcar_Contig122_G00004/Pcar_Contig48_G00056	PEG10/Pcar_Contig225_G00002/BIR7A/PEG10/Pcar_Contig194_G00017/PEG10/PEG10
GO:0072518	MF	Rho-dependent protein serine/threonine kinase activity	3/145	7/19114	1.46368e-05	7.16591e-05	NA	Pcar_Contig109_G00006/Pcar_Contig187_G00019/Pcar_Contig252_G00004	Pcar_Contig109_G00006/Pcar_Contig187_G00019/Pcar_Contig252_G00004
GO:0110061	BP	regulation of angiotensin-activated signaling pathway	3/145	7/19114	1.46368e-05	7.16591e-05	NA	Pcar_Contig109_G00006/Pcar_Contig187_G00019/Pcar_Contig252_G00004	Pcar_Contig109_G00006/Pcar_Contig187_G00019/Pcar_Contig252_G00004
GO:1905145	BP	cellular response to acetylcholine	3/145	7/19114	1.46368e-05	7.16591e-05	NA	Pcar_Contig109_G00006/Pcar_Contig187_G00019/Pcar_Contig252_G00004	Pcar_Contig109_G00006/Pcar_Contig187_G00019/Pcar_Contig252_G00004
GO:0005765	CC	lysosomal membrane	13/145	416/19114	1.75279e-05	8.40625e-05	NA	Pcar_Contig281_G00002/Pcar_Contig295_G00003/Pcar_Contig385_G00002/Pcar_Contig395_G00001/Pcar_Contig785_G00001/Pcar_Contig81_G00033/Pcar_Contig81_G00034/Pcar_Contig81_G00035/Pcar_Contig276_G00001/Pcar_Contig343_G00001/Pcar_Contig717_G00001/Pcar_Contig321_G00002/Pcar_Contig669_G00001	HB2D/DRB3/DRB3/Pcar_Contig395_G00001/Pcar_Contig785_G00001/HPSE/Pcar_Contig81_G00034/HPSE/Pcar_Contig276_G00001/Pcar_Contig343_G00001/Pcar_Contig717_G00001/HB2D/Pcar_Contig669_G00001
GO:0031644	BP	regulation of nervous system process	3/145	8/19114	2.32885e-05	0.000105246	NA	Pcar_Contig109_G00006/Pcar_Contig187_G00019/Pcar_Contig252_G00004	Pcar_Contig109_G00006/Pcar_Contig187_G00019/Pcar_Contig252_G00004
GO:1900037	BP	regulation of cellular response to hypoxia	3/145	8/19114	2.32885e-05	0.000105246	NA	Pcar_Contig109_G00006/Pcar_Contig187_G00019/Pcar_Contig252_G00004	Pcar_Contig109_G00006/Pcar_Contig187_G00019/Pcar_Contig252_G00004
GO:2000653	BP	regulation of genetic imprinting	3/145	8/19114	2.32885e-05	0.000105246	NA	Pcar_Contig345_G00001/Pcar_Contig401_G00001/Pcar_Contig481_G00001	Pcar_Contig345_G00001/ZN445/Pcar_Contig481_G00001
GO:0002381	BP	immunoglobulin production involved in immunoglobulin-mediated immune response	5/145	46/19114	2.50179e-05	0.000110928	NA	Pcar_Contig395_G00001/Pcar_Contig276_G00001/Pcar_Contig717_G00001/Pcar_Contig250_G00005/Pcar_Contig669_G00001	Pcar_Contig395_G00001/Pcar_Contig276_G00001/Pcar_Contig717_G00001/HB2D/Pcar_Contig669_G00001
GO:0050852	BP	T cell receptor signaling pathway	9/145	207/19114	2.93032e-05	0.000127523	NA	Pcar_Contig281_G00002/Pcar_Contig295_G00003/Pcar_Contig385_G00002/Pcar_Contig395_G00001/Pcar_Contig785_G00001/Pcar_Contig276_G00001/Pcar_Contig717_G00001/Pcar_Contig321_G00002/Pcar_Contig669_G00001	HB2D/DRB3/DRB3/Pcar_Contig395_G00001/Pcar_Contig785_G00001/Pcar_Contig276_G00001/Pcar_Contig717_G00001/HB2D/Pcar_Contig669_G00001
GO:0031902	CC	late endosome membrane	9/145	209/19114	3.16e-05	0.000135018	NA	Pcar_Contig281_G00002/Pcar_Contig295_G00003/Pcar_Contig385_G00002/Pcar_Contig395_G00001/Pcar_Contig785_G00001/Pcar_Contig276_G00001/Pcar_Contig343_G00001/Pcar_Contig717_G00001/Pcar_Contig321_G00002	HB2D/DRB3/DRB3/Pcar_Contig395_G00001/Pcar_Contig785_G00001/Pcar_Contig276_G00001/Pcar_Contig343_G00001/Pcar_Contig717_G00001/HB2D
GO:0002250	BP	adaptive immune response	9/145	211/19114	3.40477e-05	0.000138365	NA	Pcar_Contig281_G00002/Pcar_Contig295_G00003/Pcar_Contig385_G00002/Pcar_Contig395_G00001/Pcar_Contig785_G00001/Pcar_Contig343_G00001/Pcar_Contig250_G00005/Pcar_Contig321_G00002/Pcar_Contig669_G00001	HB2D/DRB3/DRB3/Pcar_Contig395_G00001/Pcar_Contig785_G00001/Pcar_Contig343_G00001/HB2D/HB2D/Pcar_Contig669_G00001
GO:1902993	BP	positive regulation of amyloid precursor protein catabolic process	3/145	9/19114	3.47384e-05	0.000138365	NA	Pcar_Contig109_G00006/Pcar_Contig187_G00019/Pcar_Contig252_G00004	Pcar_Contig109_G00006/Pcar_Contig187_G00019/Pcar_Contig252_G00004
GO:1903347	BP	negative regulation of bicellular tight junction assembly	3/145	9/19114	3.47384e-05	0.000138365	NA	Pcar_Contig109_G00006/Pcar_Contig187_G00019/Pcar_Contig252_G00004	Pcar_Contig109_G00006/Pcar_Contig187_G00019/Pcar_Contig252_G00004
GO:1905205	BP	positive regulation of connective tissue replacement	3/145	9/19114	3.47384e-05	0.000138365	NA	Pcar_Contig109_G00006/Pcar_Contig187_G00019/Pcar_Contig252_G00004	Pcar_Contig109_G00006/Pcar_Contig187_G00019/Pcar_Contig252_G00004
GO:0030512	BP	negative regulation of transforming growth factor beta receptor signaling pathway	7/145	121/19114	3.83903e-05	0.000150362	NA	Pcar_Contig149_G00021/Pcar_Contig225_G00002/Pcar_Contig37_G00059/Pcar_Contig194_G00017/Pcar_Contig25_G00330/Pcar_Contig122_G00004/Pcar_Contig48_G00056	PEG10/Pcar_Contig225_G00002/PEG10/Pcar_Contig194_G00017/Pcar_Contig25_G00330/PEG10/PEG10
GO:0002455	BP	humoral immune response mediated by circulating immunoglobulin	5/145	54/19114	5.49763e-05	0.000210063	NA	Pcar_Contig395_G00001/Pcar_Contig276_G00001/Pcar_Contig717_G00001/Pcar_Contig250_G00005/Pcar_Contig669_G00001	Pcar_Contig395_G00001/Pcar_Contig276_G00001/Pcar_Contig717_G00001/HB2D/Pcar_Contig669_G00001
GO:0006955	BP	immune response	13/145	465/19114	5.5421e-05	0.000210063	NA	Pcar_Contig281_G00002/Pcar_Contig295_G00003/Pcar_Contig385_G00002/Pcar_Contig395_G00001/Pcar_Contig785_G00001/Pcar_Contig276_G00001/Pcar_Contig343_G00001/Pcar_Contig717_G00001/Pcar_Contig14_G00414/Pcar_Contig250_G00005/Pcar_Contig321_G00002/Pcar_Contig301_G00002/Pcar_Contig669_G00001	HB2D/DRB3/DRB3/Pcar_Contig395_G00001/Pcar_Contig785_G00001/Pcar_Contig276_G00001/Pcar_Contig343_G00001/Pcar_Contig717_G00001/CEAM3/HB2D/HB2D/Pcar_Contig301_G00002/Pcar_Contig669_G00001
GO:0003964	MF	RNA-directed DNA polymerase activity	4/145	29/19114	6.51103e-05	0.000242872	NA	Pcar_Contig33_G00086/Pcar_Contig6_G00106/Pcar_Contig134_G00003/Pcar_Contig13_G00058	Pcar_Contig33_G00086/Pcar_Contig6_G00106/Pcar_Contig134_G00003/POL
GO:0010825	BP	positive regulation of centrosome duplication	3/145	11/19114	6.74793e-05	0.000243964	NA	Pcar_Contig109_G00006/Pcar_Contig187_G00019/Pcar_Contig252_G00004	Pcar_Contig109_G00006/Pcar_Contig187_G00019/Pcar_Contig252_G00004
GO:0035509	BP	negative regulation of myosin-light-chain-phosphatase activity	3/145	11/19114	6.74793e-05	0.000243964	NA	Pcar_Contig109_G00006/Pcar_Contig187_G00019/Pcar_Contig252_G00004	Pcar_Contig109_G00006/Pcar_Contig187_G00019/Pcar_Contig252_G00004
GO:1902004	BP	positive regulation of amyloid-beta formation	4/145	30/19114	7.46861e-05	0.000265928	NA	Pcar_Contig109_G00006/Pcar_Contig187_G00019/Pcar_Contig252_G00004/Pcar_Contig14_G00414	Pcar_Contig109_G00006/Pcar_Contig187_G00019/Pcar_Contig252_G00004/CEAM3
GO:0006029	BP	proteoglycan metabolic process	3/145	12/19114	8.94724e-05	0.000304725	NA	Pcar_Contig81_G00033/Pcar_Contig81_G00034/Pcar_Contig81_G00035	HPSE/Pcar_Contig81_G00034/HPSE
GO:0090271	BP	positive regulation of fibroblast growth factor production	3/145	12/19114	8.94724e-05	0.000304725	NA	Pcar_Contig109_G00006/Pcar_Contig187_G00019/Pcar_Contig252_G00004	Pcar_Contig109_G00006/Pcar_Contig187_G00019/Pcar_Contig252_G00004
GO:1901888	BP	regulation of cell junction assembly	3/145	12/19114	8.94724e-05	0.000304725	NA	Pcar_Contig109_G00006/Pcar_Contig187_G00019/Pcar_Contig252_G00004	Pcar_Contig109_G00006/Pcar_Contig187_G00019/Pcar_Contig252_G00004
GO:0032508	BP	DNA duplex unwinding	6/145	96/19114	9.08962e-05	0.000305152	NA	Pcar_Contig35_G00006/Pcar_Contig14_G00018/Pcar_Contig14_G00043/Pcar_Contig90_G00028/Pcar_Contig249_G00003/Pcar_Contig53_G00001	Pcar_Contig35_G00006/CHD2/Pcar_Contig14_G00043/Pcar_Contig90_G00028/MCM6/Pcar_Contig53_G00001
GO:0010216	BP	maintenance of DNA methylation	3/145	13/19114	0.000115668	0.000362426	NA	Pcar_Contig345_G00001/Pcar_Contig401_G00001/Pcar_Contig481_G00001	Pcar_Contig345_G00001/ZN445/Pcar_Contig481_G00001
GO:0010385	MF	double-stranded methylated DNA binding	3/145	13/19114	0.000115668	0.000362426	NA	Pcar_Contig345_G00001/Pcar_Contig401_G00001/Pcar_Contig481_G00001	Pcar_Contig345_G00001/ZN445/Pcar_Contig481_G00001
GO:0039694	BP	viral RNA genome replication	3/145	13/19114	0.000115668	0.000362426	NA	Pcar_Contig109_G00006/Pcar_Contig187_G00019/Pcar_Contig252_G00004	Pcar_Contig109_G00006/Pcar_Contig187_G00019/Pcar_Contig252_G00004
GO:0051798	BP	positive regulation of hair follicle development	3/145	13/19114	0.000115668	0.000362426	NA	Pcar_Contig81_G00033/Pcar_Contig81_G00034/Pcar_Contig81_G00035	HPSE/Pcar_Contig81_G00034/HPSE
GO:1903140	BP	regulation of establishment of endothelial barrier	3/145	13/19114	0.000115668	0.000362426	NA	Pcar_Contig109_G00006/Pcar_Contig187_G00019/Pcar_Contig252_G00004	Pcar_Contig109_G00006/Pcar_Contig187_G00019/Pcar_Contig252_G00004
GO:0006278	BP	RNA-dependent DNA biosynthetic process	4/145	34/19114	0.000123446	0.000381709	NA	Pcar_Contig33_G00086/Pcar_Contig6_G00106/Pcar_Contig134_G00003/Pcar_Contig13_G00058	Pcar_Contig33_G00086/Pcar_Contig6_G00106/Pcar_Contig134_G00003/POL
GO:1902961	BP	positive regulation of aspartic-type endopeptidase activity involved in amyloid precursor protein catabolic process	3/145	14/19114	0.000146396	0.000441065	NA	Pcar_Contig109_G00006/Pcar_Contig187_G00019/Pcar_Contig252_G00004	Pcar_Contig109_G00006/Pcar_Contig187_G00019/Pcar_Contig252_G00004
GO:1990776	BP	response to angiotensin	3/145	14/19114	0.000146396	0.000441065	NA	Pcar_Contig109_G00006/Pcar_Contig187_G00019/Pcar_Contig252_G00004	Pcar_Contig109_G00006/Pcar_Contig187_G00019/Pcar_Contig252_G00004
GO:0004523	MF	RNA-DNA hybrid ribonuclease activity	4/145	36/19114	0.000154963	0.000460965	NA	Pcar_Contig33_G00086/Pcar_Contig6_G00106/Pcar_Contig134_G00003/Pcar_Contig13_G00058	Pcar_Contig33_G00086/Pcar_Contig6_G00106/Pcar_Contig134_G00003/POL
GO:1903427	BP	negative regulation of reactive oxygen species biosynthetic process	4/145	37/19114	0.000172728	0.000507387	NA	Pcar_Contig28_G00053/Pcar_Contig8_G00412/Pcar_Contig257_G00001/Pcar_Contig257_G00002	Pcar_Contig28_G00053/Pcar_Contig8_G00412/Pcar_Contig257_G00001/Pcar_Contig257_G00002
GO:0042060	BP	wound healing	7/145	159/19114	0.000213485	0.00061937	NA	Pcar_Contig81_G00033/Pcar_Contig81_G00034/Pcar_Contig81_G00035/Pcar_Contig238_G00011/Pcar_Contig238_G00014/Pcar_Contig257_G00001/Pcar_Contig257_G00002	HPSE/Pcar_Contig81_G00034/HPSE/Pcar_Contig238_G00011/LECM2/Pcar_Contig257_G00001/Pcar_Contig257_G00002
GO:0045545	MF	syndecan binding	3/145	16/19114	0.000222731	0.000638315	NA	Pcar_Contig81_G00033/Pcar_Contig81_G00034/Pcar_Contig81_G00035	HPSE/Pcar_Contig81_G00034/HPSE
GO:0001822	BP	kidney development	8/145	214/19114	0.000232287	0.000657679	NA	Pcar_Contig289_G00001/Pcar_Contig296_G00001/Pcar_Contig298_G00001/Pcar_Contig345_G00001/Pcar_Contig354_G00001/Pcar_Contig381_G00001/Pcar_Contig392_G00001/Pcar_Contig438_G00001	ZN557/Pcar_Contig296_G00001/Pcar_Contig298_G00001/Pcar_Contig345_G00001/Pcar_Contig354_G00001/Pcar_Contig381_G00001/ZN440/Pcar_Contig438_G00001
GO:0035580	CC	specific granule lumen	5/145	74/19114	0.000247996	0.000693798	NA	Pcar_Contig81_G00033/Pcar_Contig81_G00034/Pcar_Contig81_G00035/Pcar_Contig207_G00002/Pcar_Contig93_G00001	HPSE/Pcar_Contig81_G00034/HPSE/Pcar_Contig207_G00002/Pcar_Contig93_G00001
GO:0070168	BP	negative regulation of biomineral tissue development	3/145	17/19114	0.000268959	0.000718242	NA	Pcar_Contig109_G00006/Pcar_Contig187_G00019/Pcar_Contig252_G00004	Pcar_Contig109_G00006/Pcar_Contig187_G00019/Pcar_Contig252_G00004
GO:0071394	BP	cellular response to testosterone stimulus	3/145	17/19114	0.000268959	0.000718242	NA	Pcar_Contig109_G00006/Pcar_Contig187_G00019/Pcar_Contig252_G00004	Pcar_Contig109_G00006/Pcar_Contig187_G00019/Pcar_Contig252_G00004
GO:0071559	BP	response to transforming growth factor beta	3/145	17/19114	0.000268959	0.000718242	NA	Pcar_Contig109_G00006/Pcar_Contig187_G00019/Pcar_Contig252_G00004	Pcar_Contig109_G00006/Pcar_Contig187_G00019/Pcar_Contig252_G00004
GO:1902966	BP	positive regulation of protein localization to early endosome	3/145	17/19114	0.000268959	0.000718242	NA	Pcar_Contig109_G00006/Pcar_Contig187_G00019/Pcar_Contig252_G00004	Pcar_Contig109_G00006/Pcar_Contig187_G00019/Pcar_Contig252_G00004
GO:0035613	MF	RNA stem-loop binding	4/145	43/19114	0.000311574	0.000822695	NA	Pcar_Contig33_G00086/Pcar_Contig6_G00106/Pcar_Contig134_G00003/Pcar_Contig13_G00058	Pcar_Contig33_G00086/Pcar_Contig6_G00106/Pcar_Contig134_G00003/POL
GO:0061042	BP	vascular wound healing	3/145	18/19114	0.00032096	0.000838062	NA	Pcar_Contig81_G00033/Pcar_Contig81_G00034/Pcar_Contig81_G00035	HPSE/Pcar_Contig81_G00034/HPSE
GO:0003678	MF	DNA helicase activity	5/145	79/19114	0.000336607	0.000869259	NA	Pcar_Contig14_G00018/Pcar_Contig14_G00043/Pcar_Contig90_G00028/Pcar_Contig249_G00003/Pcar_Contig53_G00001	CHD2/Pcar_Contig14_G00043/Pcar_Contig90_G00028/MCM6/Pcar_Contig53_G00001
GO:0043410	BP	positive regulation of MAPK cascade	7/145	178/19114	0.000423697	0.00108227	NA	Pcar_Contig109_G00006/Pcar_Contig187_G00019/Pcar_Contig252_G00004/Pcar_Contig276_G00001/Pcar_Contig717_G00001/Pcar_Contig257_G00001/Pcar_Contig257_G00002	Pcar_Contig109_G00006/Pcar_Contig187_G00019/Pcar_Contig252_G00004/Pcar_Contig276_G00001/Pcar_Contig717_G00001/Pcar_Contig257_G00001/Pcar_Contig257_G00002
GO:0051246	BP	regulation of protein metabolic process	3/145	20/19114	0.000443442	0.00112053	NA	Pcar_Contig109_G00006/Pcar_Contig187_G00019/Pcar_Contig252_G00004	Pcar_Contig109_G00006/Pcar_Contig187_G00019/Pcar_Contig252_G00004
GO:0006268	BP	DNA unwinding involved in DNA replication	3/145	21/19114	0.000514483	0.00128621	NA	Pcar_Contig35_G00006/Pcar_Contig249_G00003/Pcar_Contig53_G00001	Pcar_Contig35_G00006/MCM6/Pcar_Contig53_G00001
GO:0030194	BP	positive regulation of blood coagulation	3/145	22/19114	0.000592417	0.00142059	NA	Pcar_Contig81_G00033/Pcar_Contig81_G00034/Pcar_Contig81_G00035	HPSE/Pcar_Contig81_G00034/HPSE
GO:0032270	BP	positive regulation of cellular protein metabolic process	3/145	22/19114	0.000592417	0.00142059	NA	Pcar_Contig44_G00075/Pcar_Contig257_G00001/Pcar_Contig257_G00002	Pcar_Contig44_G00075/Pcar_Contig257_G00001/Pcar_Contig257_G00002
GO:0033690	BP	positive regulation of osteoblast proliferation	3/145	22/19114	0.000592417	0.00142059	NA	Pcar_Contig81_G00033/Pcar_Contig81_G00034/Pcar_Contig81_G00035	HPSE/Pcar_Contig81_G00034/HPSE
GO:0060055	BP	angiogenesis involved in wound healing	3/145	22/19114	0.000592417	0.00142059	NA	Pcar_Contig81_G00033/Pcar_Contig81_G00034/Pcar_Contig81_G00035	HPSE/Pcar_Contig81_G00034/HPSE
GO:0034341	BP	response to interferon-gamma	4/145	52/19114	0.000648351	0.00153902	NA	Pcar_Contig295_G00003/Pcar_Contig385_G00002/Pcar_Contig785_G00001/Pcar_Contig343_G00001	DRB3/DRB3/Pcar_Contig785_G00001/Pcar_Contig343_G00001
GO:0060218	BP	hematopoietic stem cell differentiation	3/145	23/19114	0.000677508	0.00157638	NA	Pcar_Contig14_G00018/Pcar_Contig14_G00043/Pcar_Contig90_G00028	CHD2/Pcar_Contig14_G00043/Pcar_Contig90_G00028
GO:0061157	BP	mRNA destabilization	3/145	23/19114	0.000677508	0.00157638	NA	Pcar_Contig109_G00006/Pcar_Contig187_G00019/Pcar_Contig252_G00004	Pcar_Contig109_G00006/Pcar_Contig187_G00019/Pcar_Contig252_G00004
GO:0051492	BP	regulation of stress fiber assembly	3/145	24/19114	0.000770009	0.00177404	NA	Pcar_Contig109_G00006/Pcar_Contig187_G00019/Pcar_Contig252_G00004	Pcar_Contig109_G00006/Pcar_Contig187_G00019/Pcar_Contig252_G00004
GO:0031667	BP	response to nutrient levels	4/145	55/19114	0.000802553	0.00183107	NA	Pcar_Contig238_G00011/Pcar_Contig238_G00014/Pcar_Contig257_G00001/Pcar_Contig257_G00002	Pcar_Contig238_G00011/LECM2/Pcar_Contig257_G00001/Pcar_Contig257_G00002
GO:0042130	BP	negative regulation of T cell proliferation	5/145	96/19114	0.000823646	0.00186112	NA	Pcar_Contig395_G00001/Pcar_Contig276_G00001/Pcar_Contig717_G00001/Pcar_Contig250_G00005/Pcar_Contig669_G00001	Pcar_Contig395_G00001/Pcar_Contig276_G00001/Pcar_Contig717_G00001/HB2D/Pcar_Contig669_G00001
GO:2000114	BP	regulation of establishment of cell polarity	3/145	25/19114	0.000870168	0.00194752	NA	Pcar_Contig109_G00006/Pcar_Contig187_G00019/Pcar_Contig252_G00004	Pcar_Contig109_G00006/Pcar_Contig187_G00019/Pcar_Contig252_G00004
GO:0004386	MF	helicase activity	6/145	148/19114	0.000936326	0.00207582	NA	Pcar_Contig14_G00018/Pcar_Contig14_G00043/Pcar_Contig90_G00028/Pcar_Contig249_G00003/Pcar_Contig53_G00001/Pcar_Contig136_G00026	CHD2/Pcar_Contig14_G00043/Pcar_Contig90_G00028/MCM6/Pcar_Contig53_G00001/Pcar_Contig136_G00026
GO:0017049	NA	NA	3/145	26/19114	0.000978227	0.00212855	NA	Pcar_Contig109_G00006/Pcar_Contig187_G00019/Pcar_Contig252_G00004	Pcar_Contig109_G00006/Pcar_Contig187_G00019/Pcar_Contig252_G00004
GO:0051298	BP	centrosome duplication	3/145	26/19114	0.000978227	0.00212855	NA	Pcar_Contig109_G00006/Pcar_Contig187_G00019/Pcar_Contig252_G00004	Pcar_Contig109_G00006/Pcar_Contig187_G00019/Pcar_Contig252_G00004
GO:0061844	BP	antimicrobial humoral immune response mediated by antimicrobial peptide	5/145	101/19114	0.00103557	0.00223266	NA	Pcar_Contig150_G00001/Pcar_Contig207_G00002/Pcar_Contig93_G00001/Pcar_Contig238_G00011/Pcar_Contig238_G00014	CAMP/Pcar_Contig207_G00002/Pcar_Contig93_G00001/Pcar_Contig238_G00011/LECM2
GO:0031616	CC	spindle pole centrosome	3/145	29/19114	0.00135211	0.00288861	NA	Pcar_Contig109_G00006/Pcar_Contig187_G00019/Pcar_Contig252_G00004	Pcar_Contig109_G00006/Pcar_Contig187_G00019/Pcar_Contig252_G00004
GO:0045019	BP	negative regulation of nitric oxide biosynthetic process	3/145	30/19114	0.00149405	0.00316308	NA	Pcar_Contig109_G00006/Pcar_Contig187_G00019/Pcar_Contig252_G00004	Pcar_Contig109_G00006/Pcar_Contig187_G00019/Pcar_Contig252_G00004
GO:0045616	BP	regulation of keratinocyte differentiation	3/145	31/19114	0.00164499	0.00345155	NA	Pcar_Contig109_G00006/Pcar_Contig187_G00019/Pcar_Contig252_G00004	Pcar_Contig109_G00006/Pcar_Contig187_G00019/Pcar_Contig252_G00004
GO:0006886	BP	intracellular protein transport	9/145	363/19114	0.00183498	0.00381612	NA	Pcar_Contig151_G00007/Pcar_Contig160_G00006/Pcar_Contig1_G00237/Pcar_Contig2_G00019/Pcar_Contig2_G00037/Pcar_Contig96_G00009/Pcar_Contig2_G00112/Pcar_Contig1_G00207/Pcar_Contig61_G00044	Pcar_Contig151_G00007/Pcar_Contig160_G00006/Pcar_Contig1_G00237/Pcar_Contig2_G00019/Pcar_Contig2_G00037/Pcar_Contig96_G00009/Pcar_Contig2_G00112/Pcar_Contig1_G00207/Pcar_Contig61_G00044
GO:1904724	CC	tertiary granule lumen	4/145	69/19114	0.00187441	0.00386392	NA	Pcar_Contig207_G00002/Pcar_Contig93_G00001/Pcar_Contig128_G00048/Pcar_Contig4_G00280	Pcar_Contig207_G00002/Pcar_Contig93_G00001/Pcar_Contig128_G00048/LKHA4
GO:0002931	BP	response to ischemia	6/145	173/19114	0.00207864	0.00424766	NA	Pcar_Contig109_G00006/Pcar_Contig187_G00019/Pcar_Contig252_G00004/Pcar_Contig156_G00021/Pcar_Contig156_G00022/Pcar_Contig156_G00023	Pcar_Contig109_G00006/Pcar_Contig187_G00019/Pcar_Contig252_G00004/Pcar_Contig156_G00021/Pcar_Contig156_G00022/V2R26
GO:0048598	BP	embryonic morphogenesis	3/145	34/19114	0.00215386	0.00436342	NA	Pcar_Contig109_G00006/Pcar_Contig187_G00019/Pcar_Contig252_G00004	Pcar_Contig109_G00006/Pcar_Contig187_G00019/Pcar_Contig252_G00004
GO:0002579	BP	positive regulation of antigen processing and presentation	3/145	35/19114	0.00234279	0.00451276	NA	Pcar_Contig395_G00001/Pcar_Contig250_G00005/Pcar_Contig669_G00001	Pcar_Contig395_G00001/HB2D/Pcar_Contig669_G00001
GO:0006027	BP	glycosaminoglycan catabolic process	3/145	35/19114	0.00234279	0.00451276	NA	Pcar_Contig81_G00033/Pcar_Contig81_G00034/Pcar_Contig81_G00035	HPSE/Pcar_Contig81_G00034/HPSE
GO:0006939	BP	smooth muscle contraction	3/145	35/19114	0.00234279	0.00451276	NA	Pcar_Contig109_G00006/Pcar_Contig187_G00019/Pcar_Contig252_G00004	Pcar_Contig109_G00006/Pcar_Contig187_G00019/Pcar_Contig252_G00004
GO:0045861	BP	negative regulation of proteolysis	3/145	35/19114	0.00234279	0.00451276	NA	Pcar_Contig44_G00075/Pcar_Contig257_G00001/Pcar_Contig257_G00002	Pcar_Contig44_G00075/Pcar_Contig257_G00001/Pcar_Contig257_G00002
GO:0046635	BP	positive regulation of alpha-beta T cell activation	3/145	35/19114	0.00234279	0.00451276	NA	Pcar_Contig395_G00001/Pcar_Contig250_G00005/Pcar_Contig669_G00001	Pcar_Contig395_G00001/HB2D/Pcar_Contig669_G00001
GO:0050321	MF	tau-protein kinase activity	3/145	35/19114	0.00234279	0.00451276	NA	Pcar_Contig109_G00006/Pcar_Contig187_G00019/Pcar_Contig252_G00004	Pcar_Contig109_G00006/Pcar_Contig187_G00019/Pcar_Contig252_G00004
GO:0002344	BP	B cell affinity maturation	3/145	36/19114	0.00254169	0.00478403	NA	Pcar_Contig395_G00001/Pcar_Contig250_G00005/Pcar_Contig669_G00001	Pcar_Contig395_G00001/HB2D/Pcar_Contig669_G00001
GO:0098974	BP	postsynaptic actin cytoskeleton organization	3/145	36/19114	0.00254169	0.00478403	NA	Pcar_Contig109_G00006/Pcar_Contig187_G00019/Pcar_Contig252_G00004	Pcar_Contig109_G00006/Pcar_Contig187_G00019/Pcar_Contig252_G00004
GO:0007249	BP	I-kappaB kinase/NF-kappaB signaling	4/145	75/19114	0.00254469	0.00478403	NA	Pcar_Contig23_G00085/Pcar_Contig109_G00006/Pcar_Contig187_G00019/Pcar_Contig252_G00004	BIR7A/Pcar_Contig109_G00006/Pcar_Contig187_G00019/Pcar_Contig252_G00004
GO:0006310	BP	DNA recombination	5/145	125/19114	0.00265322	0.00494847	NA	Pcar_Contig33_G00086/Pcar_Contig6_G00106/Pcar_Contig35_G00006/Pcar_Contig134_G00003/Pcar_Contig13_G00058	Pcar_Contig33_G00086/Pcar_Contig6_G00106/Pcar_Contig35_G00006/Pcar_Contig134_G00003/POL
GO:0010613	BP	positive regulation of cardiac muscle hypertrophy	3/145	37/19114	0.00275071	0.0050899	NA	Pcar_Contig109_G00006/Pcar_Contig187_G00019/Pcar_Contig252_G00004	Pcar_Contig109_G00006/Pcar_Contig187_G00019/Pcar_Contig252_G00004
GO:0010575	BP	positive regulation of vascular endothelial growth factor production	3/145	38/19114	0.00297004	0.0054528	NA	Pcar_Contig81_G00033/Pcar_Contig81_G00034/Pcar_Contig81_G00035	HPSE/Pcar_Contig81_G00034/HPSE
GO:0007517	BP	muscle organ development	5/145	129/19114	0.00303968	0.00553739	NA	Pcar_Contig14_G00018/Pcar_Contig14_G00043/Pcar_Contig90_G00028/Pcar_Contig67_G00039/Pcar_Contig67_G00043	CHD2/Pcar_Contig14_G00043/Pcar_Contig90_G00028/Pcar_Contig67_G00039/Pcar_Contig67_G00043
GO:0051893	BP	regulation of focal adhesion assembly	3/145	42/19114	0.00395349	0.00714669	NA	Pcar_Contig109_G00006/Pcar_Contig187_G00019/Pcar_Contig252_G00004	Pcar_Contig109_G00006/Pcar_Contig187_G00019/Pcar_Contig252_G00004
GO:0008625	BP	extrinsic apoptotic signaling pathway via death domain receptors	3/145	43/19114	0.00422663	0.00752469	NA	Pcar_Contig109_G00006/Pcar_Contig187_G00019/Pcar_Contig252_G00004	Pcar_Contig109_G00006/Pcar_Contig187_G00019/Pcar_Contig252_G00004
GO:2000145	BP	regulation of cell motility	3/145	43/19114	0.00422663	0.00752469	NA	Pcar_Contig109_G00006/Pcar_Contig187_G00019/Pcar_Contig252_G00004	Pcar_Contig109_G00006/Pcar_Contig187_G00019/Pcar_Contig252_G00004
GO:0048002	BP	antigen processing and presentation of peptide antigen	3/145	44/19114	0.00451097	0.00797051	NA	Pcar_Contig395_G00001/Pcar_Contig250_G00005/Pcar_Contig669_G00001	Pcar_Contig395_G00001/HB2D/Pcar_Contig669_G00001
GO:0097746	BP	blood vessel diameter maintenance	3/145	46/19114	0.00511373	0.00896811	NA	Pcar_Contig109_G00006/Pcar_Contig187_G00019/Pcar_Contig252_G00004	Pcar_Contig109_G00006/Pcar_Contig187_G00019/Pcar_Contig252_G00004
GO:0051087	MF	chaperone binding	5/145	147/19114	0.00529358	0.00921476	NA	Pcar_Contig23_G00085/Pcar_Contig238_G00010/Pcar_Contig238_G00015/Pcar_Contig257_G00001/Pcar_Contig257_G00002	BIR7A/Pcar_Contig238_G00010/DNJB1/Pcar_Contig257_G00001/Pcar_Contig257_G00002
GO:0002827	BP	positive regulation of T-helper 1 type immune response	3/145	47/19114	0.0054324	0.00938687	NA	Pcar_Contig395_G00001/Pcar_Contig250_G00005/Pcar_Contig669_G00001	Pcar_Contig395_G00001/HB2D/Pcar_Contig669_G00001
GO:0003180	BP	aortic valve morphogenesis	3/145	48/19114	0.00576276	0.00988502	NA	Pcar_Contig109_G00006/Pcar_Contig187_G00019/Pcar_Contig252_G00004	Pcar_Contig109_G00006/Pcar_Contig187_G00019/Pcar_Contig252_G00004
GO:0005198	MF	structural molecule activity	6/145	214/19114	0.00589013	0.0100303	NA	Pcar_Contig14_G00608/Pcar_Contig24_G00156/Pcar_Contig6_G00165/Pcar_Contig109_G00006/Pcar_Contig187_G00019/Pcar_Contig252_G00004	PRO/POK9/Pcar_Contig6_G00165/Pcar_Contig109_G00006/Pcar_Contig187_G00019/Pcar_Contig252_G00004
GO:0030866	BP	cortical actin cytoskeleton organization	3/145	49/19114	0.00610491	0.0102475	NA	Pcar_Contig109_G00006/Pcar_Contig187_G00019/Pcar_Contig252_G00004	Pcar_Contig109_G00006/Pcar_Contig187_G00019/Pcar_Contig252_G00004
GO:0031032	BP	actomyosin structure organization	3/145	49/19114	0.00610491	0.0102475	NA	Pcar_Contig109_G00006/Pcar_Contig187_G00019/Pcar_Contig252_G00004	Pcar_Contig109_G00006/Pcar_Contig187_G00019/Pcar_Contig252_G00004
GO:0005719	NA	NA	3/145	50/19114	0.00645897	0.0106891	NA	Pcar_Contig14_G00414/Pcar_Contig67_G00039/Pcar_Contig67_G00043	CEAM3/Pcar_Contig67_G00039/Pcar_Contig67_G00043
GO:0015643	MF	toxic substance binding	3/145	50/19114	0.00645897	0.0106891	NA	Pcar_Contig395_G00001/Pcar_Contig250_G00005/Pcar_Contig669_G00001	Pcar_Contig395_G00001/HB2D/Pcar_Contig669_G00001
GO:1990405	MF	protein antigen binding	3/145	52/19114	0.00720319	0.0118374	NA	Pcar_Contig395_G00001/Pcar_Contig250_G00005/Pcar_Contig669_G00001	Pcar_Contig395_G00001/HB2D/Pcar_Contig669_G00001
GO:0001530	MF	lipopolysaccharide binding	3/145	54/19114	0.0079962	0.0130493	NA	Pcar_Contig150_G00001/Pcar_Contig207_G00002/Pcar_Contig93_G00001	CAMP/Pcar_Contig207_G00002/Pcar_Contig93_G00001
GO:0032781	BP	positive regulation of ATPase activity	5/145	163/19114	0.00811831	0.0130927	NA	Pcar_Contig156_G00021/Pcar_Contig156_G00022/Pcar_Contig156_G00023/Pcar_Contig238_G00010/Pcar_Contig238_G00015	Pcar_Contig156_G00021/Pcar_Contig156_G00022/V2R26/Pcar_Contig238_G00010/DNJB1
GO:0090502	BP	RNA phosphodiester bond hydrolysis, endonucleolytic	4/145	104/19114	0.0081342	0.0130927	NA	Pcar_Contig33_G00086/Pcar_Contig6_G00106/Pcar_Contig134_G00003/Pcar_Contig13_G00058	Pcar_Contig33_G00086/Pcar_Contig6_G00106/Pcar_Contig134_G00003/POL
GO:0017048	NA	NA	3/145	56/19114	0.00883869	0.0141299	NA	Pcar_Contig109_G00006/Pcar_Contig187_G00019/Pcar_Contig252_G00004	Pcar_Contig109_G00006/Pcar_Contig187_G00019/Pcar_Contig252_G00004
GO:0048156	MF	tau protein binding	3/145	57/19114	0.00927868	0.014733	NA	Pcar_Contig109_G00006/Pcar_Contig187_G00019/Pcar_Contig252_G00004	Pcar_Contig109_G00006/Pcar_Contig187_G00019/Pcar_Contig252_G00004
GO:0032024	BP	positive regulation of insulin secretion	5/145	173/19114	0.0103369	0.0163032	NA	Pcar_Contig156_G00021/Pcar_Contig156_G00022/Pcar_Contig156_G00023/Pcar_Contig257_G00001/Pcar_Contig257_G00002	Pcar_Contig156_G00021/Pcar_Contig156_G00022/V2R26/Pcar_Contig257_G00001/Pcar_Contig257_G00002
GO:0003690	MF	double-stranded DNA binding	5/145	181/19114	0.0123871	0.0194064	NA	Pcar_Contig10_G00105/Pcar_Contig41_G00099/Pcar_Contig14_G00414/Pcar_Contig67_G00039/Pcar_Contig67_G00043	MOS1T/SETMR/CEAM3/Pcar_Contig67_G00039/Pcar_Contig67_G00043
GO:0050829	BP	defense response to Gram-negative bacterium	4/145	126/19114	0.0155946	0.0242697	NA	Pcar_Contig150_G00001/Pcar_Contig207_G00002/Pcar_Contig93_G00001/Pcar_Contig8_G00397	CAMP/Pcar_Contig207_G00002/Pcar_Contig93_G00001/Pcar_Contig8_G00397
GO:0003697	MF	single-stranded DNA binding	4/145	131/19114	0.0177374	0.0274229	NA	Pcar_Contig10_G00105/Pcar_Contig41_G00099/Pcar_Contig249_G00003/Pcar_Contig53_G00001	MOS1T/SETMR/MCM6/Pcar_Contig53_G00001
GO:0030155	BP	regulation of cell adhesion	3/145	73/19114	0.0180708	0.0277526	NA	Pcar_Contig109_G00006/Pcar_Contig187_G00019/Pcar_Contig252_G00004	Pcar_Contig109_G00006/Pcar_Contig187_G00019/Pcar_Contig252_G00004
GO:0016525	BP	negative regulation of angiogenesis	4/145	132/19114	0.0181868	0.0277526	NA	Pcar_Contig2_G00112/Pcar_Contig109_G00006/Pcar_Contig187_G00019/Pcar_Contig252_G00004	Pcar_Contig2_G00112/Pcar_Contig109_G00006/Pcar_Contig187_G00019/Pcar_Contig252_G00004
GO:0042742	BP	defense response to bacterium	4/145	138/19114	0.0210322	0.0317911	NA	Pcar_Contig207_G00002/Pcar_Contig93_G00001/Pcar_Contig8_G00397/Pcar_Contig8_G00398	Pcar_Contig207_G00002/Pcar_Contig93_G00001/Pcar_Contig8_G00397/Pcar_Contig8_G00398
GO:0051897	BP	positive regulation of protein kinase B signaling	5/145	208/19114	0.0212997	0.0317911	NA	Pcar_Contig81_G00033/Pcar_Contig81_G00034/Pcar_Contig81_G00035/Pcar_Contig257_G00001/Pcar_Contig257_G00002	HPSE/Pcar_Contig81_G00034/HPSE/Pcar_Contig257_G00001/Pcar_Contig257_G00002
GO:0000281	BP	mitotic cytokinesis	3/145	78/19114	0.0215097	0.0317911	NA	Pcar_Contig109_G00006/Pcar_Contig187_G00019/Pcar_Contig252_G00004	Pcar_Contig109_G00006/Pcar_Contig187_G00019/Pcar_Contig252_G00004
GO:0010595	BP	positive regulation of endothelial cell migration	3/145	78/19114	0.0215097	0.0317911	NA	Pcar_Contig109_G00006/Pcar_Contig187_G00019/Pcar_Contig252_G00004	Pcar_Contig109_G00006/Pcar_Contig187_G00019/Pcar_Contig252_G00004
GO:0038022	MF	G protein-coupled olfactory receptor activity	3/145	78/19114	0.0215097	0.0317911	NA	Pcar_Contig156_G00021/Pcar_Contig156_G00022/Pcar_Contig156_G00023	Pcar_Contig156_G00021/Pcar_Contig156_G00022/V2R26
GO:0048010	BP	vascular endothelial growth factor receptor signaling pathway	3/145	79/19114	0.0222375	0.0326613	NA	Pcar_Contig109_G00006/Pcar_Contig187_G00019/Pcar_Contig252_G00004	Pcar_Contig109_G00006/Pcar_Contig187_G00019/Pcar_Contig252_G00004
GO:0007266	BP	Rho protein signal transduction	3/145	81/19114	0.023733	0.0344275	NA	Pcar_Contig109_G00006/Pcar_Contig187_G00019/Pcar_Contig252_G00004	Pcar_Contig109_G00006/Pcar_Contig187_G00019/Pcar_Contig252_G00004
GO:0048813	BP	dendrite morphogenesis	3/145	81/19114	0.023733	0.0344275	NA	Pcar_Contig109_G00006/Pcar_Contig187_G00019/Pcar_Contig252_G00004	Pcar_Contig109_G00006/Pcar_Contig187_G00019/Pcar_Contig252_G00004
GO:0042752	BP	regulation of circadian rhythm	3/145	85/19114	0.0268839	0.0385227	NA	Pcar_Contig109_G00006/Pcar_Contig187_G00019/Pcar_Contig252_G00004	Pcar_Contig109_G00006/Pcar_Contig187_G00019/Pcar_Contig252_G00004
GO:0051496	BP	positive regulation of stress fiber assembly	3/145	85/19114	0.0268839	0.0385227	NA	Pcar_Contig109_G00006/Pcar_Contig187_G00019/Pcar_Contig252_G00004	Pcar_Contig109_G00006/Pcar_Contig187_G00019/Pcar_Contig252_G00004
GO:0016798	MF	hydrolase activity, acting on glycosyl bonds	3/145	89/19114	0.0302474	0.0430796	NA	Pcar_Contig81_G00033/Pcar_Contig81_G00034/Pcar_Contig81_G00035	HPSE/Pcar_Contig81_G00034/HPSE
GO:0018107	BP	peptidyl-threonine phosphorylation	3/145	93/19114	0.0338223	0.047881	NA	Pcar_Contig109_G00006/Pcar_Contig187_G00019/Pcar_Contig252_G00004	Pcar_Contig109_G00006/Pcar_Contig187_G00019/Pcar_Contig252_G00004
GO:0044267	BP	cellular protein metabolic process	5/145	236/19114	0.0341392	0.0480401	NA	Pcar_Contig128_G00048/Pcar_Contig4_G00280/Pcar_Contig77_G00007/Pcar_Contig257_G00001/Pcar_Contig257_G00002	Pcar_Contig128_G00048/LKHA4/Pcar_Contig77_G00007/Pcar_Contig257_G00001/Pcar_Contig257_G00002

## Sheet: Table S4
Table S4. Contracted gene families in Pareas menglaensis related to Pantherophis guttatus
Query	Subject	KO	Q_start	Q_end	S_start	S_end	strand	score	evalue	Subject_def
Pgut_Contig23_G00167.t1	kmr:108234969	no	1	27	1	27	(None, None)	117	5.62132e-07	KO assigned | (RefSeq) condensin complex subunit 2-like isoform X2 (A)
Pgut_Contig23_G00167.t1	ray:107509221	K12497	1	40	1	38	(None, None)	120	9.92984e-07	early growth response protein 3 | (RefSeq) EGR3; early growth response protein 3 isoform X1 (A)
Pgut_Contig63_G00033.t1	tsr:106549659	K22793	2	48	352	398	(None, None)	240	1.64935e-24	Mas-related G protein-coupled receptor member H | (RefSeq) mas-related G-protein coupled receptor member H-like (A)
Pgut_Contig63_G00033.t1	pmur:114922840	K22793	2	49	264	311	(None, None)	229	1.83431e-23	Mas-related G protein-coupled receptor member H | (RefSeq) mas-related G-protein coupled receptor member H-like (A)
Pgut_Contig63_G00033.t1	pmur:114923516	K22793	3	49	264	310	(None, None)	200	2.9099e-19	Mas-related G protein-coupled receptor member H | (RefSeq) mas-related G-protein coupled receptor member H-like (A)
Pgut_Contig70_G00047.t1	pbi:103056525	K04257	1	306	1	306	(None, None)	1412	0	olfactory receptor | (RefSeq) olfactory receptor 10G6-like (A)
Pgut_Contig70_G00047.t1	pbi:103057219	K04257	1	306	1	306	(None, None)	1030	7.34579e-140	olfactory receptor | (RefSeq) olfactory receptor 10G6-like (A)
Pgut_Contig70_G00047.t1	gja:107109106	K04257	1	305	1	305	(None, None)	1016	8.00229e-138	olfactory receptor | (RefSeq) olfactory receptor 10G6-like (A)
Pgut_Contig70_G00048.t1	pbi:103057219	K04257	1	308	1	308	(None, None)	1407	0	olfactory receptor | (RefSeq) olfactory receptor 10G6-like (A)
Pgut_Contig70_G00048.t1	pbi:103057452	K04257	1	308	1	308	(None, None)	1274	6.23626e-177	olfactory receptor | (RefSeq) olfactory receptor 10G6-like (A)
Pgut_Contig70_G00048.t1	pbi:103057696	K04257	1	308	1	308	(None, None)	1237	2.2784e-171	olfactory receptor | (RefSeq) olfactory receptor 10G6-like (A)
Pgut_Contig70_G00049.t1	pbi:103057696	K04257	1	308	1	308	(None, None)	1237	2.59853e-171	olfactory receptor | (RefSeq) olfactory receptor 10G6-like (A)
Pgut_Contig70_G00049.t1	pbi:103057219	K04257	1	308	1	308	(None, None)	1208	5.86153e-167	olfactory receptor | (RefSeq) olfactory receptor 10G6-like (A)
Pgut_Contig70_G00049.t1	pbi:103057452	K04257	1	308	1	308	(None, None)	1207	9.70166e-167	olfactory receptor | (RefSeq) olfactory receptor 10G6-like (A)
Pgut_Contig70_G00050.t1	pbi:103057696	K04257	5	275	38	308	(None, None)	1107	3.90872e-152	olfactory receptor | (RefSeq) olfactory receptor 10G6-like (A)
Pgut_Contig70_G00050.t1	pbi:103058182	K04257	1	275	25	299	(None, None)	1106	4.85294e-152	olfactory receptor | (RefSeq) olfactory receptor 10G6-like (A)
Pgut_Contig70_G00050.t1	pbi:103057452	K04257	1	273	34	306	(None, None)	1100	5.23926e-151	olfactory receptor | (RefSeq) olfactory receptor 10G6-like (A)
Pgut_Contig70_G00051.t1	pbi:103057219	K04257	1	308	1	308	(None, None)	1345	0	olfactory receptor | (RefSeq) olfactory receptor 10G6-like (A)
Pgut_Contig70_G00051.t1	pbi:103057452	K04257	1	308	1	308	(None, None)	1312	0	olfactory receptor | (RefSeq) olfactory receptor 10G6-like (A)
Pgut_Contig70_G00051.t1	pbi:103057696	K04257	1	308	1	308	(None, None)	1204	2.51608e-166	olfactory receptor | (RefSeq) olfactory receptor 10G6-like (A)
Pgut_Contig70_G00052.t1	pbi:103057219	K04257	1	308	1	308	(None, None)	1408	0	olfactory receptor | (RefSeq) olfactory receptor 10G6-like (A)
Pgut_Contig70_G00052.t1	pbi:103057452	K04257	1	308	1	308	(None, None)	1274	4.95434e-177	olfactory receptor | (RefSeq) olfactory receptor 10G6-like (A)
Pgut_Contig70_G00052.t1	pbi:103057696	K04257	1	308	1	308	(None, None)	1223	2.88814e-169	olfactory receptor | (RefSeq) olfactory receptor 10G6-like (A)
Pgut_Contig70_G00053.t1	pbi:103057219	K04257	1	308	1	308	(None, None)	1340	0	olfactory receptor | (RefSeq) olfactory receptor 10G6-like (A)
Pgut_Contig70_G00053.t1	pbi:103057696	K04257	1	308	1	308	(None, None)	1246	9.92638e-173	olfactory receptor | (RefSeq) olfactory receptor 10G6-like (A)
Pgut_Contig70_G00053.t1	pbi:103058182	K04257	14	308	5	299	(None, None)	1233	6.68716e-171	olfactory receptor | (RefSeq) olfactory receptor 10G6-like (A)
Pgut_Contig70_G00060.t1	pbi:107326686	K04257	1	302	1	302	(None, None)	1416	0	olfactory receptor | (RefSeq) olfactory receptor 6X1-like (A)
Pgut_Contig70_G00060.t1	pbi:107326825	K04257	1	316	44	360	(None, None)	1382	0	olfactory receptor | (RefSeq) LOW QUALITY PROTEIN: olfactory receptor 6X1-like (A)
Pgut_Contig70_G00060.t1	pbi:103066895	K04257	1	316	1	316	(None, None)	1333	0	olfactory receptor | (RefSeq) olfactory receptor 6X1-like (A)
Pgut_Contig70_G00075.t1	pmua:114583512	K04257	1	126	34	159	(None, None)	507	1.71557e-63	olfactory receptor | (RefSeq) olfactory receptor 6X1-like (A)
Pgut_Contig70_G00075.t1	pmua:114583511	K04257	1	126	31	156	(None, None)	499	2.87373e-62	olfactory receptor | (RefSeq) olfactory receptor 6X1-like (A)
Pgut_Contig70_G00075.t1	rno:300643	K04257	1	124	32	155	(None, None)	430	6.99893e-52	olfactory receptor | (RefSeq) Olr1341; olfactory receptor 1341 (A)
Pgut_Contig70_G00078.t1	cpic:101947832	K06856	5	131	6	132	(None, None)	364	1.60896e-42	immunoglobulin heavy chain | (RefSeq) Ig heavy chain Mem5-like (A)
Pgut_Contig70_G00078.t1	cpic:101947832	K06856	19	120	134	237	(None, None)	272	7.96171e-29	immunoglobulin heavy chain | (RefSeq) Ig heavy chain Mem5-like (A)
Pgut_Contig70_G00078.t1	cpic:101953588	K06856	16	132	147	263	(None, None)	361	8.17181e-42	immunoglobulin heavy chain | (RefSeq) Ig heavy chain Mem5-like (A)
Pgut_Contig70_G00078.t1	cpic:101953588	K06856	16	119	26	129	(None, None)	325	2.24925e-36	immunoglobulin heavy chain | (RefSeq) Ig heavy chain Mem5-like (A)
Pgut_Contig70_G00078.t1	cjc:103793556	K06856	7	120	7	120	(None, None)	329	9.41783e-39	immunoglobulin heavy chain | (RefSeq) Ig heavy chain V-I region V35 (A)
Pgut_Contig123_G00001.t1	pmur:114922163	K09228	1	438	1	439	(None, None)	1685	0	KRAB domain-containing zinc finger protein | (RefSeq) zinc finger protein OZF-like (A)
Pgut_Contig123_G00001.t1	pmur:114922163	K09228	19	414	129	527	(None, None)	1047	3.61168e-137	KRAB domain-containing zinc finger protein | (RefSeq) zinc finger protein OZF-like (A)
Pgut_Contig123_G00001.t1	pmur:107298489	K09228	1	438	1	439	(None, None)	1672	0	KRAB domain-containing zinc finger protein | (RefSeq) zinc finger protein 501-like (A)
Pgut_Contig123_G00001.t1	pmur:107298489	K09228	19	383	129	496	(None, None)	900	2.00342e-115	KRAB domain-containing zinc finger protein | (RefSeq) zinc finger protein 501-like (A)
Pgut_Contig123_G00001.t1	pmur:107298492	K09228	1	437	1	435	(None, None)	1656	0	KRAB domain-containing zinc finger protein | (RefSeq) zinc finger protein OZF-like (A)
Pgut_Contig123_G00002.t1	pmur:114922163	K09228	1	549	1	527	(None, None)	1667	0	KRAB domain-containing zinc finger protein | (RefSeq) zinc finger protein OZF-like (A)
Pgut_Contig123_G00002.t1	pmur:114922163	K09228	162	573	24	439	(None, None)	1211	7.43534e-160	KRAB domain-containing zinc finger protein | (RefSeq) zinc finger protein OZF-like (A)
Pgut_Contig123_G00002.t1	pmur:107298494	K09228	19	572	393	982	(None, None)	1631	0	KRAB domain-containing zinc finger protein | (RefSeq) zinc finger protein 208-like (A)
Pgut_Contig123_G00002.t1	pmur:107298494	K09228	14	572	158	758	(None, None)	1491	0	KRAB domain-containing zinc finger protein | (RefSeq) zinc finger protein 208-like (A)
Pgut_Contig123_G00002.t1	pmur:107298494	K09228	4	573	320	899	(None, None)	1491	0	KRAB domain-containing zinc finger protein | (RefSeq) zinc finger protein 208-like (A)
Pgut_Contig123_G00002.t1	pmur:107298494	K09228	24	573	32	563	(None, None)	1474	0	KRAB domain-containing zinc finger protein | (RefSeq) zinc finger protein 208-like (A)
Pgut_Contig123_G00002.t1	pmur:107298494	K09228	19	573	197	787	(None, None)	1414	0	KRAB domain-containing zinc finger protein | (RefSeq) zinc finger protein 208-like (A)
Pgut_Contig123_G00002.t1	pmur:107298494	K09228	124	573	5	423	(None, None)	1327	1.9359e-171	KRAB domain-containing zinc finger protein | (RefSeq) zinc finger protein 208-like (A)
Pgut_Contig123_G00002.t1	pmur:107298494	K09228	22	573	60	647	(None, None)	1259	3.53928e-161	KRAB domain-containing zinc finger protein | (RefSeq) zinc finger protein 208-like (A)
Pgut_Contig123_G00002.t1	pmur:107298494	K09228	38	573	1	507	(None, None)	1188	9.69196e-151	KRAB domain-containing zinc finger protein | (RefSeq) zinc finger protein 208-like (A)
Pgut_Contig123_G00002.t1	pmur:107298494	K09228	13	376	639	982	(None, None)	730	7.59732e-84	KRAB domain-containing zinc finger protein | (RefSeq) zinc finger protein 208-like (A)
Pgut_Contig123_G00002.t1	pmur:107298489	K09228	1	518	1	496	(None, None)	1530	0	KRAB domain-containing zinc finger protein | (RefSeq) zinc finger protein 501-like (A)
Pgut_Contig123_G00002.t1	pmur:107298489	K09228	162	573	24	439	(None, None)	1198	2.0603e-158	KRAB domain-containing zinc finger protein | (RefSeq) zinc finger protein 501-like (A)
Pgut_Contig123_G00002.t1	pmur:107298489	K09228	489	573	21	131	(None, None)	187	4.3905e-13	KRAB domain-containing zinc finger protein | (RefSeq) zinc finger protein 501-like (A)
Pgut_Contig123_G00003.t1	pmur:114922157	K09228	1	470	1	470	(None, None)	1795	0	KRAB domain-containing zinc finger protein | (RefSeq) zinc finger protein 883-like (A)
Pgut_Contig123_G00003.t1	pmur:114922157	K09228	230	471	14	247	(None, None)	453	4.70161e-49	KRAB domain-containing zinc finger protein | (RefSeq) zinc finger protein 883-like (A)
Pgut_Contig123_G00003.t1	pmur:107298489	K09228	1	471	1	471	(None, None)	1694	0	KRAB domain-containing zinc finger protein | (RefSeq) zinc finger protein 501-like (A)
Pgut_Contig123_G00003.t1	pmur:107298489	K09228	24	384	134	496	(None, None)	861	3.81024e-109	KRAB domain-containing zinc finger protein | (RefSeq) zinc finger protein 501-like (A)
Pgut_Contig123_G00003.t1	pmur:114922163	K09228	1	471	1	471	(None, None)	1692	0	KRAB domain-containing zinc finger protein | (RefSeq) zinc finger protein OZF-like (A)
Pgut_Contig123_G00003.t1	pmur:114922163	K09228	24	415	134	527	(None, None)	1001	1.10586e-129	KRAB domain-containing zinc finger protein | (RefSeq) zinc finger protein OZF-like (A)
Pgut_Contig151_G00002.t1	pmur:107294031	no	10	206	7	203	(None, None)	876	1.41166e-115	KO assigned | (RefSeq) zinc finger protein RFP (A)
Pgut_Contig151_G00002.t1	pmur:114923068	K12009	1	206	1	206	(None, None)	842	2.65596e-111	tripartite motif-containing protein 27 [EC:2.3.2.27] | (RefSeq) zinc finger protein RFP-like (A)
Pgut_Contig151_G00002.t1	pmur:107294020	K12009	1	206	1	216	(None, None)	848	3.99279e-111	tripartite motif-containing protein 27 [EC:2.3.2.27] | (RefSeq) zinc finger protein RFP-like (A)
Pgut_Contig151_G00003.t1	pmur:107294020	K12009	1	466	1	484	(None, None)	1730	0	tripartite motif-containing protein 27 [EC:2.3.2.27] | (RefSeq) zinc finger protein RFP-like (A)
Pgut_Contig151_G00003.t1	pmur:107294031	no	1	467	1	467	(None, None)	1725	0	KO assigned | (RefSeq) zinc finger protein RFP (A)
Pgut_Contig151_G00003.t1	pmur:107294032	no	15	467	191	658	(None, None)	1708	0	KO assigned | (RefSeq) E3 ubiquitin-protein ligase TRIM39 (A)
Pgut_Contig151_G00003.t1	pmur:107294032	no	1	180	1	180	(None, None)	776	1.20375e-94	KO assigned | (RefSeq) E3 ubiquitin-protein ligase TRIM39 (A)
Pgut_Contig151_G00004.t1	pmur:107294020	K12009	1	216	1	226	(None, None)	918	8.40243e-122	tripartite motif-containing protein 27 [EC:2.3.2.27] | (RefSeq) zinc finger protein RFP-like (A)
Pgut_Contig151_G00004.t1	pmur:107294031	no	1	216	1	213	(None, None)	911	5.68415e-121	KO assigned | (RefSeq) zinc finger protein RFP (A)
Pgut_Contig151_G00004.t1	pmur:114923068	K12009	1	216	1	216	(None, None)	874	3.41795e-116	tripartite motif-containing protein 27 [EC:2.3.2.27] | (RefSeq) zinc finger protein RFP-like (A)
Pgut_Contig151_G00005.t1	pmur:107294020	K12009	1	471	1	484	(None, None)	1762	0	tripartite motif-containing protein 27 [EC:2.3.2.27] | (RefSeq) zinc finger protein RFP-like (A)
Pgut_Contig151_G00005.t1	pmur:107294032	no	15	472	191	658	(None, None)	1745	0	KO assigned | (RefSeq) E3 ubiquitin-protein ligase TRIM39 (A)
Pgut_Contig151_G00005.t1	pmur:107294032	no	1	180	1	180	(None, None)	760	3.62175e-92	KO assigned | (RefSeq) E3 ubiquitin-protein ligase TRIM39 (A)
Pgut_Contig151_G00005.t1	pmur:107294031	no	1	472	1	467	(None, None)	1731	0	KO assigned | (RefSeq) zinc finger protein RFP (A)
Pgut_Contig151_G00006.t1	pmur:107294020	K12009	1	223	1	265	(None, None)	899	7.01176e-119	tripartite motif-containing protein 27 [EC:2.3.2.27] | (RefSeq) zinc finger protein RFP-like (A)
Pgut_Contig151_G00006.t1	pmur:114923068	K12009	1	223	1	255	(None, None)	843	2.16343e-111	tripartite motif-containing protein 27 [EC:2.3.2.27] | (RefSeq) zinc finger protein RFP-like (A)
Pgut_Contig151_G00006.t1	pmur:107294031	no	1	223	1	248	(None, None)	809	1.66134e-105	KO assigned | (RefSeq) zinc finger protein RFP (A)
Pgut_Contig198_G00002.t1	pmur:107298488	K09228	1	210	1	223	(None, None)	648	4.20027e-82	KRAB domain-containing zinc finger protein | (RefSeq) zinc finger protein OZF-like (A)
Pgut_Contig198_G00002.t1	pmur:107298488	K09228	26	212	192	393	(None, None)	356	1.18936e-38	KRAB domain-containing zinc finger protein | (RefSeq) zinc finger protein OZF-like (A)
Pgut_Contig198_G00002.t1	pmur:107298488	K09228	23	212	161	337	(None, None)	355	1.6641e-38	KRAB domain-containing zinc finger protein | (RefSeq) zinc finger protein OZF-like (A)
Pgut_Contig198_G00002.t1	pmur:107298488	K09228	19	203	241	412	(None, None)	351	7.37932e-38	KRAB domain-containing zinc finger protein | (RefSeq) zinc finger protein OZF-like (A)
Pgut_Contig198_G00002.t1	pmur:107298488	K09228	21	212	131	309	(None, None)	339	4.14892e-36	KRAB domain-containing zinc finger protein | (RefSeq) zinc finger protein OZF-like (A)
Pgut_Contig198_G00002.t1	pmur:107298488	K09228	103	212	15	141	(None, None)	164	9.79556e-12	KRAB domain-containing zinc finger protein | (RefSeq) zinc finger protein OZF-like (A)
Pgut_Contig198_G00002.t1	pmur:107298491	K09228	1	212	1	225	(None, None)	643	5.28584e-81	KRAB domain-containing zinc finger protein | (RefSeq) gastrula zinc finger protein XlCGF26.1-like (A)
Pgut_Contig198_G00002.t1	pmur:107298491	K09228	21	212	187	365	(None, None)	379	8.99987e-42	KRAB domain-containing zinc finger protein | (RefSeq) gastrula zinc finger protein XlCGF26.1-like (A)
Pgut_Contig198_G00002.t1	pmur:107298491	K09228	26	212	248	421	(None, None)	369	2.34742e-40	KRAB domain-containing zinc finger protein | (RefSeq) gastrula zinc finger protein XlCGF26.1-like (A)
Pgut_Contig198_G00002.t1	pmur:107298491	K09228	26	202	276	439	(None, None)	367	4.88559e-40	KRAB domain-containing zinc finger protein | (RefSeq) gastrula zinc finger protein XlCGF26.1-like (A)
Pgut_Contig198_G00002.t1	pmur:107298491	K09228	26	212	108	281	(None, None)	344	1.26295e-36	KRAB domain-containing zinc finger protein | (RefSeq) gastrula zinc finger protein XlCGF26.1-like (A)
Pgut_Contig198_G00002.t1	pmur:107298491	K09228	21	117	355	441	(None, None)	202	7.92738e-17	KRAB domain-containing zinc finger protein | (RefSeq) gastrula zinc finger protein XlCGF26.1-like (A)
Pgut_Contig198_G00002.t1	pmur:107298490	K09228	1	212	1	225	(None, None)	635	8.10246e-80	KRAB domain-containing zinc finger protein | (RefSeq) zinc finger protein OZF-like (A)
Pgut_Contig198_G00002.t1	pmur:107298490	K09228	26	212	248	421	(None, None)	384	1.41513e-42	KRAB domain-containing zinc finger protein | (RefSeq) zinc finger protein OZF-like (A)
Pgut_Contig198_G00002.t1	pmur:107298490	K09228	26	212	220	393	(None, None)	368	3.21949e-40	KRAB domain-containing zinc finger protein | (RefSeq) zinc finger protein OZF-like (A)
Pgut_Contig198_G00002.t1	pmur:107298490	K09228	21	212	131	309	(None, None)	359	8.1665e-39	KRAB domain-containing zinc finger protein | (RefSeq) zinc finger protein OZF-like (A)
Pgut_Contig204_G00008.t1	pmur:107298491	K09228	1	356	1	356	(None, None)	1342	0	KRAB domain-containing zinc finger protein | (RefSeq) gastrula zinc finger protein XlCGF26.1-like (A)
Pgut_Contig204_G00008.t1	pmur:107298491	K09228	15	329	119	441	(None, None)	663	1.06311e-81	KRAB domain-containing zinc finger protein | (RefSeq) gastrula zinc finger protein XlCGF26.1-like (A)
Pgut_Contig204_G00008.t1	pmur:107298492	K09228	1	356	1	356	(None, None)	1340	0	KRAB domain-containing zinc finger protein | (RefSeq) zinc finger protein OZF-like (A)
Pgut_Contig204_G00008.t1	pmur:107298492	K09228	21	354	103	435	(None, None)	647	2.19207e-79	KRAB domain-containing zinc finger protein | (RefSeq) zinc finger protein OZF-like (A)
Pgut_Contig204_G00008.t1	pmur:114922163	K09228	1	356	1	356	(None, None)	1328	0	KRAB domain-containing zinc finger protein | (RefSeq) zinc finger protein OZF-like (A)
Pgut_Contig204_G00008.t1	pmur:114922163	K09228	15	356	119	468	(None, None)	773	4.3308e-97	KRAB domain-containing zinc finger protein | (RefSeq) zinc finger protein OZF-like (A)
Pgut_Contig204_G00008.t1	pmur:114922163	K09228	22	356	160	496	(None, None)	733	3.22666e-91	KRAB domain-containing zinc finger protein | (RefSeq) zinc finger protein OZF-like (A)
Pgut_Contig204_G00008.t1	pmur:114922163	K09228	1	356	165	524	(None, None)	727	3.15215e-90	KRAB domain-containing zinc finger protein | (RefSeq) zinc finger protein OZF-like (A)
Pgut_Contig204_G00008.t1	pmur:114922163	K09228	1	331	193	527	(None, None)	675	1.46097e-82	KRAB domain-containing zinc finger protein | (RefSeq) zinc finger protein OZF-like (A)
Pgut_Contig231_G00007.t1	mcc:106999617	no	20	87	1	68	(None, None)	239	4.59764e-26	KO assigned | (RefSeq) LOW QUALITY PROTEIN: immunoglobulin heavy variable 3-23 (A)
Pgut_Contig231_G00007.t1	cpic:101934312	K06856	20	87	1	68	(None, None)	249	5.3339e-26	immunoglobulin heavy chain | (RefSeq) Ig heavy chain Mem5-like (A)
Pgut_Contig231_G00007.t1	cpic:101934312	K06856	36	86	124	174	(None, None)	140	3.22731e-10	immunoglobulin heavy chain | (RefSeq) Ig heavy chain Mem5-like (A)
Pgut_Contig231_G00007.t1	cmy:102933925	K06856	12	86	112	186	(None, None)	232	1.29982e-23	immunoglobulin heavy chain | (RefSeq) uncharacterized LOC102933925 (A)
Pgut_Contig231_G00007.t1	cmy:102933925	K06856	39	86	44	91	(None, None)	163	1.5764e-13	immunoglobulin heavy chain | (RefSeq) uncharacterized LOC102933925 (A)
Pgut_Contig316_G00001.t1	pmur:107294031	no	1	476	1	467	(None, None)	1738	0	KO assigned | (RefSeq) zinc finger protein RFP (A)
Pgut_Contig316_G00001.t1	pmur:107294020	K12009	1	475	1	484	(None, None)	1734	0	tripartite motif-containing protein 27 [EC:2.3.2.27] | (RefSeq) zinc finger protein RFP-like (A)
Pgut_Contig316_G00001.t1	pmur:107294032	no	15	476	191	658	(None, None)	1674	0	KO assigned | (RefSeq) E3 ubiquitin-protein ligase TRIM39 (A)
Pgut_Contig316_G00001.t1	pmur:107294032	no	1	174	1	174	(None, None)	710	1.1676e-84	KO assigned | (RefSeq) E3 ubiquitin-protein ligase TRIM39 (A)
Pgut_Contig316_G00002.t1	pmur:107294020	K12009	1	247	1	257	(None, None)	1032	2.14567e-138	tripartite motif-containing protein 27 [EC:2.3.2.27] | (RefSeq) zinc finger protein RFP-like (A)
Pgut_Contig316_G00002.t1	pmur:114923068	K12009	1	247	1	247	(None, None)	1020	1.20211e-137	tripartite motif-containing protein 27 [EC:2.3.2.27] | (RefSeq) zinc finger protein RFP-like (A)
Pgut_Contig316_G00002.t1	pmur:107294031	no	1	247	1	240	(None, None)	1005	1.25868e-134	KO assigned | (RefSeq) zinc finger protein RFP (A)
Pgut_Contig316_G00004.t1	pmur:107294020	K12009	1	475	1	484	(None, None)	1851	0	tripartite motif-containing protein 27 [EC:2.3.2.27] | (RefSeq) zinc finger protein RFP-like (A)
Pgut_Contig316_G00004.t1	pmur:107294031	no	1	476	1	467	(None, None)	1841	0	KO assigned | (RefSeq) zinc finger protein RFP (A)
Pgut_Contig316_G00004.t1	pmur:107294032	no	15	476	191	658	(None, None)	1813	0	KO assigned | (RefSeq) E3 ubiquitin-protein ligase TRIM39 (A)
Pgut_Contig316_G00004.t1	pmur:107294032	no	1	170	1	170	(None, None)	777	1.16022e-94	KO assigned | (RefSeq) E3 ubiquitin-protein ligase TRIM39 (A)
Pgut_Contig316_G00005.t1	pmur:107294020	K12009	1	476	1	485	(None, None)	1826	0	tripartite motif-containing protein 27 [EC:2.3.2.27] | (RefSeq) zinc finger protein RFP-like (A)
Pgut_Contig316_G00005.t1	pmur:107294032	no	15	475	191	657	(None, None)	1792	0	KO assigned | (RefSeq) E3 ubiquitin-protein ligase TRIM39 (A)
Pgut_Contig316_G00005.t1	pmur:107294032	no	1	178	1	178	(None, None)	756	1.99503e-91	KO assigned | (RefSeq) E3 ubiquitin-protein ligase TRIM39 (A)
Pgut_Contig316_G00005.t1	pmur:107294031	no	1	475	1	466	(None, None)	1791	0	KO assigned | (RefSeq) zinc finger protein RFP (A)
Pgut_Contig316_G00006.t1	pmur:107294020	K12009	1	475	1	484	(None, None)	1759	0	tripartite motif-containing protein 27 [EC:2.3.2.27] | (RefSeq) zinc finger protein RFP-like (A)
Pgut_Contig316_G00006.t1	pmur:107294031	no	1	476	1	467	(None, None)	1758	0	KO assigned | (RefSeq) zinc finger protein RFP (A)
Pgut_Contig316_G00006.t1	pmur:107294032	no	15	476	191	658	(None, None)	1730	0	KO assigned | (RefSeq) E3 ubiquitin-protein ligase TRIM39 (A)
Pgut_Contig316_G00006.t1	pmur:107294032	no	1	180	1	180	(None, None)	698	5.34105e-83	KO assigned | (RefSeq) E3 ubiquitin-protein ligase TRIM39 (A)
Pgut_Contig347_G00004.t1	tsr:106542010	K06856	6	97	82	171	(None, None)	352	2.78305e-41	immunoglobulin heavy chain | (RefSeq) uncharacterized protein LOC106542010 (A)
Pgut_Contig347_G00004.t1	tsr:106542010	K06856	1	70	1	70	(None, None)	270	4.88343e-29	immunoglobulin heavy chain | (RefSeq) uncharacterized protein LOC106542010 (A)
Pgut_Contig347_G00004.t1	mcc:106999617	no	5	102	5	101	(None, None)	340	3.78742e-41	KO assigned | (RefSeq) LOW QUALITY PROTEIN: immunoglobulin heavy variable 3-23 (A)
Pgut_Contig347_G00004.t1	myb:106727498	no	5	98	1	96	(None, None)	316	1.289e-37	KO assigned | (RefSeq) Ig heavy chain V-III region 23 (A)
Pgut_Contig439_G00001.t1	pmur:107294020	K12009	1	141	1	141	(None, None)	634	8.81982e-80	tripartite motif-containing protein 27 [EC:2.3.2.27] | (RefSeq) zinc finger protein RFP-like (A)
Pgut_Contig439_G00001.t1	pmur:107294021	no	1	141	1	141	(None, None)	618	1.88651e-78	KO assigned | (RefSeq) E3 ubiquitin-protein ligase TRIM39-like (A)
Pgut_Contig439_G00001.t1	pmur:107302077	no	1	138	1	138	(None, None)	588	1.93065e-77	KO assigned | (RefSeq) zinc finger protein RFP-like (A)
Pgut_Contig439_G00002.t1	pmur:107294031	no	1	467	1	467	(None, None)	1756	0	KO assigned | (RefSeq) zinc finger protein RFP (A)
Pgut_Contig439_G00002.t1	pmur:107294020	K12009	1	466	1	484	(None, None)	1744	0	tripartite motif-containing protein 27 [EC:2.3.2.27] | (RefSeq) zinc finger protein RFP-like (A)
Pgut_Contig439_G00002.t1	pmur:107294032	no	15	467	191	658	(None, None)	1738	0	KO assigned | (RefSeq) E3 ubiquitin-protein ligase TRIM39 (A)
Pgut_Contig439_G00002.t1	pmur:107294032	no	1	173	1	173	(None, None)	715	1.24503e-85	KO assigned | (RefSeq) E3 ubiquitin-protein ligase TRIM39 (A)
Pgut_Contig439_G00003.t1	pmur:107294020	K12009	1	475	1	484	(None, None)	1764	0	tripartite motif-containing protein 27 [EC:2.3.2.27] | (RefSeq) zinc finger protein RFP-like (A)
Pgut_Contig439_G00003.t1	pmur:107294031	no	1	476	1	467	(None, None)	1753	0	KO assigned | (RefSeq) zinc finger protein RFP (A)
Pgut_Contig439_G00003.t1	pmur:107294032	no	15	476	191	658	(None, None)	1730	0	KO assigned | (RefSeq) E3 ubiquitin-protein ligase TRIM39 (A)
Pgut_Contig439_G00003.t1	pmur:107294032	no	1	170	1	170	(None, None)	727	3.15752e-87	KO assigned | (RefSeq) E3 ubiquitin-protein ligase TRIM39 (A)
Pgut_Contig439_G00004.t1	pmur:107294020	K12009	1	472	1	484	(None, None)	1748	0	tripartite motif-containing protein 27 [EC:2.3.2.27] | (RefSeq) zinc finger protein RFP-like (A)
Pgut_Contig439_G00004.t1	pmur:107294032	no	15	473	191	658	(None, None)	1699	0	KO assigned | (RefSeq) E3 ubiquitin-protein ligase TRIM39 (A)
Pgut_Contig439_G00004.t1	pmur:107294032	no	1	180	1	180	(None, None)	757	1.24066e-91	KO assigned | (RefSeq) E3 ubiquitin-protein ligase TRIM39 (A)
Pgut_Contig439_G00004.t1	pmur:107294031	no	1	473	1	467	(None, None)	1680	0	KO assigned | (RefSeq) zinc finger protein RFP (A)
Pgut_Contig439_G00005.t1	pmur:107294021	no	1	261	1	271	(None, None)	1065	1.81765e-144	KO assigned | (RefSeq) E3 ubiquitin-protein ligase TRIM39-like (A)
Pgut_Contig439_G00005.t1	pmur:107294020	K12009	1	171	1	171	(None, None)	748	2.17569e-95	tripartite motif-containing protein 27 [EC:2.3.2.27] | (RefSeq) zinc finger protein RFP-like (A)
Pgut_Contig439_G00005.t1	pmur:107294020	K12009	161	259	258	354	(None, None)	255	2.61062e-23	tripartite motif-containing protein 27 [EC:2.3.2.27] | (RefSeq) zinc finger protein RFP-like (A)
Pgut_Contig439_G00005.t1	pmur:107294031	no	1	170	1	167	(None, None)	741	1.8869e-94	KO assigned | (RefSeq) zinc finger protein RFP (A)
Pgut_Contig439_G00005.t1	pmur:107294031	no	161	263	241	353	(None, None)	278	1.90556e-26	KO assigned | (RefSeq) zinc finger protein RFP (A)
Pgut_Contig460_G00001.t1	pmur:107294032	no	1	147	384	533	(None, None)	535	7.66933e-64	KO assigned | (RefSeq) E3 ubiquitin-protein ligase TRIM39 (A)
Pgut_Contig460_G00001.t1	pmur:114923068	K12009	1	134	202	343	(None, None)	481	4.655e-58	tripartite motif-containing protein 27 [EC:2.3.2.27] | (RefSeq) zinc finger protein RFP-like (A)
Pgut_Contig460_G00001.t1	pmur:107294028	no	1	147	32	190	(None, None)	461	4.1044e-56	KO assigned | (RefSeq) tripartite motif-containing protein 15-like (A)
Pgut_Contig460_G00002.t1	pmur:107294020	K12009	1	255	1	265	(None, None)	1093	1.01393e-147	tripartite motif-containing protein 27 [EC:2.3.2.27] | (RefSeq) zinc finger protein RFP-like (A)
Pgut_Contig460_G00002.t1	pmur:114923068	K12009	1	255	1	255	(None, None)	1028	5.50518e-139	tripartite motif-containing protein 27 [EC:2.3.2.27] | (RefSeq) zinc finger protein RFP-like (A)
Pgut_Contig460_G00002.t1	pmur:107294031	no	1	255	1	248	(None, None)	985	1.43881e-131	KO assigned | (RefSeq) zinc finger protein RFP (A)
Pgut_Contig511_G00001.t1	pmur:107294031	no	1	475	1	466	(None, None)	1762	0	KO assigned | (RefSeq) zinc finger protein RFP (A)
Pgut_Contig511_G00001.t1	pmur:107294032	no	15	475	191	657	(None, None)	1759	0	KO assigned | (RefSeq) E3 ubiquitin-protein ligase TRIM39 (A)
Pgut_Contig511_G00001.t1	pmur:107294032	no	1	170	1	170	(None, None)	710	8.87082e-85	KO assigned | (RefSeq) E3 ubiquitin-protein ligase TRIM39 (A)
Pgut_Contig511_G00001.t1	pmur:107294020	K12009	1	476	1	485	(None, None)	1751	0	tripartite motif-containing protein 27 [EC:2.3.2.27] | (RefSeq) zinc finger protein RFP-like (A)
Pgut_Contig511_G00002.t1	pmur:107302077	no	1	100	1	104	(None, None)	346	6.89289e-42	KO assigned | (RefSeq) zinc finger protein RFP-like (A)
Pgut_Contig511_G00002.t1	pmur:107294020	K12009	1	100	1	104	(None, None)	367	1.49748e-41	tripartite motif-containing protein 27 [EC:2.3.2.27] | (RefSeq) zinc finger protein RFP-like (A)
Pgut_Contig511_G00002.t1	pmur:107294021	no	1	100	1	104	(None, None)	357	1.07892e-40	KO assigned | (RefSeq) E3 ubiquitin-protein ligase TRIM39-like (A)
Pgut_Contig569_G00001.t1	tsr:106542010	K06856	6	139	82	207	(None, None)	433	3.17575e-52	immunoglobulin heavy chain | (RefSeq) uncharacterized protein LOC106542010 (A)
Pgut_Contig569_G00001.t1	tsr:106542010	K06856	1	71	1	71	(None, None)	247	2.36463e-24	immunoglobulin heavy chain | (RefSeq) uncharacterized protein LOC106542010 (A)
Pgut_Contig569_G00001.t1	cpic:101934312	K06856	1	116	1	116	(None, None)	426	7.28374e-51	immunoglobulin heavy chain | (RefSeq) Ig heavy chain Mem5-like (A)
Pgut_Contig569_G00001.t1	cpic:101934312	K06856	19	122	126	228	(None, None)	259	4.67867e-26	immunoglobulin heavy chain | (RefSeq) Ig heavy chain Mem5-like (A)
Pgut_Contig569_G00001.t1	cge:100764817	K06856	1	118	1	122	(None, None)	367	5.67745e-44	immunoglobulin heavy chain | (RefSeq) immunoglobulin heavy variable 3-21 isoform X2 (A)
Pgut_Contig661_G00001.t1	pmur:107294020	K12009	1	175	1	175	(None, None)	755	9.11569e-98	tripartite motif-containing protein 27 [EC:2.3.2.27] | (RefSeq) zinc finger protein RFP-like (A)
Pgut_Contig661_G00001.t1	pmur:107294021	no	1	184	1	178	(None, None)	718	2.47997e-93	KO assigned | (RefSeq) E3 ubiquitin-protein ligase TRIM39-like (A)
Pgut_Contig661_G00001.t1	pmur:107294032	no	1	177	1	177	(None, None)	714	1.09736e-89	KO assigned | (RefSeq) E3 ubiquitin-protein ligase TRIM39 (A)
Pgut_Contig661_G00001.t1	pmur:107294032	no	16	184	192	360	(None, None)	639	1.35299e-78	KO assigned | (RefSeq) E3 ubiquitin-protein ligase TRIM39 (A)
Pgut_Contig661_G00002.t1	pmur:107294032	no	15	476	191	658	(None, None)	1736	0	KO assigned | (RefSeq) E3 ubiquitin-protein ligase TRIM39 (A)
Pgut_Contig661_G00002.t1	pmur:107294032	no	1	180	1	180	(None, None)	731	7.55912e-88	KO assigned | (RefSeq) E3 ubiquitin-protein ligase TRIM39 (A)
Pgut_Contig661_G00002.t1	pmur:107294020	K12009	1	475	1	484	(None, None)	1731	0	tripartite motif-containing protein 27 [EC:2.3.2.27] | (RefSeq) zinc finger protein RFP-like (A)
Pgut_Contig661_G00002.t1	pmur:107294031	no	1	476	1	467	(None, None)	1715	0	KO assigned | (RefSeq) zinc finger protein RFP (A)
Pgut_Contig661_G00003.t1	pmur:107294031	no	1	189	1	186	(None, None)	795	4.94123e-104	KO assigned | (RefSeq) zinc finger protein RFP (A)
Pgut_Contig661_G00003.t1	pmur:114923068	K12009	1	189	1	189	(None, None)	780	1.7131e-102	tripartite motif-containing protein 27 [EC:2.3.2.27] | (RefSeq) zinc finger protein RFP-like (A)
Pgut_Contig661_G00003.t1	pmur:107294020	K12009	1	189	1	199	(None, None)	784	4.46462e-102	tripartite motif-containing protein 27 [EC:2.3.2.27] | (RefSeq) zinc finger protein RFP-like (A)
Pgut_Contig731_G00001.t1	pmur:107294020	K12009	1	337	139	484	(None, None)	1134	1.42859e-152	tripartite motif-containing protein 27 [EC:2.3.2.27] | (RefSeq) zinc finger protein RFP-like (A)
Pgut_Contig731_G00001.t1	pmur:107294032	no	1	338	315	658	(None, None)	1145	9.06462e-152	KO assigned | (RefSeq) E3 ubiquitin-protein ligase TRIM39 (A)
Pgut_Contig731_G00001.t1	pmur:107294032	no	1	32	139	170	(None, None)	134	5.15753e-07	KO assigned | (RefSeq) E3 ubiquitin-protein ligase TRIM39 (A)
Pgut_Contig731_G00001.t1	pmur:107294031	no	1	338	136	467	(None, None)	1094	8.79639e-147	KO assigned | (RefSeq) zinc finger protein RFP (A)
Pgut_Contig784_G00001.t1	pmur:107294020	K12009	1	254	1	264	(None, None)	1073	3.62208e-144	tripartite motif-containing protein 27 [EC:2.3.2.27] | (RefSeq) zinc finger protein RFP-like (A)
Pgut_Contig784_G00001.t1	pmur:114923068	K12009	1	267	1	267	(None, None)	1062	1.16884e-143	tripartite motif-containing protein 27 [EC:2.3.2.27] | (RefSeq) zinc finger protein RFP-like (A)
Pgut_Contig784_G00001.t1	pmur:107294031	no	1	263	1	265	(None, None)	1058	3.42256e-142	KO assigned | (RefSeq) zinc finger protein RFP (A)
Pgut_Contig992_G00002.t1	pmur:107294020	K12009	1	475	1	484	(None, None)	1782	0	tripartite motif-containing protein 27 [EC:2.3.2.27] | (RefSeq) zinc finger protein RFP-like (A)
Pgut_Contig992_G00002.t1	pmur:107294032	no	15	476	191	658	(None, None)	1774	0	KO assigned | (RefSeq) E3 ubiquitin-protein ligase TRIM39 (A)
Pgut_Contig992_G00002.t1	pmur:107294032	no	1	170	1	170	(None, None)	740	3.93089e-89	KO assigned | (RefSeq) E3 ubiquitin-protein ligase TRIM39 (A)
Pgut_Contig992_G00002.t1	pmur:107294031	no	1	476	1	467	(None, None)	1771	0	KO assigned | (RefSeq) zinc finger protein RFP (A)
Pgut_Contig1163_G00001.t1	pmur:107294020	K12009	1	282	1	292	(None, None)	1176	1.89243e-159	tripartite motif-containing protein 27 [EC:2.3.2.27] | (RefSeq) zinc finger protein RFP-like (A)
Pgut_Contig1163_G00001.t1	pmur:107294031	no	10	294	7	287	(None, None)	1168	1.8055e-158	KO assigned | (RefSeq) zinc finger protein RFP (A)
Pgut_Contig1163_G00001.t1	pmur:114923068	K12009	1	294	1	302	(None, None)	1124	1.14962e-152	tripartite motif-containing protein 27 [EC:2.3.2.27] | (RefSeq) zinc finger protein RFP-like (A)
Pgut_Contig1170_G00001.t1	cpic:101934312	K06856	4	55	4	55	(None, None)	200	2.79649e-19	immunoglobulin heavy chain | (RefSeq) Ig heavy chain Mem5-like (A)
Pgut_Contig1170_G00001.t1	tsr:106542010	K06856	1	55	1	55	(None, None)	188	9.51059e-18	immunoglobulin heavy chain | (RefSeq) uncharacterized protein LOC106542010 (A)
Pgut_Contig1170_G00001.t1	tsr:106542010	K06856	6	55	82	130	(None, None)	174	1.2425e-15	immunoglobulin heavy chain | (RefSeq) uncharacterized protein LOC106542010 (A)
Pgut_Contig1170_G00001.t1	cmy:102933925	K06856	4	55	123	174	(None, None)	178	2.9916e-16	immunoglobulin heavy chain | (RefSeq) uncharacterized LOC102933925 (A)
Pgut_Contig1170_G00001.t1	cmy:102933925	K06856	2	55	28	79	(None, None)	107	4.173e-06	immunoglobulin heavy chain | (RefSeq) uncharacterized LOC102933925 (A)
Pgut_Contig1425_G00001.t1	pmur:107294032	no	3	305	353	658	(None, None)	1091	3.94866e-144	KO assigned | (RefSeq) E3 ubiquitin-protein ligase TRIM39 (A)
Pgut_Contig1425_G00001.t1	pmur:107294020	K12009	2	304	180	484	(None, None)	1033	1.0053e-137	tripartite motif-containing protein 27 [EC:2.3.2.27] | (RefSeq) zinc finger protein RFP-like (A)
Pgut_Contig1425_G00001.t1	pmur:107294028	no	3	305	1	315	(None, None)	1010	1.07582e-136	KO assigned | (RefSeq) tripartite motif-containing protein 15-like (A)

## Sheet: Table S5
Table S5. Rapidly evolving genes (1846) estimated by branch model in PAML with Pareas menglaensis setting as foreground.
OGID	gene id	lnL.nul	lnL.alt	genename	pvalue	fgomega/bgomega
OG0007032	Pcar_Contig42_G00016.t1	-33092.7	-33065.3	CNDG2_XENLA	1.465e-13	0.36666/1.05257
OG0006247	Pcar_Contig81_G00029.t1	-12910.5	-12885.5	HPSE_HUMAN	1.461e-12	0.23207/0.93892
OG0003742	Pcar_Contig12_G00456.t1	-5539.52	-5515.58	STC1_HUMAN	4.55e-12	0.11722/0.61243
OG0007745	Pcar_Contig87_G00041.t1	-38147	-38123.8	CHD2_HUMAN	9.643e-12	0.08694/0.20819
OG0013672	Pcar_Contig15_G00287.t1	-9961.37	-9939.24	MOT1_BOVIN	2.854e-11	0.13574/0.66468
OG0002932	Pcar_Contig36_G00024.t1	-11036.6	-11015.1	PA2G3_HUMAN	5.669e-11	0.21196/0.71659
OG0009260	Pcar_Contig85_G00069.t1	-6628.84	-6609.1	HDA11_MOUSE	3.323e-10	0.11999/0.70728
OG0001206	Pcar_Contig116_G00001.t1	-110612	-110593	HMCN1_HUMAN	1.054e-09	0.21086/0.34993
OG0009468	Pcar_Contig36_G00402.t1	-52891.2	-52872.7	TTC28_HUMAN	1.142e-09	0.07909/0.14990
OG0014741	Pcar_Contig21_G00070.t1	-30382.2	-30364.9	BIRC1_HUMAN	3.906e-09	0.44593/1.01647
OG0008767	Pcar_Contig7_G00060.t1	-8810.74	-8794.04	EAA3_RABIT	7.465e-09	0.09647/0.41346
OG0009647	Pcar_Contig42_G00032.t1	-21312.3	-21296	PAXI1_HUMAN	1.077e-08	0.13741/0.42415
OG0015048	Pcar_Contig125_G00097.t1	-9281.76	-9265.53	CC166_HUMAN	1.221e-08	0.22981/0.06527
OG0003858	Pcar_Contig70_G00042.t1	-43584.7	-43568.8	DAPLE_HUMAN	1.813e-08	0.22660/0.56969
OG0007069	Pcar_Contig23_G00130.t1	-37116.7	-37100.9	RTEL1_PONAB	1.863e-08	0.29056/0.60718
OG0003018	Pcar_Contig35_G00083.t1	-30922	-30906.3	SVIL_HUMAN	2.306e-08	0.16510/0.36316
OG0001845	Pcar_Contig165_G00003.t1	-9774.39	-9758.99	JKIP3_MOUSE	2.849e-08	0.07613/0.35319
OG0010712	Pcar_Contig76_G00081.t1	-37768.2	-37752.8	UACA_HUMAN	2.943e-08	0.19284/0.46357
OG0008466	Pcar_Contig31_G00172.t1	-11700.7	-11685.7	S13A3_HUMAN	4.226e-08	0.16079/0.59604
OG0001104	Pcar_Contig68_G00155.t1	-95802.9	-95788	HYDIN_HUMAN	4.935e-08	0.21715/0.15255
OG0008913	Pcar_Contig56_G00061.t1	-54558	-54543.3	ZN292_HUMAN	5.382e-08	0.20987/0.56879
OG0007327	Pcar_Contig55_G00062.t1	-25882.6	-25868.1	EGLN_PIG	6.738e-08	0.28357/0.11109
OG0011855	Pcar_Contig75_G00041.t1	-6367.45	-6353.1	BACH_HUMAN	8.425e-08	0.04052/0.17781
OG0012927	Pcar_Contig50_G00068.t1	-6106.14	-6091.8	SMUG1_XENLA	8.55e-08	0.15767/0.61593
OG0013477	Pcar_Contig133_G00030.t1	-9219.37	-9205.1	ZN274_BOVIN	9.23e-08	0.08499/0.33279
OG0014469	Pcar_Contig181_G00002.t1	-12833.5	-12819.4	AMER2_CHICK	1.157e-07	0.29404/0.88969
OG0003605	Pcar_Contig19_G00019.t1	-8159.46	-8145.41	PDE1A_HUMAN	1.162e-07	0.09664/0.44873
OG0009590	Pcar_Contig5_G00396.t1	-4450.18	-4436.34	HLF_MOUSE	1.433e-07	0.10257/1.06702
OG0003054	Pcar_Contig66_G00060.t1	-50307.4	-50293.6	HUWE1_HUMAN	1.565e-07	0.03254/0.10965
OG0008747	Pcar_Contig19_G00072.t1	-23203.9	-23190.3	ITA6_CHICK	1.826e-07	0.20933/0.51074
OG0004755	Pcar_Contig2_G00253.t1	-35307.1	-35293.6	MRP2_HUMAN	1.963e-07	0.27612/0.58336
OG0006191	Pcar_Contig11_G00236.t1	-13839.9	-13826.4	GCP3_MOUSE	2.039e-07	0.06596/0.24564
OG0013293	Pcar_Contig63_G00066.t1	-19731.7	-19718.5	-	2.581e-07	0.67476/0.30346
OG0013482	Pcar_Contig62_G00173.t1	-9897.65	-9884.39	PYGO2_HUMAN	2.607e-07	0.05719/0.16896
OG0010563	Pcar_Contig167_G00048.t1	-18077.2	-18063.9	TGM3_BOVIN	2.677e-07	0.19281/0.08676
OG0014256	Pcar_Contig4_G00306.t1	-20608.7	-20595.6	NLRC4_HUMAN	3.164e-07	0.33775/0.75576
OG0009920	Pcar_Contig72_G00049.t1	-14214.9	-14201.9	ZN653_MOUSE	3.635e-07	0.15999/0.60341
OG0009338	Pcar_Contig14_G00066.t1	-9258.64	-9245.81	ZBT8B_HUMAN	4.078e-07	0.05587/0.22196
OG0007813	Pcar_Contig62_G00046.t1	-12958.5	-12946.1	PI4KB_MOUSE	5.922e-07	0.02312/0.06712
OG0009667	Pcar_Contig1_G00001.t1	-11021	-11008.6	S6A15_HUMAN	6.046e-07	0.08389/0.31331
OG0002913	Pcar_Contig67_G00205.t1	-14116.7	-14104.3	PMYT1_XENLA	6.412e-07	0.25080/0.76497
OG0013291	Pcar_Contig49_G00015.t1	-3273.19	-3260.85	AEDO_MOUSE	6.759e-07	0.07459/0.00173
OG0006543	Pcar_Contig26_G00003.t1	-15736.8	-15724.4	CNGA2_MOUSE	6.763e-07	0.11909/0.04628
OG0005741	Pcar_Contig92_G00005.t1	-29546.4	-29534.3	USP9X_HUMAN	8.528e-07	0.01566/0.08553
OG0002727	Pcar_Contig91_G00024.t1	-25693.8	-25681.8	UBP35_HUMAN	9.295e-07	0.14626/0.29013
OG0014220	Pcar_Contig133_G00050.t1	-9173.69	-9161.71	ZSC29_HUMAN	9.744e-07	0.07359/0.40210
OG0009910	Pcar_Contig72_G00002.t1	-25220	-25208	C2D1A_RAT	9.861e-07	0.30487/0.79136
OG0004050	Pcar_Contig42_G00038.t1	-89152.1	-89140.2	KMT2C_HUMAN	1.04e-06	0.21251/0.33980
OG0014008	Pcar_Contig33_G00069.t1	-5992.23	-5980.32	TM45B_XENLA	1.055e-06	0.25121/1.52219
OG0009512	Pcar_Contig67_G00194.t1	-9808.24	-9796.9	EHD1_ARATH	1.915e-06	0.16638/0.48592
OG0005980	Pcar_Contig34_G00107.t1	-35971	-35959.6	PARP4_HUMAN	1.939e-06	0.39916/1.34246
OG0005357	Pcar_Contig14_G00297.t1	-14294.5	-14283.2	LSR_HUMAN	2.036e-06	0.12456/0.40955
OG0005160	Pcar_Contig16_G00115.t1	-13122.3	-13111	PDIA4_RAT	2.116e-06	0.15210/0.43484
OG0014363	Pcar_Contig16_G00012.t1	-15044.5	-15033.5	TGM4_HUMAN	2.744e-06	0.31130/0.87899
OG0015271	Pcar_Contig75_G00089.t1	-16312.5	-16301.6	GTR5_MOUSE	2.816e-06	0.41293/0.92554
OG0001433	Pcar_Contig31_G00001.t1	-5222.73	-5211.87	NGFV1_PSETE	3.158e-06	0.25387/1.54499
OG0014695	Pcar_Contig190_G00026.t1	-6221.28	-6210.6	N2F1B_DANRE	3.81e-06	0.01948/0.06933
OG0012358	Pcar_Contig25_G00023.t1	-13737.2	-13726.5	GLIS2_HUMAN	3.813e-06	0.11484/0.26585
OG0013507	Pcar_Contig125_G00091.t1	-22802.2	-22791.7	EPIPL_MOUSE	4.773e-06	0.15532/0.07545
OG0012141	Pcar_Contig136_G00063.t1	-6741.27	-6730.83	CTF2_MOUSE	4.88e-06	0.30903/1.18328
OG0014679	Pcar_Contig102_G00048.t1	-12881.1	-12870.7	TRIM7_MOUSE	5.104e-06	0.50940/1.33050
OG0004536	Pcar_Contig62_G00026.t1	-15677.2	-15666.9	LRC71_HUMAN	5.273e-06	0.11962/0.04190
OG0006036	Pcar_Contig59_G00047.t1	-17107.3	-17097	LACC_STRMU	5.944e-06	0.25951/0.64570
OG0010257	Pcar_Contig178_G00019.t1	-5308.9	-5298.81	CAPZB_CHICK	7.052e-06	0.05458/0.20445
OG0001894	Pcar_Contig14_G00389.t1	-53575.3	-53565.4	CIC_HUMAN	8.869e-06	0.10738/0.20660
OG0002654	Pcar_Contig95_G00034.t1	-26759	-26749.2	AMPQ_HUMAN	9.145e-06	0.58674/1.55854
OG0014135	Pcar_Contig9_G00053.t1	-8004.49	-7994.65	RN167_MOUSE	9.148e-06	0.24876/0.08450
OG0012929	Pcar_Contig50_G00051.t1	-6968.43	-6958.63	RARG_NOTVI	9.508e-06	0.05657/0.22778
OG0009058	Pcar_Contig8_G00285.t1	-15454.5	-15444.7	S13A5_HUMAN	9.705e-06	0.17768/0.42518
OG0012573	Pcar_Contig24_G00125.t1	-3779.36	-3769.63	CHCH1_MOUSE	1.021e-05	0.43630/0.11569
OG0001819	Pcar_Contig3_G00276.t1	-13135.2	-13125.5	FBL15_ARATH	1.07e-05	0.23418/0.08572
OG0003014	Pcar_Contig27_G00097.t1	-4687.22	-4677.54	UT2_HUMAN (SLC14A2)	1.073e-05	0.20128/0.72342
OG0008258	Pcar_Contig166_G00010.t1	-5199.85	-5190.29	RSLBB_RAT	1.228e-05	0.09149/0.44627
OG0007671	Pcar_Contig118_G00033.t1	-37070.9	-37061.4	ARAP1_HUMAN	1.263e-05	0.12518/0.06622
OG0002071	Pcar_Contig143_G00003.t1	-34003.7	-33994.2	MYOME_HUMAN	1.312e-05	0.41112/0.81202
OG0005909	Pcar_Contig6_G00007.t1	-17559.7	-17550.3	CTSRD_MACFA	1.363e-05	0.60636/1.31234
OG0015718	Pcar_Contig150_G00092.t1	-6691.26	-6681.81	SMRD3_MOUSE	1.375e-05	0.00851/0.03627
OG0013503	Pcar_Contig150_G00073.t1	-17472	-17462.6	MITOS_DANRE	1.48e-05	0.09576/0.03757
OG0001735	Pcar_Contig9_G00156.t1	-15307.9	-15298.7	MUC16_HUMAN	1.716e-05	0.37888/0.91324
OG0009448	Pcar_Contig36_G00315.t1	-19729.3	-19720.1	P2RX7_HUMAN	1.749e-05	0.25400/0.47069
OG0006367	Pcar_Contig9_G00288.t1	-16774	-16764.8	GCP2_MOUSE	1.841e-05	0.06076/0.17920
OG0002224	Pcar_Contig7_G00133.t1	-13868.7	-13859.7	S28A3_MOUSE	2.037e-05	0.25184/0.04496
OG0007992	Pcar_Contig66_G00151.t1	-15627.8	-15618.8	RAVR1_RAT	2.117e-05	0.15782/0.43539
OG0002155	Pcar_Contig114_G00017.t1	-7200.27	-7191.28	KCTD8_MOUSE	2.222e-05	0.07101/0.20896
OG0006133	Pcar_Contig89_G00049.t1	-3807.95	-3799.08	RCAN1_MOUSE	2.541e-05	0.22912/4.54726
OG0003060	Pcar_Contig1_G00252.t1	-103875	-103866	PCLO_CHICK	2.565e-05	0.25323/0.20054
OG0015984	Pcar_Contig62_G00069.t1	-6796.06	-6787.24	CATS_SAIBB	2.651e-05	0.27587/0.10504
OG0005151	Pcar_Contig105_G00026.t1	-11194.6	-11185.9	NR4A3_HUMAN	2.964e-05	0.16358/0.41965
OG0004909	Pcar_Contig130_G00023.t1	-19433.9	-19425.2	TLR22_CHICK	2.989e-05	0.41766/0.24826
OG0004636	Pcar_Contig40_G00048.t1	-19148.8	-19140.1	STK31_HUMAN	3.025e-05	0.34609/0.73429
OG0004161	Pcar_Contig12_G00062.t1	-31155.8	-31147.1	UBP28_CHICK	3.245e-05	0.19769/0.11463
OG0005183	Pcar_Contig37_G00047.t1	-9612.84	-9604.21	DC1L1_CHICK	3.273e-05	0.15647/0.44050
OG0012534	Pcar_Contig90_G00016.t1	-4778.03	-4769.45	ITM2B_CHICK	3.433e-05	0.17233/0.89808
OG0009495	Pcar_Contig12_G00225.t1	-8557.16	-8548.61	HXK4_HUMAN	3.52e-05	0.06232/0.25234
OG0010326	Pcar_Contig57_G00010.t1	-67117.5	-67108.9	RIF1_CHICK	3.52e-05	0.38251/0.71380
OG0006451	Pcar_Contig36_G00365.t1	-12600.3	-12591.9	CML1_BOVIN	3.948e-05	0.19550/0.07568
OG0014134	Pcar_Contig9_G00054.t1	-9104.27	-9095.84	RN167_MOUSE	4.019e-05	0.24016/0.09470
OG0002023	Pcar_Contig117_G00004.t1	-19553.1	-19544.7	KANL1_HUMAN	4.121e-05	0.21602/0.49465
OG0016412	Pcar_Contig133_G00016.t1	-13300.6	-13292.3	TIGD5_RAT	4.331e-05	0.20634/0.52549
OG0001346	Pcar_Contig130_G00013.t1	-15216.1	-15207.8	PUR6_CHICK	4.397e-05	0.13535/0.03844
OG0004170	Pcar_Contig3_G00171.t1	-8809.28	-8800.97	PRDM5_HUMAN	4.569e-05	0.05763/0.20451
OG0013996	Pcar_Contig23_G00171.t1	-11550.7	-11542.4	FOXS1_MOUSE	4.576e-05	0.17122/0.41890
OG0006884	Pcar_Contig17_G00114.t1	-8951	-8942.7	KPCE_RAT	4.647e-05	0.04058/0.25524
OG0003221	Pcar_Contig76_G00042.t1	-52358	-52349.7	ATS7_MOUSE	4.667e-05	0.24641/0.43776
OG0010861	Pcar_Contig40_G00045.t1	-13164.2	-13156	GSDME_HUMAN	4.704e-05	0.33715/0.76869
OG0012144	Pcar_Contig128_G00007.t1	-24201.2	-24193	S12A3_HUMAN	5.008e-05	0.11510/0.21961
OG0008010	Pcar_Contig198_G00077.t1	-15874.4	-15866.2	TRI56_BOVIN	5.013e-05	0.23261/0.12246
OG0008161	Pcar_Contig41_G00091.t1	-22322.9	-22314.7	MA2B1_MACFA	5.511e-05	0.19385/0.41054
OG0003745	Pcar_Contig6_G00113.t1	-12014.4	-12006.3	TERF1_MOUSE	5.746e-05	0.51697/1.62080
OG0003141	Pcar_Contig118_G00047.t1	-12082.3	-12074.3	TRPC2_MOUSE	6.13e-05	0.04211/0.01032
OG0008244	Pcar_Contig3_G00251.t1	-2696.24	-2688.21	HAND2_RAT	6.146e-05	0.01437/0.05588
OG0012158	Pcar_Contig63_G00014.t1	-16328.3	-16320.3	HTF4_CHICK	6.271e-05	0.21705/0.38797
OG0013452	Pcar_Contig25_G00063.t1	-7682.17	-7674.18	CCD70_BOVIN	6.431e-05	0.22321/0.08093
OG0013779	Pcar_Contig92_G00019.t1	-6918.66	-6910.7	DNM3L_HUMAN	6.634e-05	0.20594/0.66192
OG0004375	Pcar_Contig75_G00094.t1	-13941.5	-13933.5	GTR5_SHEEP	6.797e-05	0.09368/0.03042
OG0001662	Pcar_Contig9_G00299.t1	-24617.6	-24609.7	M18BP_MOUSE	6.9e-05	0.50016/0.94990
OG0007274	Pcar_Contig23_G00012.t1	-9598.31	-9590.41	AURKA_HUMAN	7.03e-05	0.19587/0.57775
OG0002109	Pcar_Contig228_G00003.t1	-23673.4	-23665.5	ATL2_HUMAN	7.219e-05	0.13364/0.25445
OG0002125	Pcar_Contig24_G00010.t1	-15099	-15091.1	AGRA2_HUMAN	7.294e-05	0.12104/0.47836
OG0009995	Pcar_Contig36_G00166.t1	-12159.3	-12151.5	WSB2_MOUSE	7.595e-05	0.13874/0.33517
OG0014941	Pcar_Contig75_G00153.t1	-14229.4	-14221.6	MORN1_HUMAN	7.644e-05	0.40311/0.89916
OG0014943	Pcar_Contig75_G00005.t1	-6246.96	-6239.14	KAZRN_HUMAN	7.662e-05	0.03276/0.00235
OG0005815	Pcar_Contig26_G00263.t1	-53256.2	-53248.4	ATRX_PANTR	7.871e-05	0.17258/0.30860
OG0002807	Pcar_Contig33_G00001.t1	-32249.8	-32242.1	NBEA_HUMAN	8.227e-05	0.02834/0.07145
OG0012605	Pcar_Contig3_G00252.t1	-3886.1	-3878.37	SAP30_HUMAN	8.38e-05	0.06320/0.21600
OG0001085	Pcar_Contig52_G00045.t1	-57167.1	-57159.4	VIT2_CHICK	8.691e-05	0.84490/1.28065
OG0012348	Pcar_Contig190_G00010.t1	-13977.9	-13970.2	LMNB2_CHICK	9.066e-05	0.07364/0.14020
OG0013157	Pcar_Contig65_G00007.t1	-7866.57	-7858.95	CWC25_MOUSE	9.442e-05	0.16790/0.63405
OG0003024	Pcar_Contig65_G00050.t1	-25743.7	-25736.1	TANC2_HUMAN	9.58e-05	0.05063/0.12114
OG0013127	Pcar_Contig12_G00063.t1	-6855.13	-6847.52	CLD22_HUMAN	9.58e-05	0.26356/0.10040
OG0005677	Pcar_Contig47_G00024.t1	-18708.2	-18700.6	OSBL7_HUMAN	0.0001009	0.13145/0.31679
OG0009477	Pcar_Contig26_G00199.t1	-3828.79	-3821.23	FUND1_HUMAN	0.0001015	0.16130/0.00010
OG0013374	Pcar_Contig102_G00032.t1	-9576.36	-9568.81	LY66F_HUMAN	0.0001025	0.46352/0.17026
OG0012766	Pcar_Contig47_G00004.t1	-18495.8	-18488.2	PLCL2_HUMAN	0.0001042	0.07514/0.18102
OG0001281	Pcar_Contig37_G00019.t1	-17242.8	-17235.3	ASTE1_HUMAN	0.000106	0.31464/0.66979
OG0005675	Pcar_Contig47_G00017.t1	-46528.7	-46521.2	GP179_HUMAN	0.0001061	0.36127/0.58496
OG0009068	Pcar_Contig8_G00228.t1	-3050.81	-3043.31	CHCH2_MOUSE	0.0001074	0.09487/1.03933
OG0011305	Pcar_Contig11_G00080.t1	-4476.96	-4469.5	GPM6B_HUMAN	0.0001128	0.14158/0.43695
OG0004342	Pcar_Contig69_G00024.t1	-3484.16	-3476.71	THIO_OPHHA	0.0001129	0.37572/1.78110
OG0001403	Pcar_Contig150_G00040.t1	-11953.8	-11946.3	ZN777_HUMAN	0.0001177	0.17995/0.05565
OG0001870	Pcar_Contig54_G00017.t1	-9387.89	-9380.49	EGLN3_MOUSE	0.0001196	0.29920/0.02346
OG0012384	Pcar_Contig115_G00035.t1	-70019.9	-70012.5	ZFHX2_HUMAN	0.0001196	0.16448/0.24342
OG0009402	Pcar_Contig68_G00139.t1	-22054.1	-22046.7	CNGB1_BOVIN	0.0001205	0.20884/0.12094
OG0002024	Pcar_Contig65_G00008.t1	-4864.19	-4856.82	PI42B_HUMAN	0.0001226	0.02262/0.14888
OG0010517	Pcar_Contig68_G00119.t1	-13675.3	-13667.9	MLKL_MOUSE	0.0001226	0.28087/0.13453
OG0001844	Pcar_Contig24_G00008.t1	-42222.6	-42215.2	CFA46_HUMAN	0.0001231	0.28181/0.16559
OG0010359	Pcar_Contig63_G00039.t1	-89482.6	-89475.3	VP13C_HUMAN	0.0001232	0.19448/0.13896
OG0014756	Pcar_Contig90_G00009.t1	-23707.1	-23699.7	IRS2_MOUSE	0.000127	0.23279/0.65349
OG0013790	Pcar_Contig56_G00035.t1	-5759.11	-5751.78	ELOV4_HUMAN	0.0001291	0.21491/0.83455
OG0014988	Pcar_Contig136_G00069.t1	-9671.66	-9664.34	A33_PLEWA	0.0001305	0.18381/0.44074
OG0013041	Pcar_Contig25_G00199.t1	-13719.7	-13712.4	ANK2_HUMAN	0.0001328	0.22296/0.09529
OG0007587	Pcar_Contig63_G00010.t1	-32909.1	-32901.8	RFX7_HUMAN	0.0001362	0.13875/0.21240
OG0002332	Pcar_Contig36_G00214.t1	-35480.8	-35473.5	PI4KA_RAT	0.0001427	0.03247/0.00892
OG0001728	Pcar_Contig38_G00053.t1	-36984	-36976.8	PLCH1_HUMAN	0.0001432	0.21829/0.42909
OG0002038	Pcar_Contig27_G00125.t1	-10690	-10682.8	DNAI1_MOUSE	0.0001456	0.05598/0.01405
OG0013239	Pcar_Contig52_G00039.t1	-7409.54	-7402.35	URIC_RABIT	0.0001501	0.28148/0.06364
OG0010331	Pcar_Contig26_G00155.t1	-19408.5	-19401.3	PCD19_HUMAN	0.0001516	0.03469/0.00500
OG0015251	Pcar_Contig22_G00131.t1	-13103.4	-13096.3	PCDC1_HUMAN	0.0001588	0.15940/0.36085
OG0004583	Pcar_Contig25_G00060.t1	-13382.1	-13375	MCAF2_HUMAN	0.0001681	0.37963/0.18403
OG0010324	Pcar_Contig30_G00086.t1	-66162.5	-66155.5	ANK2_MOUSE	0.000172	0.20023/0.09072
OG0009756	Pcar_Contig11_G00132.t1	-17209.8	-17202.8	GCP5_HUMAN	0.0001729	0.10893/0.24282
OG0007626	Pcar_Contig62_G00409.t1	-17094.5	-17087.4	T10IP_HUMAN	0.0001751	0.26210/0.11498
OG0015450	Pcar_Contig12_G00044.t1	-8662.42	-8655.4	APOA1_ANAPL	0.0001791	0.32675/0.11151
OG0003026	Pcar_Contig72_G00006.t1	-3188.35	-3181.46	REL3_PANTR	0.000206	0.21161/1.18752
OG0012008	Pcar_Contig9_G00105.t1	-5779.47	-5772.6	GAMT_DANRE	0.0002104	0.09815/0.31039
OG0016306	Pcar_Contig133_G00035.t1	-16168.7	-16161.8	ZN850_HUMAN	0.0002121	0.13102/0.23627
OG0004573	Pcar_Contig115_G00013.t1	-14254.3	-14247.5	CN093_MOUSE	0.0002164	0.12841/0.25946
OG0006984	Pcar_Contig132_G00003.t1	-7281.99	-7275.16	GDN_HUMAN	0.0002185	0.17700/0.51898
OG0009366	Pcar_Contig9_G00276.t1	-10208.9	-10202.1	KLF2_HUMAN	0.0002243	0.18165/0.06151
OG0015754	Pcar_Contig37_G00060.t1	-3424.04	-3417.23	RBMS3_PONAB	0.0002247	0.06233/0.39257
OG0003058	Pcar_Contig25_G00392.t1	-9499.54	-9492.74	LMF1_BOVIN	0.0002257	0.12706/0.42730
OG0010241	Pcar_Contig8_G00007.t1	-31579.2	-31572.4	MY18A_MOUSE	0.0002259	0.03528/0.05802
OG0007354	Pcar_Contig90_G00043.t1	-12906.6	-12899.8	CD2AP_HUMAN	0.0002267	0.26408/0.73729
OG0010772	Pcar_Contig79_G00005.t1	-12542.2	-12535.4	NCEH1_BOVIN	0.0002279	0.31719/0.74108
OG0014589	Pcar_Contig23_G00146.t1	-1959.48	-1952.71	TCF15_CHICK	0.000232	0.01622/0.21224
OG0005597	Pcar_Contig28_G00015.t1	-35839.5	-35832.8	ATP7B_HUMAN	0.0002401	0.27190/0.45559
OG0002951	Pcar_Contig42_G00077.t1	-9379.28	-9372.56	PACR_BOVIN	0.0002461	0.07356/0.01914
OG0006670	Pcar_Contig68_G00048.t1	-16488.2	-16481.5	CP046_MOUSE	0.0002479	0.41016/0.22050
OG0001935	Pcar_Contig15_G00127.t1	-28618.7	-28611.9	MICA1_DANRE	0.0002487	0.31700/0.66893
OG0003298	Pcar_Contig41_G00079.t1	-14414.9	-14408.2	HOOK2_XENLA	0.0002491	0.09799/0.28354
OG0014295	Pcar_Contig93_G00020.t1	-5755.18	-5748.5	RDH8_HUMAN	0.0002569	0.12801/0.61920
OG0010150	Pcar_Contig27_G00016.t1	-13443.3	-13436.6	ZFR_HUMAN	0.000263	0.04648/0.12670
OG0006755	Pcar_Contig77_G00002.t1	-15511.2	-15504.6	NEBL_HUMAN	0.0002647	0.16155/0.41245
OG0011578	Pcar_Contig14_G00602.t1	-39571.5	-39564.9	NIPLB_DANRE	0.0002673	0.17651/0.32029
OG0003013	Pcar_Contig38_G00113.t1	-9620.71	-9614.06	TRPC1_HUMAN	0.0002675	0.04468/0.13983
OG0012558	Pcar_Contig152_G00031.t1	-24285.8	-24279.1	PIGO_HUMAN	0.0002686	0.14589/0.08569
OG0009391	Pcar_Contig43_G00186.t1	-20157.7	-20151.1	WWP2_MOUSE	0.0002709	0.07640/0.14920
OG0011847	Pcar_Contig75_G00010.t1	-13485.4	-13478.8	CASP9_MOUSE	0.0002784	0.22311/0.08784
OG0002112	Pcar_Contig115_G00129.t1	-6988.02	-6981.43	PHF23_BOVIN	0.0002804	0.04726/0.14634
OG0015681	Pcar_Contig133_G00042.t1	-9337.14	-9330.56	SCND3_HUMAN	0.0002867	0.27319/0.51408
OG0015337	Pcar_Contig9_G00268.t1	-5134.44	-5127.87	TSN33_HUMAN	0.000288	0.14376/0.46745
OG0009123	Pcar_Contig38_G00013.t1	-24162.8	-24156.2	ZBBX_MOUSE	0.0003012	0.47737/0.27050
OG0007236	Pcar_Contig25_G00331.t1	-10332.2	-10325.7	MSLN_RAT	0.0003091	0.57736/1.37828
OG0005133	Pcar_Contig18_G00015.t1	-25436.9	-25430.4	RHGBA_HUMAN	0.0003121	0.39881/0.81937
OG0008302	Pcar_Contig4_G00063.t1	-6554.8	-6548.3	PEX3_MACFA	0.0003127	0.12922/0.62108
OG0009349	Pcar_Contig9_G00212.t1	-9075.98	-9069.51	GPR54_ORENI	0.0003192	0.15164/0.44471
OG0003788	Pcar_Contig59_G00078.t1	-50061.9	-50055.5	STAB2_HUMAN	0.0003212	0.29064/0.43848
OG0010578	Pcar_Contig62_G00023.t1	-1994.45	-1988	PEA15_MOUSE	0.0003281	0.02114/0.15074
OG0010351	Pcar_Contig4_G00288.t1	-22534.6	-22528.2	CEBPZ_MOUSE	0.0003291	0.20209/0.42059
OG0008868	Pcar_Contig88_G00007.t1	-16054	-16047.6	POSTN_HUMAN	0.00033	0.17785/0.37563
OG0001887	Pcar_Contig141_G00013.t1	-21056.2	-21049.8	MA7D1_HUMAN	0.0003399	0.19982/0.35763
OG0015100	Pcar_Contig133_G00024.t1	-14440.5	-14434.1	ZN287_HUMAN	0.0003494	0.29523/0.57491
OG0013977	Pcar_Contig75_G00053.t1	-13334.4	-13328	KLH21_MOUSE	0.0003496	0.06782/0.15346
OG0003747	Pcar_Contig6_G00105.t1	-20463.6	-20457.3	NCOA2_HUMAN	0.0003655	0.13716/0.28180
OG0013895	Pcar_Contig68_G00137.t1	-14103.5	-14097.2	KTNB1_CHICK	0.0003711	0.07491/0.03143
OG0003348	Pcar_Contig130_G00010.t1	-25293.2	-25286.9	CRACD_HUMAN	0.0003724	0.23648/0.14381
OG0003222	Pcar_Contig153_G00026.t1	-15577.4	-15571.1	VAV2_MOUSE	0.0003757	0.04499/0.10694
OG0013235	Pcar_Contig25_G00409.t1	-6485.01	-6478.69	PGP_CHICK	0.0003781	0.10339/0.26010
OG0005089	Pcar_Contig18_G00184.t1	-34235	-34228.7	CKAP5_HUMAN	0.0003788	0.10252/0.18833
OG0002168	Pcar_Contig18_G00078.t1	-75165	-75158.7	SPTN5_HUMAN	0.0003795	0.33036/0.45967
OG0005714	Pcar_Contig71_G00070.t1	-3760.78	-3754.47	MLF2_MOUSE	0.0003823	0.07385/0.89771
OG0009080	Pcar_Contig34_G00124.t1	-7036.37	-7030.06	SGCG_CANLF	0.0003833	0.26715/0.05516
OG0008522	Pcar_Contig70_G00012.t1	-21939.8	-21933.5	CLMN_HUMAN	0.0003861	0.37592/0.81524
OG0010968	Pcar_Contig5_G00020.t1	-1222.39	-1216.11	PCP2_MOUSE	0.0003941	0.09801/2.61931
OG0013818	Pcar_Contig34_G00074.t1	-5269.12	-5262.84	MSD4_HUMAN	0.0003958	0.03530/0.15278
OG0009828	Pcar_Contig12_G00067.t1	-22624.5	-22618.2	TTC12_HUMAN	0.0004111	0.26823/0.15544
OG0012214	Pcar_Contig55_G00080.t1	-17665.8	-17659.6	ODFP2_CHICK	0.0004147	0.07271/0.17856
OG0004444	Pcar_Contig216_G00009.t1	-15140.4	-15134.2	TYW4_RAT	0.0004148	0.23078/0.13015
OG0014945	Pcar_Contig12_G00018.t1	-6155.68	-6149.45	TMM25_MOUSE	0.0004181	0.20152/0.50943
OG0013468	Pcar_Contig152_G00011.t1	-8916.98	-8910.76	CR3L3_RAT	0.0004199	0.19729/0.06923
OG0014126	Pcar_Contig15_G00262.t1	-1880.01	-1873.83	TAF10_MOUSE	0.0004376	0.01493/0.07820
OG0007056	Pcar_Contig72_G00005.t1	-17443.9	-17437.7	RFX1_HUMAN	0.0004581	0.07331/0.19811
OG0001536	Pcar_Contig93_G00007.t1	-23438.9	-23432.7	CDK12_AILME	0.0004614	0.15541/0.29386
OG0001865	Pcar_Contig1_G00199.t1	-37729.2	-37723	GCP6_MOUSE	0.0004643	0.19996/0.35021
OG0001584	Pcar_Contig23_G00090.t1	-30678.7	-30672.6	COKA1_HUMAN	0.0004702	0.20712/0.12700
OG0002672	Pcar_Contig10_G00332.t1	-32809.7	-32803.6	GEMI5_MOUSE	0.0004774	0.23142/0.49353
OG0002098	Pcar_Contig68_G00054.t1	-22811.9	-22805.8	PLCG2_HUMAN	0.0004789	0.07970/0.04069
OG0008856	Pcar_Contig71_G00053.t1	-11389.4	-11383.3	MBOA5_HUMAN	0.0004825	0.31010/0.82766
OG0011457	Pcar_Contig86_G00039.t1	-22093	-22086.9	MUC6_CHICK	0.0004944	0.23143/0.39949
OG0005332	Pcar_Contig14_G00177.t1	-33667.6	-33661.5	M3K6_HUMAN	0.0005082	0.15117/0.07769
OG0007868	Pcar_Contig76_G00035.t1	-10558.9	-10552.9	FEM1B_CHICK	0.0005114	0.03102/0.14547
OG0001878	Pcar_Contig31_G00081.t1	-8526.35	-8520.37	SNTA1_RABIT	0.0005465	0.11138/0.34132
OG0008049	Pcar_Contig66_G00029.t1	-16016.1	-16010.1	GRAP1_RAT	0.0005469	0.08213/0.19302
OG0012215	Pcar_Contig55_G00084.t1	-18789	-18783	OLM2A_XENTR	0.0005619	0.12957/0.23786
OG0012744	Pcar_Contig19_G00031.t1	-46180.2	-46174.3	TTN1_CAEEL	0.0005727	0.18318/0.29905
OG0012883	Pcar_Contig80_G00056.t1	-23003	-22997.1	ITA1_HUMAN	0.0005777	0.18339/0.08403
OG0005050	Pcar_Contig1_G00186.t1	-8657.62	-8651.7	WASL_HUMAN	0.0005841	0.09890/0.26608
OG0002494	Pcar_Contig167_G00030.t1	-11892	-11886.1	PPGB_BOVIN	0.0005965	0.09881/0.04442
OG0002503	Pcar_Contig36_G00089.t1	-10590.7	-10584.9	TBX6L_CHICK	0.0006147	0.25377/0.53041
OG0012289	Pcar_Contig167_G00046.t1	-19261.3	-19255.4	TGM5_HUMAN	0.0006165	0.10554/0.05802
OG0001609	Pcar_Contig159_G00012.t1	-16650.3	-16644.5	PCDH1_HUMAN	0.0006222	0.04445/0.12332
OG0005710	Pcar_Contig71_G00084.t1	-14923.4	-14917.5	SCNNA_ANOCA	0.0006281	0.21331/0.42032
OG0004871	Pcar_Contig5_G00244.t1	-27013.7	-27007.8	UBP36_HUMAN	0.0006315	0.26901/0.55500
OG0002304	Pcar_Contig50_G00096.t1	-24758.9	-24753.1	AGAP2_HUMAN	0.0006356	0.11149/0.02359
OG0002205	Pcar_Contig68_G00138.t1	-17289.4	-17283.5	KIFC3_HUMAN	0.0006477	0.09507/0.05052
OG0009785	Pcar_Contig22_G00030.t1	-12014.3	-12008.5	GLT12_HUMAN	0.0006553	0.17172/0.39033
OG0003189	Pcar_Contig19_G00144.t1	-8674.17	-8668.37	ACVR1_CHICK	0.0006647	0.07538/0.22574
OG0012806	Pcar_Contig56_G00042.t1	-10757.3	-10751.5	TPBG_HUMAN	0.0006692	0.30337/0.77940
OG0006224	Pcar_Contig54_G00096.t1	-11234.5	-11228.7	LR74A_RAT	0.000679	0.31657/0.80391
OG0002869	Pcar_Contig50_G00047.t1	-61014.8	-61009	ESPL1_HUMAN	0.0006791	0.35399/0.52605
OG0003885	Pcar_Contig50_G00079.t1	-15438.5	-15432.7	CACO1_MOUSE	0.000685	0.13211/0.29667
OG0002931	Pcar_Contig36_G00021.t1	-15694.5	-15688.8	SMTN_HUMAN	0.0007007	0.13454/0.25239
OG0011809	Pcar_Contig98_G00027.t1	-18491.4	-18485.7	CAND1_PONAB	0.0007011	0.06014/0.13318
OG0005711	Pcar_Contig71_G00081.t1	-35957.2	-35951.4	CND1_HUMAN	0.000715	0.27364/0.45995
OG0001799	Pcar_Contig57_G00009.t1	-161267	-161261	NEBU_HUMAN	0.0007153	0.15525/0.12000
OG0011146	Pcar_Contig14_G00256.t1	-12275.9	-12270.2	APLP2_RAT	0.0007213	0.06796/0.01099
OG0002533	Pcar_Contig150_G00093.t1	-23165.8	-23160.1	SUSD2_MOUSE	0.0007286	0.21982/0.14509
OG0009302	Pcar_Contig50_G00085.t1	-5815.71	-5810.01	PKHA3_HUMAN	0.00073	0.12621/0.00010
OG0009398	Pcar_Contig68_G00169.t1	-19498.2	-19492.5	SNRK_HUMAN	0.0007347	0.16948/0.27678
OG0006999	Pcar_Contig106_G00013.t1	-10536.2	-10530.5	DNJC3_BOVIN	0.0007392	0.13470/0.06782
OG0004333	Pcar_Contig136_G00022.t1	-21937.4	-21931.8	PRR14_MOUSE	0.0007463	0.45715/0.73994
OG0010454	Pcar_Contig98_G00001.t1	-7570.66	-7564.99	LRRN1_HUMAN	0.0007556	0.02373/0.09639
OG0012543	Pcar_Contig157_G00009.t1	-4097.77	-4092.1	TM121_CHICK	0.000758	0.02357/0.19065
OG0013723	Pcar_Contig204_G00002.t1	-8759.85	-8754.19	CC166_HUMAN	0.0007645	0.33074/0.15974
OG0010755	Pcar_Contig125_G00094.t1	-11497.5	-11491.9	YH010_HUMAN	0.0007678	0.12740/0.06570
OG0005366	Pcar_Contig14_G00427.t1	-10165.6	-10160	APOE_ALLMI	0.0007798	0.23329/0.10101
OG0015237	Pcar_Contig75_G00016.t1	-9714.27	-9708.63	FA43B_HUMAN	0.0007889	0.11949/0.27313
OG0005489	Pcar_Contig4_G00365.t1	-7451.66	-7446.02	ST65G_MOUSE	0.0007903	0.07704/0.22886
OG0009836	Pcar_Contig12_G00021.t1	-25090	-25084.4	PHLB1_HUMAN	0.0007943	0.11425/0.18438
OG0001702	Pcar_Contig91_G00008.t1	-6625.14	-6619.51	DGAT2_BOVIN	0.0007959	0.13900/0.06475
OG0012426	Pcar_Contig125_G00039.t1	-14889.5	-14883.9	KIFC3_MOUSE	0.000796	0.12952/0.22997
OG0009464	Pcar_Contig36_G00379.t1	-24831.5	-24825.9	MYO1H_HUMAN	0.0008104	0.09385/0.04960
OG0004281	Pcar_Contig9_G00131.t1	-33735.6	-33730	SUGP2_HUMAN	0.0008264	0.26529/0.47796
OG0006181	Pcar_Contig13_G00151.t1	-32884.6	-32879	DOCK9_HUMAN	0.0008292	0.09179/0.18139
OG0005803	Pcar_Contig56_G00033.t1	-16645.7	-16640.1	LCA5_HUMAN	0.0008599	0.27918/0.63381
OG0012516	Pcar_Contig40_G00022.t1	-6207.16	-6201.64	CREB5_HUMAN	0.0008966	0.09596/0.27801
OG0007060	Pcar_Contig72_G00062.t1	-23573.7	-23568.2	SYDE1_HUMAN	0.0009014	0.28293/0.53939
OG0000968	Pcar_Contig11_G00169.t1	-2872.77	-2867.27	H2AX_HUMAN	0.0009151	0.32569/1.05061
OG0015517	Pcar_Contig84_G00057.t1	-3197.4	-3191.91	GPX3_RAT	0.0009207	0.34414/1.51205
OG0004130	Pcar_Contig1_G00301.t1	-15130.4	-15124.9	HGF_MOUSE	0.0009231	0.11409/0.04458
OG0002487	Pcar_Contig87_G00024.t1	-62097.5	-62092	AKP13_RAT	0.000944	0.28553/0.16904
OG0003962	Pcar_Contig36_G00409.t1	-20464.5	-20459.1	ZNRF3_MOUSE	0.0009445	0.17712/0.28610
OG0004804	Pcar_Contig41_G00080.t1	-12866.5	-12861.1	BEST2_HUMAN	0.0009508	0.16070/0.37763
OG0008297	Pcar_Contig4_G00048.t1	-3264.06	-3258.61	HEBP2_HUMAN	0.0009628	0.16357/0.63757
OG0001898	Pcar_Contig10_G00165.t1	-65957.7	-65952.3	STAB1_MOUSE	0.000969	0.37793/0.23137
OG0014432	Pcar_Contig71_G00050.t1	-18724.1	-18718.7	C1R_PANTR	0.0009896	0.25978/0.49140
OG0009650	Pcar_Contig42_G00058.t1	-71189.5	-71184.1	XIRP1_CHICK	0.0009956	0.29698/0.48555
OG0007912	Pcar_Contig12_G00284.t1	-7486.62	-7481.22	REEP4_HUMAN	0.001008	0.15915/0.42108
OG0006281	Pcar_Contig46_G00106.t1	-7448.26	-7442.86	TS101_MOUSE	0.001009	0.19036/0.04028
OG0011909	Pcar_Contig23_G00133.t1	-88117.1	-88111.7	HELZ2_MOUSE	0.001011	0.26078/0.19703
OG0002626	Pcar_Contig16_G00089.t1	-18091.7	-18086.3	GLI3_CHICK	0.001028	0.30157/0.58986
OG0012496	Pcar_Contig63_G00208.t1	-14489.2	-14483.8	SPP2A_MOUSE	0.001038	0.32057/0.14548
OG0014739	Pcar_Contig1_G00246.t1	-9673.44	-9668.08	RHG08_HUMAN	0.001059	0.22175/0.51118
OG0015575	Pcar_Contig18_G00088.t1	-12268.9	-12263.5	PA24F_HUMAN	0.001064	0.24459/0.10401
OG0008199	Pcar_Contig5_G00166.t1	-10684.3	-10678.9	MOT6_HUMAN	0.001078	0.24621/0.60673
OG0008009	Pcar_Contig198_G00076.t1	-14951.7	-14946.4	ACES_BUNFA	0.001081	0.06205/0.10956
OG0009083	Pcar_Contig13_G00005.t1	-4982.49	-4977.15	RSLBA_RAT	0.001083	0.12928/0.41003
OG0012604	Pcar_Contig3_G00067.t1	-8308.24	-8302.91	TRI59_CHICK	0.001092	0.29771/0.11726
OG0005599	Pcar_Contig28_G00018.t1	-8805.09	-8799.78	NEK3_HUMAN	0.001116	0.25082/0.73401
OG0013089	Pcar_Contig74_G00016.t1	-23374.8	-23369.5	ADNP2_HUMAN	0.001124	0.24009/0.48345
OG0007860	Pcar_Contig68_G00075.t1	-4809.29	-4803.99	RPB3_BOVIN	0.001132	0.03283/0.00010
OG0014847	Pcar_Contig7_G00097.t1	-8545.66	-8540.37	CP2K6_DANRE	0.001147	0.20640/0.52326
OG0006661	Pcar_Contig68_G00029.t1	-23329.5	-23324.2	CADH5_CHICK	0.001153	0.25185/0.12829
OG0009198	Pcar_Contig39_G00063.t1	-8751.73	-8746.45	TACD2_HUMAN	0.001153	0.37099/0.98511
OG0008046	Pcar_Contig63_G00044.t1	-5748.42	-5743.14	BNIP2_MOUSE	0.001158	0.06080/0.01254
OG0014733	Pcar_Contig222_G00004.t1	-13012.9	-13007.7	CAN13_RAT	0.001192	0.40116/0.81207
OG0004701	Pcar_Contig24_G00128.t1	-27668.2	-27663	SYP2L_MOUSE	0.001197	0.25066/0.17923
OG0011178	Pcar_Contig10_G00262.t1	-10157.4	-10152.2	MPI1B_XENLA	0.001204	0.36035/0.83777
OG0013343	Pcar_Contig38_G00076.t1	-4303.03	-4297.79	SIAH2_RAT	0.00121	0.02786/0.14044
OG0004922	Pcar_Contig3_G00009.t1	-6418.39	-6413.16	TM192_RAT	0.001214	0.26168/0.09016
OG0010364	Pcar_Contig63_G00002.t1	-26682.3	-26677.1	WDR72_HUMAN	0.001216	0.29033/0.19216
OG0015828	Pcar_Contig3_G00256.t1	-5238.2	-5232.98	YY46_NOSS1	0.001228	0.06571/0.01812
OG0007155	Pcar_Contig55_G00230.t1	-17233	-17227.7	CEL_BOVIN	0.001231	0.15040/0.29313
OG0011387	Pcar_Contig6_G00063.t1	-4754.64	-4749.43	F110B_PONAB	0.001238	0.05783/0.23819
OG0003148	Pcar_Contig42_G00008.t1	-7450.07	-7444.86	IDI1_MESAU	0.001244	0.22771/0.59008
OG0009649	Pcar_Contig42_G00065.t1	-55600.2	-55595	DLEC1_HUMAN	0.001248	0.30999/0.45506
OG0009734	Pcar_Contig23_G00078.t1	-10569.3	-10564.1	TCFL5_HUMAN	0.001254	0.16652/0.03825
OG0009451	Pcar_Contig36_G00318.t1	-15514.7	-15509.5	APC5_CHICK	0.001272	0.06908/0.13281
OG0012432	Pcar_Contig63_G00158.t1	-18260.4	-18255.3	PATL2_XENLA	0.001276	0.27960/0.51194
OG0013496	Pcar_Contig29_G00141.t1	-2217.73	-2212.54	MGP_CHICK	0.001282	0.24402/0.00010
OG0009615	Pcar_Contig25_G00166.t1	-9870.42	-9865.24	DRS7B_HUMAN	0.001284	0.18103/0.37716
OG0011443	Pcar_Contig6_G00139.t1	-3736.57	-3731.38	FABP5_PYGPA	0.001286	0.33862/1.65724
OG0014276	Pcar_Contig40_G00025.t1	-13887.6	-13882.4	TAXB1_PONAB	0.001291	0.15806/0.39684
OG0015437	Pcar_Contig79_G00058.t1	-23212.5	-23207.4	CKAP5_HUMAN	0.001302	0.18686/0.12271
OG0006111	Pcar_Contig64_G00061.t1	-13390.2	-13385.1	TKFC_HUMAN	0.001307	0.29368/0.60860
OG0012801	Pcar_Contig20_G00027.t1	-6296.25	-6291.09	GPR63_MOUSE	0.001321	0.12756/0.42660
OG0015990	Pcar_Contig76_G00063.t1	-3922.32	-3917.17	MESH1_HUMAN	0.001323	0.08779/0.43521
OG0005844	Pcar_Contig15_G00062.t1	-6240.7	-6235.56	ARTN_HUMAN	0.001344	0.59156/1.88665
OG0008185	Pcar_Contig5_G00114.t1	-9346.3	-9341.17	SIA7B_CHICK	0.001349	0.23703/0.60832
OG0011234	Pcar_Contig7_G00079.t1	-4945.63	-4940.51	FRDA_MOUSE	0.001378	0.31794/1.24894
OG0007142	Pcar_Contig36_G00011.t1	-13651.3	-13646.2	PESC_HUMAN	0.001386	0.08153/0.17826
OG0005343	Pcar_Contig14_G00225.t1	-11418.4	-11413.3	SCMH1_HUMAN	0.001393	0.07940/0.20636
OG0008804	Pcar_Contig93_G00032.t1	-12770.6	-12765.5	NR1D1_SHEEP	0.001399	0.13819/0.30259
OG0008446	Pcar_Contig31_G00028.t1	-10546.5	-10541.4	DEN2D_HUMAN	0.001401	0.17462/0.40840
OG0015025	Pcar_Contig402_G00001.t1	-10516.4	-10511.3	IIGP5_RAT	0.001406	0.34099/0.17884
OG0006250	Pcar_Contig81_G00040.t1	-15017.7	-15012.6	LIN54_HUMAN	0.001412	0.12279/0.26006
OG0007058	Pcar_Contig72_G00072.t1	-12285.8	-12280.7	ILF3_HUMAN	0.001425	0.05699/0.15945
OG0001852	Pcar_Contig30_G00111.t1	-6336.88	-6331.8	PO4F2_HUMAN	0.001426	0.03185/0.09613
OG0003851	Pcar_Contig13_G00155.t1	-6215.65	-6210.57	CLYBL_HUMAN	0.001445	0.21279/0.85762
OG0001561	Pcar_Contig3_G00377.t1	-30101.6	-30096.5	CD158_HUMAN	0.00145	0.25937/0.15428
OG0006709	Pcar_Contig1_G00016.t1	-6360.9	-6355.84	DUS6_BOVIN	0.001459	0.05213/0.16429
OG0001407	Pcar_Contig62_G00373.t1	-12242.6	-12237.5	RPC3_BOVIN	0.001471	0.09002/0.03211
OG0001164	Pcar_Contig27_G00090.t1	-44531.2	-44526.1	LOXH1_HUMAN	0.001488	0.13777/0.09341
OG0015496	Pcar_Contig190_G00028.t1	-15871.8	-15866.7	USBP1_HUMAN	0.001507	0.23884/0.39822
OG0007747	Pcar_Contig44_G00111.t1	-18521.4	-18516.4	RELCH_MOUSE	0.001562	0.11119/0.08640
OG0012860	Pcar_Contig38_G00012.t1	-21236.1	-21231.1	WDR49_HUMAN	0.001576	0.29732/0.18015
OG0005833	Pcar_Contig15_G00123.t1	-23109.8	-23104.9	KI21B_HUMAN	0.00158	0.06920/0.13684
OG0007455	Pcar_Contig178_G00004.t1	-10793.8	-10788.8	DRAXI_CHICK	0.001587	0.20351/0.44414
OG0012837	Pcar_Contig45_G00023.t1	-11704.3	-11699.3	MIB1_HUMAN	0.001614	0.01654/0.06620
OG0014458	Pcar_Contig45_G00004.t1	-11099.7	-11094.7	KCTD1_MOUSE	0.001636	0.07161/0.15397
OG0005361	Pcar_Contig14_G00367.t1	-16126	-16121.1	XRCC1_MOUSE	0.001658	0.15861/0.05670
OG0012088	Pcar_Contig63_G00109.t1	-16857.6	-16852.7	CCD33_HUMAN	0.001681	0.21450/0.10983
OG0015171	Pcar_Contig204_G00022.t1	-4485.23	-4480.31	-	0.001715	0.26939/0.10689
OG0012567	Pcar_Contig24_G00013.t1	-4224.51	-4219.6	HS3S1_RAT	0.001732	0.08223/0.33558
OG0015303	Pcar_Contig62_G00059.t1	-4283.98	-4279.07	MENT_HUMAN	0.001739	0.12757/1.04301
OG0004990	Pcar_Contig20_G00113.t1	-17136.6	-17131.7	GPC6A_HUMAN	0.001741	0.13124/0.29569
OG0012322	Pcar_Contig200_G00004.t1	-13354.6	-13349.7	INP5K_HUMAN	0.001775	0.15200/0.08404
OG0009418	Pcar_Contig101_G00057.t1	-9581.78	-9576.9	INHA_CHICK	0.001785	0.30036/0.68145
OG0002803	Pcar_Contig8_G00239.t1	-20134.9	-20130	PERE_HUMAN	0.001852	0.31447/0.54779
OG0004292	Pcar_Contig1_G00253.t1	-15107.5	-15102.7	SEM3E_CHICK	0.001859	0.09322/0.05235
OG0014344	Pcar_Contig30_G00138.t1	-4999.28	-4994.43	ZAR1_HUMAN	0.00186	0.08040/0.21450
OG0002359	Pcar_Contig25_G00398.t1	-3469.1	-3464.26	CP072_HUMAN	0.00187	0.04431/0.20871
OG0003237	Pcar_Contig120_G00019.t1	-18788.7	-18783.8	SP16H_HUMAN	0.001873	0.02485/0.05659
OG0007946	Pcar_Contig226_G00002.t1	-2635.36	-2630.53	RS18_RAT	0.001874	0.03816/0.00010
OG0014850	Pcar_Contig34_G00064.t1	-14225.4	-14220.6	MMP10_RAT	0.001886	0.34859/0.66892
OG0002325	Pcar_Contig53_G00025.t1	-38833.2	-38828.4	MYLK_CHICK	0.001902	0.21934/0.34633
OG0009805	Pcar_Contig75_G00112.t1	-6413.92	-6409.13	CAB45_CHICK	0.001953	0.02813/0.09666
OG0006102	Pcar_Contig64_G00030.t1	-26472.6	-26467.8	INCE_CHICK	0.001978	0.40038/0.68192
OG0012958	Pcar_Contig9_G00280.t1	-2120.22	-2115.44	FA32A_XENTR	0.001988	0.08382/0.62729
OG0009960	Pcar_Contig33_G00073.t1	-22631	-22626.2	IMPG2_CHICK	0.002012	0.34211/0.63602
OG0012512	Pcar_Contig3_G00072.t1	-18182.7	-18177.9	NEK1_HUMAN	0.002012	0.20127/0.37369
OG0005944	Pcar_Contig8_G00332.t1	-18078.8	-18074.1	ECHA_MOUSE	0.002027	0.18566/0.36682
OG0013989	Pcar_Contig66_G00164.t1	-7566.5	-7561.75	CC130_HUMAN	0.002051	0.15228/0.44321
OG0010921	Pcar_Contig2_G00033.t1	-9170.42	-9165.67	FXI2A_XENLA	0.002058	0.20085/0.44262
OG0013950	Pcar_Contig35_G00012.t1	-8139.4	-8134.65	SIA8F_HUMAN	0.002058	0.18163/0.50296
OG0002430	Pcar_Contig55_G00266.t1	-55996.3	-55991.6	CO5_HUMAN	0.00206	0.28395/0.20593
OG0009847	Pcar_Contig3_G00183.t1	-17170.9	-17166.1	NETR_TRAPH	0.002072	0.18369/0.33850
OG0008064	Pcar_Contig88_G00055.t1	-22409.2	-22404.5	PIGG_HUMAN	0.002112	0.25943/0.45171
OG0011607	Pcar_Contig43_G00159.t1	-41834.2	-41829.5	FANCA_HUMAN	0.002129	0.37374/0.57164
OG0012640	Pcar_Contig18_G00167.t1	-8525.7	-8520.98	KBTB4_MOUSE	0.002136	0.07120/0.19885
OG0001778	Pcar_Contig55_G00047.t1	-20710.1	-20705.4	WHRN_MOUSE	0.002138	0.11521/0.18204
OG0003352	Pcar_Contig30_G00136.t1	-10882	-10877.3	SLAI2_BOVIN	0.002194	0.15500/0.32173
OG0013270	Pcar_Contig1_G00293.t1	-4283.35	-4278.67	PLAT1_HUMAN	0.002215	0.38628/0.11447
OG0003834	Pcar_Contig96_G00001.t1	-18428.9	-18424.2	ROBO2_MOUSE	0.002217	0.09541/0.20178
OG0015872	Pcar_Contig63_G00093.t1	-2309.14	-2304.46	NRG4_HUMAN	0.002217	0.18717/0.03510
OG0001659	Pcar_Contig40_G00052.t1	-3231.64	-3226.96	TRA2A_MOUSE	0.002221	0.02724/0.17075
OG0004290	Pcar_Contig23_G00017.t1	-7666.13	-7661.46	AP2C_HUMAN	0.002238	0.04794/0.14043
OG0005213	Pcar_Contig31_G00076.t1	-10404.8	-10400.1	GSHB_RAT	0.002257	0.19816/0.43809
OG0015364	Pcar_Contig36_G00026.t1	-4560.85	-4556.19	ISG15_HUMAN	0.002262	0.26630/0.10577
OG0002566	Pcar_Contig41_G00068.t1	-27254.8	-27250.2	AT10B_HUMAN	0.002301	0.27594/0.15195
OG0012946	Pcar_Contig14_G00619.t1	-12093	-12088.3	CCDC9_MOUSE	0.002316	0.16250/0.31187
OG0001767	Pcar_Contig77_G00034.t1	-9872.44	-9867.8	PON2_MELGA	0.002318	0.30396/0.09304
OG0008386	Pcar_Contig18_G00058.t1	-23754.3	-23749.7	INO80_HUMAN	0.002347	0.07443/0.18941
OG0007791	Pcar_Contig182_G00003.t1	-14954.8	-14950.2	GLMN_HUMAN	0.00235	0.28965/0.54365
OG0001292	Pcar_Contig71_G00085.t1	-5494.02	-5489.4	GSTK1_HUMAN	0.002356	0.30989/0.85129
OG0003703	Pcar_Contig15_G00155.t1	-3133.93	-3129.32	OARD1_BOVIN	0.002381	0.19402/1.44622
OG0005397	Pcar_Contig10_G00218.t1	-14220.3	-14215.7	HYAL3_MOUSE	0.002385	0.36218/0.78595
OG0008992	Pcar_Contig6_G00112.t1	-15099.5	-15094.9	KCNB2_HUMAN	0.00243	0.15274/0.35991
OG0011468	Pcar_Contig64_G00096.t1	-4632.71	-4628.12	GSTP1_BUFBU	0.002435	0.18324/0.57935
OG0006131	Pcar_Contig89_G00060.t1	-49718.8	-49714.2	TTC3_HUMAN	0.002448	0.34318/0.53222
OG0003090	Pcar_Contig21_G00132.t1	-8730.08	-8725.49	CCNB1_HUMAN	0.002452	0.20358/0.51261
OG0006268	Pcar_Contig85_G00046.t1	-26340.4	-26335.8	SETD5_HUMAN	0.002461	0.15038/0.29948
OG0002693	Pcar_Contig122_G00015.t1	-19330.2	-19325.6	CSCL1_CAPHI	0.002464	0.34003/0.62491
OG0010508	Pcar_Contig63_G00132.t1	-15959.2	-15954.6	LOXL1_MOUSE	0.002484	0.09598/0.18253
OG0001700	Pcar_Contig7_G00108.t1	-2987.89	-2983.32	RIFK_MOUSE	0.002498	0.16287/0.66964
OG0012649	Pcar_Contig16_G00051.t1	-4469.15	-4464.59	RP9_HUMAN	0.002508	0.13970/0.60000
OG0002732	Pcar_Contig47_G00077.t1	-8607.75	-8603.19	SGCA_HUMAN	0.002525	0.22592/0.57542
OG0011520	Pcar_Contig60_G00006.t1	-11440.8	-11436.2	MOT2_HUMAN	0.002535	0.21258/0.49077
OG0010531	Pcar_Contig176_G00005.t1	-15454.5	-15449.9	FRRS1_HUMAN	0.002539	0.30516/0.57826
OG0007496	Pcar_Contig2_G00378.t1	-28082.2	-28077.6	ANKY1_HUMAN	0.00254	0.37531/0.67040
OG0008365	Pcar_Contig18_G00213.t1	-20954	-20949.4	1A1L1_BOVIN	0.002548	0.19326/0.33514
OG0010017	Pcar_Contig55_G00173.t1	-51719.1	-51714.5	LAMC3_HUMAN	0.00261	0.22626/0.32157
OG0014451	Pcar_Contig39_G00127.t1	-3191.77	-3187.24	TT39A_MOUSE	0.002622	0.21648/0.81761
OG0005724	Pcar_Contig72_G00028.t1	-10397.9	-10393.3	CIP4_RAT	0.002663	0.08031/0.21272
OG0002729	Pcar_Contig93_G00028.t1	-7554.65	-7550.14	PSMD3_MOUSE	0.002671	0.03483/0.10969
OG0009386	Pcar_Contig43_G00165.t1	-4554.69	-4550.19	DBND1_BOVIN	0.002672	0.14662/0.43009
OG0001304	Pcar_Contig43_G00104.t1	-4493.57	-4489.07	ARY2_CHICK	0.002697	0.35728/0.13109
OG0008355	Pcar_Contig1_G00083.t1	-9840.57	-9836.07	DYRK2_CHICK	0.00272	0.10095/0.28034
OG0015423	Pcar_Contig68_G00086.t1	-11393.7	-11389.2	FBXL8_MOUSE	0.002729	0.28895/0.15893
OG0014706	Pcar_Contig152_G00014.t1	-16366.5	-16362	GBA2_RAT	0.002732	0.08144/0.04481
OG0010363	Pcar_Contig63_G00003.t1	-49594	-49589.5	UN13C_MOUSE	0.002736	0.15234/0.20809
OG0007454	Pcar_Contig178_G00007.t1	-16743.5	-16739	CLCN6_HUMAN	0.002757	0.03996/0.08138
OG0007772	Pcar_Contig68_G00121.t1	-17285.4	-17280.9	GSLG1_CHICK	0.002758	0.03684/0.01496
OG0005778	Pcar_Contig44_G00066.t1	-1859.23	-1854.75	LYRM4_TAEGU	0.002761	0.23187/0.00010
OG0006352	Pcar_Contig9_G00178.t1	-13759.3	-13754.9	MEX3D_MOUSE	0.002778	0.09358/0.03394
OG0014565	Pcar_Contig12_G00091.t1	-3159.28	-3154.82	CK088_HUMAN	0.002817	0.31357/0.08849
OG0001566	Pcar_Contig105_G00002.t1	-22232.6	-22228.2	FHOD3_MOUSE	0.002863	0.18841/0.36369
OG0010583	Pcar_Contig62_G00002.t1	-1462.13	-1457.69	RT21_BOVIN	0.002894	0.07181/0.00966
OG0015395	Pcar_Contig10_G00270.t1	-6323.4	-6318.97	RFIP2_MOUSE	0.002894	0.21501/0.05899
OG0011776	Pcar_Contig79_G00039.t1	-8917.52	-8913.09	CPN2_HUMAN	0.002905	0.27993/0.13238
OG0003761	Pcar_Contig8_G00350.t1	-3939.98	-3935.55	F166C_HUMAN	0.002918	0.13138/0.45559
OG0013809	Pcar_Contig6_G00016.t1	-20080	-20075.6	CC178_HUMAN	0.002935	0.58240/1.14341
OG0007531	Pcar_Contig92_G00053.t1	-5704.13	-5699.71	FAM3B_MOUSE	0.002955	0.31531/1.11652
OG0015329	Pcar_Contig78_G00019.t1	-5831.92	-5827.51	FAM3C_DANRE	0.002977	0.31229/0.83149
OG0002766	Pcar_Contig15_G00152.t1	-6924.74	-6920.33	KCD20_HUMAN	0.002978	0.11113/0.32627
OG0014114	Pcar_Contig62_G00365.t1	-11668.9	-11664.5	RL3R1_HUMAN	0.002978	0.18372/0.36216
OG0003143	Pcar_Contig68_G00102.t1	-9293.23	-9288.83	TITIN_MOUSE	0.002989	0.67623/0.35663
OG0014418	Pcar_Contig118_G00023.t1	-19650.4	-19646	MROH7_HUMAN	0.002993	0.17357/0.10854
OG0001436	Pcar_Contig14_G00416.t1	-6923.61	-6919.2	CEAM6_HUMAN	0.003001	0.34399/0.14958
OG0015603	Pcar_Contig64_G00013.t1	-2827.64	-2823.25	IFM1_HUMAN	0.003026	0.96632/0.29451
OG0014711	Pcar_Contig133_G00028.t1	-11395.9	-11391.5	ZSC23_HUMAN	0.003048	0.14037/0.25562
OG0008554	Pcar_Contig14_G00133.t1	-11669	-11664.6	RHL_MACMU	0.003057	0.36864/0.15883
OG0009029	Pcar_Contig45_G00005.t1	-23481.2	-23476.8	TAF4B_MOUSE	0.00307	0.47043/0.79540
OG0006935	Pcar_Contig12_G00105.t1	-6129.41	-6125.03	C1QT5_RAT	0.003092	0.06346/0.17776
OG0002377	Pcar_Contig23_G00066.t1	-68520	-68515.7	LAMA5_HUMAN	0.003097	0.17677/0.27219
OG0013008	Pcar_Contig12_G00209.t1	-30952.8	-30948.4	ROBO4_MOUSE	0.003119	0.29453/0.19083
OG0012434	Pcar_Contig110_G00004.t1	-39279.7	-39275.4	ZN462_MOUSE	0.003129	0.07988/0.12977
OG0006684	Pcar_Contig42_G00056.t1	-19818.5	-19814.1	CSRN1_HUMAN	0.003141	0.19420/0.32125
OG0006337	Pcar_Contig14_G00610.t1	-4847.64	-4843.28	BLVRB_HUMAN	0.003147	0.07674/0.17156
OG0008519	Pcar_Contig70_G00003.t1	-9910.47	-9906.11	CCNK_HUMAN	0.003162	0.06847/0.19515
OG0008482	Pcar_Contig9_G00322.t1	-39903	-39898.6	NIN_HUMAN	0.003171	0.29841/0.47179
OG0010456	Pcar_Contig32_G00091.t1	-23445.9	-23441.6	SGO2_HUMAN	0.003172	0.55099/1.05877
OG0006766	Pcar_Contig74_G00034.t1	-9036.46	-9032.13	PTGR3_HUMAN	0.003237	0.32128/0.69968
OG0009534	Pcar_Contig4_G00245.t1	-12968.2	-12963.9	ACM3_PIG	0.003262	0.15464/0.33859
OG0005874	Pcar_Contig12_G00424.t1	-14718.6	-14714.3	CH058_HUMAN	0.00328	0.37690/0.67768
OG0001324	Pcar_Contig197_G00011.t1	-14368.4	-14364.1	CP8B1_HUMAN	0.003319	0.35583/0.19801
OG0012466	Pcar_Contig39_G00096.t1	-7101.91	-7097.6	DMRTB_HUMAN	0.003333	0.32721/0.09229
OG0015001	Pcar_Contig216_G00018.t1	-2101.54	-2097.23	T10B_PONAB	0.003333	0.08154/0.31132
OG0013120	Pcar_Contig75_G00191.t1	-16521.1	-16516.8	KELC_ANOST	0.003376	0.16597/0.28605
OG0013469	Pcar_Contig152_G00026.t1	-35366.3	-35362	RUSC2_HUMAN	0.003405	0.12979/0.18069
OG0005574	Pcar_Contig7_G00127.t1	-9071.01	-9066.72	UBQL1_RAT	0.00342	0.08214/0.01005
OG0014549	Pcar_Contig24_G00220.t1	-3822.37	-3818.09	VNP_PHIOL	0.003434	0.25848/0.62221
OG0005705	Pcar_Contig88_G00034.t1	-13762.7	-13758.4	MELK_XENLA	0.003451	0.19250/0.39277
OG0005502	Pcar_Contig4_G00322.t1	-21396.2	-21391.9	XPO5_HUMAN	0.003472	0.12172/0.22537
OG0009999	Pcar_Contig27_G00115.t1	-8084.09	-8079.82	DCA12_MOUSE	0.0035	0.03516/0.00442
OG0007957	Pcar_Contig76_G00043.t1	-1038.77	-1034.51	CIA2A_HUMAN	0.00352	0.05982/0.58072
OG0009863	Pcar_Contig13_G00100.t1	-19427.9	-19423.7	FGFR3_CHICK	0.00352	0.10164/0.17949
OG0014161	Pcar_Contig62_G00196.t1	-18191.3	-18187	F189B_HUMAN	0.003541	0.09169/0.05215
OG0007856	Pcar_Contig24_G00081.t1	-6490.21	-6485.96	TSN14_HUMAN	0.003544	0.12028/0.02180
OG0009041	Pcar_Contig8_G00365.t1	-11713.2	-11708.9	ZN395_XENLA	0.003544	0.15070/0.36042
OG0007048	Pcar_Contig65_G00042.t1	-6686	-6681.75	TBG1_BOVIN	0.003548	0.01255/0.06268
OG0013984	Pcar_Contig65_G00012.t1	-4071.84	-4067.59	ARL4D_MOUSE	0.003573	0.14771/0.45699
OG0001809	Pcar_Contig87_G00045.t1	-10427.5	-10423.3	SO3A1_HUMAN	0.003588	0.06941/0.01366
OG0003998	Pcar_Contig4_G00223.t1	-8591.22	-8586.98	I2BP2_HUMAN	0.003595	0.07910/0.01919
OG0011176	Pcar_Contig10_G00273.t1	-4785.13	-4780.9	LMAN2_CANLF	0.003621	0.07383/0.31798
OG0001547	Pcar_Contig68_G00128.t1	-3921.16	-3916.94	KCD15_XENTR	0.003639	0.01491/0.00010
OG0008820	Pcar_Contig47_G00059.t1	-9898.27	-9894.04	ABI3_HUMAN	0.003643	0.34089/0.82740
OG0007439	Pcar_Contig100_G00006.t1	-12255.8	-12251.6	CAD10_CHICK	0.003653	0.05732/0.13792
OG0012614	Pcar_Contig114_G00046.t1	-29167.6	-29163.4	KLOTB_HUMAN	0.003717	0.21733/0.33612
OG0001563	Pcar_Contig14_G00550.t1	-20159.2	-20155	SPT5H_CHICK	0.003727	0.03910/0.01866
OG0002287	Pcar_Contig64_G00060.t1	-6376.96	-6372.76	CYAC3_RAT	0.003732	0.36325/0.73336
OG0002406	Pcar_Contig36_G00104.t1	-12415.3	-12411.1	EWS_HUMAN	0.003739	0.08314/0.20898
OG0002922	Pcar_Contig4_G00217.t1	-37121.5	-37117.3	PCX2_HUMAN	0.003754	0.18571/0.08010
OG0004142	Pcar_Contig17_G00068.t1	-29849.5	-29845.3	BUB1_HUMAN	0.00377	0.36403/0.60274
OG0009009	Pcar_Contig6_G00021.t1	-3537.25	-3533.06	MARE2_MOUSE	0.003786	0.02965/0.28629
OG0015963	Pcar_Contig221_G00014.t1	-4378.35	-4374.17	ZFP2_HUMAN	0.003827	0.12610/0.02974
OG0002334	Pcar_Contig12_G00268.t1	-6081.91	-6077.73	PRIO2_TRAST	0.00383	0.22307/0.07124
OG0006662	Pcar_Contig68_G00025.t1	-3375.74	-3371.56	CKLF4_MOUSE	0.003834	0.17172/0.65605
OG0008813	Pcar_Contig47_G00014.t1	-17973.9	-17969.7	SRCN1_RAT	0.00385	0.06753/0.14073
OG0007982	Pcar_Contig104_G00019.t1	-31248.2	-31244	DEND3_MOUSE	0.003855	0.15555/0.09523
OG0016229	Pcar_Contig16_G00039.t1	-59455	-59450.8	TRNK1_HUMAN	0.003873	0.31880/0.42667
OG0016242	Pcar_Contig134_G00010.t1	-1382.74	-1378.57	ASURF_HUMAN	0.003889	0.17912/2.28189
OG0009124	Pcar_Contig38_G00005.t1	-6618.71	-6614.55	ACT1_SACKO	0.003898	0.07451/0.02031
OG0005946	Pcar_Contig8_G00325.t1	-9826.42	-9822.25	DNM3A_CHICK	0.003913	0.02544/0.07554
OG0003540	Pcar_Contig10_G00207.t1	-13662.3	-13658.1	CA2D2_HUMAN	0.003928	0.08067/0.19601
OG0008601	Pcar_Contig14_G00431.t1	-14026	-14021.9	CXCR3_CAPHI	0.003951	0.19161/0.09803
OG0011065	Pcar_Contig16_G00003.t1	-11429.7	-11425.6	S6A20_HUMAN	0.003952	0.19084/0.39586
OG0006345	Pcar_Contig14_G00072.t1	-37453.6	-37449.4	K1522_MOUSE	0.003953	0.20624/0.31013
OG0003294	Pcar_Contig41_G00070.t1	-9335.68	-9331.53	SLU7_MOUSE	0.003969	0.06945/0.21070
OG0009980	Pcar_Contig36_G00110.t1	-15107.8	-15103.6	THOC5_CHICK	0.003983	0.05646/0.11437
OG0003219	Pcar_Contig137_G00019.t1	-15361.8	-15357.7	F1712_XENLA	0.004	0.09062/0.19395
OG0007160	Pcar_Contig55_G00241.t1	-66090.3	-66086.1	SETX_HUMAN	0.004015	0.25185/0.15182
OG0003878	Pcar_Contig46_G00039.t1	-4139	-4134.86	PARVA_HUMAN	0.004021	0.01634/0.13100
OG0003202	Pcar_Contig202_G00020.t1	-15047.4	-15043.3	SNUT1_HUMAN	0.004042	0.04668/0.01860
OG0009697	Pcar_Contig79_G00066.t1	-26782.5	-26778.4	TFR1_CRIGR	0.004062	0.28510/0.17232
OG0005481	Pcar_Contig4_G00388.t1	-6750.2	-6746.08	LCLT1_CHICK	0.004075	0.18047/0.56838
OG0005031	Pcar_Contig4_G00165.t1	-30776.2	-30772.1	CENPJ_MOUSE	0.004103	0.46275/0.75184
OG0014572	Pcar_Contig13_G00125.t1	-9573.45	-9569.34	ZN488_MOUSE	0.004147	0.39134/0.82538
OG0003041	Pcar_Contig40_G00091.t1	-10602.9	-10598.7	ALKMO_RAT	0.004152	0.34463/0.68944
OG0012706	Pcar_Contig14_G00438.t1	-11775.4	-11771.3	CLASR_MOUSE	0.004182	0.04302/0.12112
OG0004455	Pcar_Contig3_G00327.t1	-12897.5	-12893.4	EGR4_MOUSE	0.004213	0.13893/0.07056
OG0002056	Pcar_Contig55_G00247.t1	-9428.94	-9424.85	STXB1_RAT	0.004221	0.02019/0.00010
OG0004367	Pcar_Contig8_G00030.t1	-40764.4	-40760.3	NCOR1_XENTR	0.004251	0.04556/0.06766
OG0014110	Pcar_Contig3_G00340.t1	-13683.9	-13679.8	RNF37_HUMAN	0.004258	0.14469/0.07477
OG0012239	Pcar_Contig125_G00021.t1	-8808.37	-8804.3	STX17_HUMAN	0.004323	0.12774/0.23396
OG0011430	Pcar_Contig59_G00079.t1	-7320.37	-7316.3	NT5D3_HUMAN	0.004338	0.04666/0.00010
OG0012192	Pcar_Contig118_G00050.t1	-45049.7	-45045.7	NUP98_HUMAN	0.004403	0.13262/0.09209
OG0015021	Pcar_Contig68_G00062.t1	-10203.9	-10199.9	AGTRA_XENLA	0.004418	0.39043/0.21651
OG0005057	Pcar_Contig1_G00155.t1	-29287	-29282.9	MET_EULMM	0.004452	0.16782/0.09084
OG0001498	Pcar_Contig2_G00028.t1	-55501.7	-55497.6	KI67_MOUSE	0.00448	0.50757/0.70912
OG0001210	Pcar_Contig35_G00078.t1	-6736.99	-6732.95	WAC_MOUSE	0.00451	0.09075/0.27857
OG0005321	Pcar_Contig14_G00103.t1	-17393.9	-17389.9	NCDN_CHICK	0.004528	0.13386/0.06410
OG0001580	Pcar_Contig17_G00169.t1	-17974.7	-17970.7	KS6C1_HUMAN	0.004552	0.27456/0.59113
OG0003199	Pcar_Contig47_G00002.t1	-13516.1	-13512.1	STA5B_HUMAN	0.004561	0.06339/0.01605
OG0013017	Pcar_Contig67_G00155.t1	-5987.75	-5983.73	BAX_MOUSE	0.004597	0.46855/1.21351
OG0003212	Pcar_Contig25_G00012.t1	-2591.72	-2587.71	HBAD_DRYME	0.004614	0.19742/0.05401
OG0008167	Pcar_Contig5_G00022.t1	-14280	-14276	SYF1_HUMAN	0.004619	0.03929/0.09391
OG0004456	Pcar_Contig80_G00016.t1	-17292.3	-17288.3	EGFLA_HUMAN	0.004667	0.14857/0.27317
OG0002588	Pcar_Contig3_G00083.t1	-20494.8	-20490.8	TLR6_BOVIN	0.004711	0.40817/0.23769
OG0001001	Pcar_Contig148_G00008.t1	-32760.9	-32756.9	FBH1_CHICK	0.004727	0.32233/0.22857
OG0001229	Pcar_Contig5_G00190.t1	-10703.2	-10699.2	ACSF2_DANRE	0.004735	0.25136/0.51563
OG0006385	Pcar_Contig43_G00131.t1	-10410.4	-10406.4	MVD1_BOVIN	0.004741	0.10087/0.22230
OG0015285	Pcar_Contig118_G00072.t1	-12111.6	-12107.6	UBQL1_RAT	0.00475	0.25233/0.14704
OG0011595	Pcar_Contig9_G00274.t1	-7557.23	-7553.25	CALR_HUMAN	0.004751	0.15357/0.42624
OG0003860	Pcar_Contig54_G00106.t1	-6962.2	-6958.22	TMED8_PONAB	0.004753	0.28064/0.78569
OG0007334	Pcar_Contig22_G00012.t1	-10837.5	-10833.5	ZN622_HUMAN	0.004769	0.18950/0.42730
OG0007319	Pcar_Contig55_G00270.t1	-3980.77	-3976.79	STOM_MOUSE	0.004792	0.26497/0.09070
OG0013596	Pcar_Contig165_G00008.t1	-10360.9	-10357	PWP2B_HUMAN	0.004806	0.11894/0.23200
OG0004164	Pcar_Contig30_G00021.t1	-6500.67	-6496.69	TM10A_HUMAN	0.004814	0.21996/0.78035
OG0008339	Pcar_Contig1_G00222.t1	-20959.6	-20955.6	GTSE1_HUMAN	0.004815	0.43374/0.90995
OG0004927	Pcar_Contig3_G00243.t1	-5871.81	-5867.84	SPAT4_PANTR	0.004816	0.27530/0.65275
OG0015689	Pcar_Contig104_G00032.t1	-4591.14	-4587.17	THEM6_XENTR	0.004849	0.74842/0.34579
OG0015623	Pcar_Contig67_G00176.t1	-5930.48	-5926.51	NF2IP_MOUSE	0.004852	0.42526/0.10950
OG0011037	Pcar_Contig18_G00158.t1	-4120.63	-4116.66	IF2A_CHICK	0.004856	0.02230/0.11266
OG0011871	Pcar_Contig30_G00023.t1	-31147.9	-31143.9	CD054_HUMAN	0.004867	0.29155/0.43680
OG0003516	Pcar_Contig14_G00233.t1	-12998.9	-12994.9	XKR8_GASAC	0.004869	0.31381/0.60768
OG0014331	Pcar_Contig251_G00002.t1	-1804.4	-1800.44	PLAC9_BOVIN	0.00492	0.30883/0.00010
OG0008654	Pcar_Contig124_G00002.t1	-32505.3	-32501.4	MPSF_CHICK	0.004921	0.21463/0.13382
OG0011480	Pcar_Contig21_G00138.t1	-10541.2	-10537.2	SREK1_HUMAN	0.004944	0.12125/0.28024
OG0002498	Pcar_Contig23_G00201.t1	-15131.1	-15127.1	BPI_HUMAN	0.004957	0.30971/0.18302
OG0010984	Pcar_Contig3_G00013.t1	-7009.97	-7006.03	NAF1_MOUSE	0.004991	0.20187/0.08130
OG0013335	Pcar_Contig58_G00070.t1	-11527.5	-11523.6	CTSR3_HUMAN	0.004991	0.38896/0.85141
OG0001305	Pcar_Contig43_G00180.t1	-13270.8	-13266.9	TERF2_HUMAN	0.004999	0.42408/0.78788
OG0015318	Pcar_Contig133_G00036.t1	-6425.35	-6421.42	CD82_RAT	0.005012	0.57473/0.27110
OG0007967	Pcar_Contig153_G00009.t1	-4372.49	-4368.55	CI116_HUMAN	0.005018	0.17904/0.04734
OG0005384	Pcar_Contig10_G00263.t1	-10718	-10714	GFRA2_HUMAN	0.00505	0.49678/1.05294
OG0002707	Pcar_Contig51_G00038.t1	-23237	-23233.1	PDE3A_HUMAN	0.005082	0.16199/0.08761
OG0002714	Pcar_Contig7_G00145.t1	-7130.28	-7126.36	CATL1_PIG	0.005085	0.14006/0.35213
OG0010213	Pcar_Contig15_G00231.t1	-8673.71	-8669.79	ELK4_HUMAN	0.005149	0.24464/0.55734
OG0003072	Pcar_Contig55_G00045.t1	-8638.44	-8634.53	TM268_MOUSE	0.005156	0.43742/0.20317
OG0003106	Pcar_Contig25_G00352.t1	-43360.9	-43357	WDR90_MOUSE	0.005191	0.17681/0.04691
OG0014224	Pcar_Contig226_G00009.t1	-6750.97	-6747.07	DHB8_CANLF	0.005192	0.09192/0.22452
OG0008277	Pcar_Contig20_G00081.t1	-7795.83	-7791.92	OXDD_HUMAN	0.005195	0.25513/0.55067
OG0002468	Pcar_Contig25_G00110.t1	-29990.9	-29987	MILK2_RAT	0.0052	0.33499/0.49923
OG0010590	Pcar_Contig200_G00039.t1	-5316.37	-5312.47	APT_BRASO	0.005212	0.13240/0.32955
OG0016037	Pcar_Contig12_G00116.t1	-5906.8	-5902.9	TLCD5_HUMAN	0.005242	0.33076/0.17231
OG0008154	Pcar_Contig2_G00322.t1	-4230.39	-4226.49	LRRC3_MOUSE	0.005256	0.07429/0.00010
OG0006179	Pcar_Contig52_G00030.t1	-30983.7	-30979.8	VIT1_CHICK	0.005265	0.65236/0.95724
OG0011883	Pcar_Contig8_G00185.t1	-5120.17	-5116.28	MIS12_CHICK	0.005271	0.24766/0.79188
OG0009067	Pcar_Contig8_G00231.t1	-8382.02	-8378.13	TCPZ_CHICK	0.005281	0.06846/0.18722
OG0005923	Pcar_Contig45_G00057.t1	-10422.6	-10418.7	RBP1_HUMAN	0.005283	0.06086/0.16192
OG0010620	Pcar_Contig68_G00067.t1	-10908.3	-10904.4	YLAT2_HUMAN	0.005352	0.10949/0.04888
OG0007511	Pcar_Contig150_G00021.t1	-22027.6	-22023.7	FAKD4_XENLA	0.005373	0.20395/0.12591
OG0014654	Pcar_Contig62_G00388.t1	-11867.4	-11863.5	SF01_HUMAN	0.005395	0.05546/0.12449
OG0002661	Pcar_Contig14_G00148.t1	-2640.41	-2636.54	ZN593_XENTR	0.005396	0.08460/0.34119
OG0002584	Pcar_Contig114_G00004.t1	-15865.6	-15861.7	FIBA_CHICK	0.005397	0.39528/0.23103
OG0004796	Pcar_Contig41_G00032.t1	-17268.7	-17264.8	S26A2_HUMAN	0.005446	0.24886/0.47043
OG0003162	Pcar_Contig48_G00003.t1	-11137.4	-11133.5	TRAF6_PIG	0.005459	0.14556/0.31569
OG0001152	Pcar_Contig60_G00002.t1	-14483.5	-14479.6	MAGI1_MOUSE	0.005466	0.07204/0.15201
OG0007797	Pcar_Contig62_G00267.t1	-19921.1	-19917.3	4F2_HUMAN	0.005474	0.17115/0.28894
OG0007815	Pcar_Contig62_G00033.t1	-2611.43	-2607.58	RABP2_HUMAN	0.005488	0.03457/0.14219
OG0010029	Pcar_Contig183_G00013.t1	-8975.57	-8971.72	RXRG_CHICK	0.0055	0.13716/0.38286
OG0014175	Pcar_Contig167_G00047.t1	-18837.9	-18834	TGM3_BOVIN	0.005517	0.13797/0.08754
OG0006671	Pcar_Contig68_G00052.t1	-10125.4	-10121.5	GAN_HUMAN	0.00554	0.03686/0.00935
OG0011228	Pcar_Contig19_G00075.t1	-6356.68	-6352.84	MAP12_MOUSE	0.00557	0.25089/0.71586
OG0012477	Pcar_Contig18_G00200.t1	-11150.8	-11147	CRY2_CHICK	0.005574	0.11564/0.23194
OG0005385	Pcar_Contig10_G00259.t1	-31213.4	-31209.6	KDM3B_HUMAN	0.005597	0.13995/0.22336
OG0014899	Pcar_Contig50_G00075.t1	-5075.34	-5071.5	HXC10_MOUSE	0.005604	0.20532/0.61095
OG0013798	Pcar_Contig12_G00342.t1	-12399.8	-12396	S23A2_HUMAN	0.005672	0.05322/0.14026
OG0015317	Pcar_Contig133_G00006.t1	-10563.6	-10559.8	SCND3_HUMAN	0.005676	0.08245/0.20952
OG0013850	Pcar_Contig81_G00027.t1	-10500.1	-10496.3	GPAT3_RAT	0.005685	0.15711/0.33016
OG0006710	Pcar_Contig1_G00017.t1	-11437.3	-11433.5	POC1B_HUMAN	0.005692	0.25648/0.57786
OG0005765	Pcar_Contig44_G00030.t1	-5215.93	-5212.11	TSP1L_DANRE	0.005712	0.16092/0.67457
OG0010113	Pcar_Contig199_G00004.t1	-10588.6	-10584.8	PUR9_CHICK	0.005728	0.09945/0.24940
OG0000986	Pcar_Contig17_G00177.t1	-52802	-52798.2	USH2A_HUMAN	0.005738	0.25900/0.34029
OG0013515	Pcar_Contig79_G00026.t1	-12657.3	-12653.5	SAMD7_HUMAN	0.005752	0.36181/0.92919
OG0004702	Pcar_Contig24_G00127.t1	-23679.7	-23675.9	SC24C_HUMAN	0.005754	0.14803/0.09570
OG0008261	Pcar_Contig30_G00139.t1	-46154.7	-46150.9	FRYL_HUMAN	0.005775	0.06307/0.11839
OG0010980	Pcar_Contig5_G00310.t1	-7586.69	-7582.88	WIPI1_MOUSE	0.005785	0.10505/0.01372
OG0009558	Pcar_Contig26_G00025.t1	-7601.11	-7597.31	TNF10_HUMAN	0.005821	0.10583/0.04306
OG0010919	Pcar_Contig165_G00002.t1	-3686.15	-3682.35	BNIP3_BOVIN	0.005825	0.10330/0.30455
OG0006593	Pcar_Contig5_G00343.t1	-7127.07	-7123.27	IKZF4_HUMAN	0.005847	0.06371/0.19110
OG0007148	Pcar_Contig55_G00204.t1	-32269.7	-32265.9	PLPL7_MOUSE	0.005862	0.07274/0.04336
OG0001807	Pcar_Contig125_G00005.t1	-3294.26	-3290.46	LY6E_CHICK	0.005873	0.26747/0.07216
OG0012839	Pcar_Contig45_G00008.t1	-14600.2	-14596.4	ZN521_HUMAN	0.005903	0.03042/0.07773
OG0008237	Pcar_Contig30_G00110.t1	-8402.3	-8398.51	TTC29_MACFA	0.005912	0.36502/0.75832
OG0004572	Pcar_Contig115_G00016.t1	-16737.8	-16734	CAD24_MOUSE	0.005946	0.06217/0.03034
OG0002839	Pcar_Contig39_G00052.t1	-3168.07	-3164.29	TM2D1_HUMAN	0.005948	0.14278/0.01723
OG0009061	Pcar_Contig8_G00266.t1	-113343	-113339	FSIP2_HUMAN	0.006009	0.32163/0.39405
OG0007991	Pcar_Contig66_G00152.t1	-21866.5	-21862.7	TYK2_HUMAN	0.006013	0.12971/0.23445
OG0004419	Pcar_Contig38_G00094.t1	-4907.19	-4903.41	GLYG_MOUSE	0.00602	0.10535/0.01366
OG0007763	Pcar_Contig87_G00027.t1	-4635.1	-4631.33	RU2A_MACFA	0.00602	0.06979/0.00010
OG0013634	Pcar_Contig4_G00014.t1	-24070.9	-24067.1	PDE_MACLB	0.006063	0.34321/0.57823
OG0011147	Pcar_Contig14_G00270.t1	-48191.4	-48187.6	FCGBP_HUMAN	0.006067	0.37018/0.52413
OG0014578	Pcar_Contig117_G00025.t1	-9416.75	-9412.98	Z385C_MOUSE	0.006068	0.21206/0.47732
OG0012784	Pcar_Contig88_G00001.t1	-19231.9	-19228.1	CHD1L_HUMAN	0.006085	0.23804/0.42575
OG0015545	Pcar_Contig120_G00045.t1	-6279.04	-6275.29	TRAR2_HUMAN	0.00612	0.58465/0.22537
OG0006255	Pcar_Contig81_G00054.t1	-4276.45	-4272.7	FGF5_RAT	0.006163	0.14951/0.51072
OG0001649	Pcar_Contig214_G00016.t1	-19007.1	-19003.4	PGCB_HUMAN	0.006177	0.17910/0.28537
OG0014844	Pcar_Contig32_G00025.t1	-8730.41	-8726.67	SUN2_MOUSE	0.006242	0.35097/0.14018
OG0001625	Pcar_Contig178_G00006.t1	-13569.5	-13565.7	MTHR_HUMAN	0.006257	0.05090/0.09529
OG0006480	Pcar_Contig12_G00263.t1	-3259.55	-3255.81	LSM1_HUMAN	0.006257	0.06707/0.21110
OG0010853	Pcar_Contig76_G00024.t1	-17299.6	-17295.8	ZWILC_BOVIN	0.00626	0.32025/0.58834
OG0004575	Pcar_Contig76_G00032.t1	-11170.9	-11167.1	PIAS1_MOUSE	0.00628	0.05203/0.01382
OG0010117	Pcar_Contig17_G00004.t1	-8751.55	-8747.82	FBLN3_HUMAN	0.006286	0.12282/0.28315
OG0013803	Pcar_Contig6_G00104.t1	-9914.54	-9910.81	PRD14_HUMAN	0.006305	0.14763/0.30097
OG0011972	Pcar_Contig22_G00121.t1	-19532.2	-19528.4	PCD10_HUMAN	0.00631	0.09301/0.16369
OG0008025	Pcar_Contig17_G00173.t1	-65495.5	-65491.8	CENPF_HUMAN	0.006313	0.57644/0.79980
OG0015272	Pcar_Contig25_G00350.t1	-15097.6	-15093.9	STXB4_MOUSE	0.006349	0.21390/0.35512
OG0010242	Pcar_Contig8_G00018.t1	-9218.97	-9215.25	TMIG1_BOVIN	0.006383	0.31071/0.70782
OG0015435	Pcar_Contig25_G00354.t1	-8432.37	-8428.65	CP089_MOUSE	0.006405	0.41099/0.74849
OG0002051	Pcar_Contig229_G00001.t1	-16799.2	-16795.5	BARD1_HUMAN	0.006421	0.42417/0.74017
OG0009524	Pcar_Contig67_G00126.t1	-14377.5	-14373.8	PP6R1_HUMAN	0.006443	0.14075/0.28357
OG0006861	Pcar_Contig10_G00013.t1	-11706.7	-11703	CC174_HUMAN	0.006445	0.22902/0.46504
OG0003114	Pcar_Contig159_G00002.t1	-9922.31	-9918.6	AL9A1_BOVIN	0.006457	0.12803/0.03252
OG0002352	Pcar_Contig5_G00335.t1	-23856	-23852.3	TEX2_HUMAN	0.006464	0.24971/0.39789
OG0012511	Pcar_Contig66_G00028.t1	-7503.03	-7499.32	TFE3_BOVIN	0.006473	0.08032/0.21492
OG0004308	Pcar_Contig50_G00038.t1	-15549.1	-15545.4	B4GN1_HUMAN	0.006548	0.25949/0.46365
OG0010345	Pcar_Contig4_G00278.t1	-56056.9	-56053.2	ELYS_HUMAN	0.006588	0.31367/0.46581
OG0006024	Pcar_Contig59_G00088.t1	-9484.68	-9480.99	S41A2_CHICK	0.006596	0.09517/0.19860
OG0013162	Pcar_Contig66_G00165.t1	-1841.87	-1838.18	L10K_PONAB	0.006636	0.17557/1.25361
OG0008442	Pcar_Contig31_G00007.t1	-13955.5	-13951.8	PKP1_MOUSE	0.006697	0.15830/0.05545
OG0008092	Pcar_Contig49_G00049.t1	-5509.46	-5505.78	GDC_HUMAN	0.006718	0.12620/0.01629
OG0007808	Pcar_Contig68_G00063.t1	-9880.39	-9876.72	PAG15_HUMAN	0.006725	0.12938/0.06482
OG0011603	Pcar_Contig43_G00129.t1	-5074.16	-5070.49	IL17C_HUMAN	0.006741	0.16489/0.03669
OG0006450	Pcar_Contig36_G00359.t1	-5577.24	-5573.58	RL6_HUMAN	0.006773	0.06002/0.01805
OG0007685	Pcar_Contig68_G00098.t1	-8634.57	-8630.91	RSPRY_MOUSE	0.006797	0.06360/0.01498
OG0002715	Pcar_Contig7_G00096.t1	-10013	-10009.4	AL1A1_CHICK	0.006814	0.13533/0.28504
OG0004250	Pcar_Contig55_G00177.t1	-17225.8	-17222.1	POMT1_RAT	0.006833	0.09533/0.04667
OG0013227	Pcar_Contig66_G00095.t1	-16555.8	-16552.2	RHG04_HUMAN	0.006873	0.08418/0.16891
OG0010801	Pcar_Contig39_G00113.t1	-17858.3	-17854.6	S26A8_BOVIN	0.006894	0.31680/0.55241
OG0007784	Pcar_Contig62_G00165.t1	-13879.1	-13875.5	SHE_HUMAN	0.006907	0.10501/0.17404
OG0004807	Pcar_Contig41_G00085.t1	-4301.79	-4298.14	WDR83_HUMAN	0.006916	0.11156/0.35407
OG0003525	Pcar_Contig14_G00399.t1	-3211.93	-3208.29	CNFNA_XENLA	0.00697	0.13226/0.45884
OG0003504	Pcar_Contig14_G00104.t1	-21899.7	-21896.1	K319L_MOUSE	0.007001	0.19036/0.31907
OG0014301	Pcar_Contig14_G00547.t1	-4446.52	-4442.89	CHP2_RAT	0.007024	0.08936/0.22565
OG0005231	Pcar_Contig31_G00137.t1	-11129.6	-11126	PIGT_MOUSE	0.007037	0.10802/0.23492
OG0013529	Pcar_Contig9_G00366.t1	-23813.7	-23810.1	KTN1_CHICK	0.007057	0.20590/0.35371
OG0002348	Pcar_Contig26_G00092.t1	-4330.7	-4327.08	FGF13_RAT	0.007111	0.02477/0.00010
OG0013350	Pcar_Contig62_G00396.t1	-8569.59	-8565.97	KCNK1_HUMAN	0.007119	0.18769/0.39087
OG0013829	Pcar_Contig38_G00018.t1	-10231.3	-10227.7	OTOL1_HUMAN	0.007123	0.18793/0.09579
OG0003897	Pcar_Contig14_G00049.t1	-14754.1	-14750.5	NOG2_HUMAN	0.007178	0.19380/0.35489
OG0003869	Pcar_Contig13_G00052.t1	-18676.4	-18672.8	PCD17_HUMAN	0.00718	0.02431/0.00765
OG0008195	Pcar_Contig5_G00158.t1	-3922.08	-3918.46	MI4GD_HUMAN	0.007188	0.10161/0.00010
OG0003518	Pcar_Contig14_G00237.t1	-7217.36	-7213.74	HNRPR_HUMAN	0.00719	0.02851/0.10177
OG0009899	Pcar_Contig65_G00003.t1	-21783.6	-21780	RHG27_RAT	0.007277	0.31692/0.55251
OG0001618	Pcar_Contig67_G00052.t1	-5788.39	-5784.8	U2AF2_MOUSE	0.007314	0.00555/0.05053
OG0007901	Pcar_Contig63_G00155.t1	-8126.14	-8122.55	DHSO_CHICK	0.007363	0.10463/0.03562
OG0011754	Pcar_Contig1_G00024.t1	-2127.09	-2123.5	BTG1_CHICK	0.007381	0.06994/0.38788
OG0004266	Pcar_Contig66_G00100.t1	-35733	-35729.5	HCFC1_MESAU	0.007458	0.12119/0.20039
OG0012708	Pcar_Contig14_G00465.t1	-17070.7	-17067.1	ZBED1_HUMAN	0.00746	0.06970/0.12516
OG0013608	Pcar_Contig2_G00243.t1	-13268.1	-13264.5	HPS1_HUMAN	0.007485	0.21403/0.41431
OG0008672	Pcar_Contig138_G00010.t1	-8278.12	-8274.55	LDAH_CHICK	0.007486	0.41155/0.85289
OG0013549	Pcar_Contig90_G00036.t1	-5882.88	-5879.31	RM19_HUMAN	0.007539	0.25451/0.07786
OG0002835	Pcar_Contig9_G00147.t1	-3979.2	-3975.63	NDUAD_BOVIN	0.007541	0.26324/0.77398
OG0002248	Pcar_Contig71_G00080.t1	-4526.18	-4522.61	G3P_PELSI	0.007559	0.14665/0.42673
OG0009121	Pcar_Contig38_G00037.t1	-6421.78	-6418.22	LXN_HUMAN	0.007586	0.45300/0.19347
OG0003349	Pcar_Contig130_G00008.t1	-16016.5	-16012.9	EXOC1_HUMAN	0.007589	0.04386/0.02102
OG0009073	Pcar_Contig34_G00090.t1	-8681.57	-8678.01	CUL5_HUMAN	0.007597	0.00490/0.03054
OG0012314	Pcar_Contig77_G00027.t1	-10949.7	-10946.1	IVD_CAEEL	0.007645	0.31090/0.66336
OG0003398	Pcar_Contig1_G00118.t1	-24759.1	-24755.6	ARID2_HUMAN	0.00767	0.12801/0.23319
OG0006555	Pcar_Contig26_G00080.t1	-6858.42	-6854.86	FHL1_MOUSE	0.007681	0.06727/0.02118
OG0007119	Pcar_Contig33_G00047.t1	-10336.8	-10333.3	S19A2_HUMAN	0.007683	0.26187/0.12496
OG0013260	Pcar_Contig56_G00022.t1	-6992.19	-6988.64	CC50A_CHICK	0.007697	0.19307/0.40608
OG0011633	Pcar_Contig101_G00072.t1	-2446.11	-2442.56	RAB15_MOUSE	0.007766	0.05286/0.45487
OG0012486	Pcar_Contig9_G00296.t1	-11499.5	-11496	PRP39_HUMAN	0.007801	0.10853/0.23420
OG0013971	Pcar_Contig75_G00189.t1	-15157.3	-15153.8	BLML_HUMAN	0.007811	0.11619/0.19028
OG0014308	Pcar_Contig186_G00030.t1	-5032.6	-5029.06	NRK2_HUMAN	0.007836	0.14795/0.39099
OG0013447	Pcar_Contig93_G00036.t1	-13350.8	-13347.3	CDC6_HUMAN	0.007878	0.25869/0.51984
OG0006994	Pcar_Contig132_G00032.t1	-12205.5	-12202	GLPK5_HUMAN	0.00799	0.27289/0.09324
OG0010810	Pcar_Contig39_G00083.t1	-13404	-13400.5	ACO11_MOUSE	0.008	0.22264/0.09778
OG0014168	Pcar_Contig62_G00258.t1	-7895.62	-7892.11	B3GA3_MOUSE	0.008024	0.05951/0.13736
OG0003319	Pcar_Contig5_G00225.t1	-3003.99	-3000.48	GDIR1_RAT	0.008051	0.08749/0.31605
OG0010132	Pcar_Contig55_G00048.t1	-51070.6	-51067.1	AKNA_MOUSE	0.008079	0.45078/0.34951
OG0009142	Pcar_Contig6_G00229.t1	-10516.9	-10513.4	GRHL2_HUMAN	0.008106	0.07050/0.14886
OG0006633	Pcar_Contig25_G00236.t1	-7703.19	-7699.69	GDE1_HUMAN	0.008117	0.20193/0.42655
OG0004058	Pcar_Contig1_G00011.t1	-16285	-16281.5	TMTC3_HUMAN	0.008142	0.09660/0.20191
OG0011621	Pcar_Contig101_G00015.t1	-15967.9	-15964.5	S23A3_HUMAN	0.008283	0.34264/0.17783
OG0002900	Pcar_Contig36_G00239.t1	-7153.87	-7150.39	COMT_RAT	0.008294	0.11926/0.04216
OG0012579	Pcar_Contig2_G00128.t1	-11949.3	-11945.8	F16B1_HUMAN	0.008311	0.10691/0.21130
OG0014528	Pcar_Contig12_G00248.t1	-16303.2	-16299.7	KCMA1_PIG	0.008334	0.42329/0.65508
OG0002183	Pcar_Contig31_G00089.t1	-4148.42	-4144.94	RALY_MOUSE	0.008344	0.09288/0.00010
OG0011425	Pcar_Contig33_G00009.t1	-3138.88	-3135.4	RFXAP_MOUSE	0.008382	0.10270/0.26450
OG0008335	Pcar_Contig1_G00241.t1	-14766.8	-14763.3	PLPL2_MOUSE	0.008406	0.29189/0.49790
OG0007884	Pcar_Contig25_G00131.t1	-26675.4	-26671.9	CAR11_HUMAN	0.008476	0.08757/0.05027
OG0008743	Pcar_Contig19_G00063.t1	-5633.16	-5629.7	SP9_HUMAN	0.008486	0.01328/0.03962
OG0009800	Pcar_Contig17_G00056.t1	-18572.5	-18569	ARG33_HUMAN	0.008493	0.20753/0.37352
OG0003315	Pcar_Contig5_G00154.t1	-34437.9	-34434.4	CSKI2_HUMAN	0.008526	0.18682/0.28516
OG0004395	Pcar_Contig136_G00032.t1	-9771.19	-9767.74	CAH15_MOUSE	0.00856	0.62013/1.25696
OG0007240	Pcar_Contig52_G00051.t1	-21275.7	-21272.2	WDR63_MACFA	0.008611	0.23580/0.40557
OG0011788	Pcar_Contig84_G00017.t1	-6065.11	-6061.66	RGF1C_HUMAN	0.008613	0.05569/0.15516
OG0001237	Pcar_Contig19_G00067.t1	-11493.9	-11490.4	M3K20_MOUSE	0.008668	0.16382/0.07770
OG0015289	Pcar_Contig55_G00012.t1	-4965.15	-4961.71	RN208_MOUSE	0.008689	0.03997/0.09489
OG0007526	Pcar_Contig136_G00050.t1	-7694.97	-7691.53	BCKD_MOUSE	0.008695	0.04614/0.01015
OG0013670	Pcar_Contig37_G00008.t1	-16448.9	-16445.5	ACD11_CHICK	0.008711	0.22362/0.38822
OG0004626	Pcar_Contig120_G00022.t1	-13520.3	-13516.9	TOX4_PONAB	0.00874	0.06270/0.12044
OG0007031	Pcar_Contig42_G00023.t1	-7357.11	-7353.68	LMBR1_HUMAN	0.008784	0.07810/0.24633
OG0008085	Pcar_Contig165_G00004.t1	-9156.8	-9153.37	DPYL4_MOUSE	0.008789	0.06551/0.17030
OG0007388	Pcar_Contig25_G00264.t1	-7253.14	-7249.71	SPSB3_MOUSE	0.008792	0.07514/0.00010
OG0004878	Pcar_Contig5_G00256.t1	-27297.2	-27293.7	CCD40_MOUSE	0.008803	0.34060/0.54834
OG0012291	Pcar_Contig167_G00039.t1	-7098.04	-7094.61	TNR5_PIG	0.008816	0.22688/0.10323
OG0012225	Pcar_Contig55_G00024.t1	-19405.9	-19402.5	RABL6_HUMAN	0.008842	0.17692/0.27565
OG0003916	Pcar_Contig9_G00233.t1	-12356.8	-12353.4	INO1A_XENLA	0.00886	0.11418/0.21956
OG0004627	Pcar_Contig12_G00296.t1	-4027.54	-4024.12	MAD1_XENTR	0.008882	0.05438/0.34165
OG0010126	Pcar_Contig56_G00007.t1	-31624.8	-31621.3	F135A_HUMAN	0.008892	0.25052/0.40299
OG0003404	Pcar_Contig1_G00062.t1	-8047.46	-8044.04	PTPRR_HUMAN	0.008911	0.11076/0.27874
OG0002852	Pcar_Contig81_G00041.t1	-26361.9	-26358.5	SC31A_MOUSE	0.008916	0.15148/0.08801
OG0011861	Pcar_Contig12_G00089.t1	-19134	-19130.6	SIK2_HUMAN	0.008926	0.11728/0.07551
OG0012442	Pcar_Contig77_G00033.t1	-19761.2	-19757.8	NEB1_HUMAN	0.008963	0.25546/0.39567
OG0008441	Pcar_Contig31_G00006.t1	-49089.8	-49086.4	IGFN1_MOUSE	0.009008	0.46712/0.64590
OG0008214	Pcar_Contig5_G00222.t1	-6616.7	-6613.29	PCY2_BOVIN	0.009061	0.11763/0.32619
OG0008270	Pcar_Contig114_G00031.t1	-21967.2	-21963.8	NSUN7_HUMAN	0.009137	0.20926/0.13121
OG0008922	Pcar_Contig36_G00269.t1	-14092.8	-14089.4	FZD10_CHICK	0.009157	0.04125/0.06705
OG0010658	Pcar_Contig25_G00058.t1	-10833.3	-10829.9	TEKT5_HUMAN	0.009159	0.06322/0.02304
OG0002189	Pcar_Contig126_G00011.t1	-9288.58	-9285.18	WDR25_MOUSE	0.009173	0.31039/0.66736
OG0005867	Pcar_Contig12_G00328.t1	-7847.26	-7843.87	ANXA4_BOVIN	0.009189	0.13779/0.30166
OG0007710	Pcar_Contig55_G00136.t1	-9309.41	-9306.02	UBAC1_CHICK	0.009221	0.06654/0.02184
OG0001444	Pcar_Contig88_G00019.t1	-5053.57	-5050.18	IBPL1_BOVIN	0.009238	0.20693/0.46713
OG0011813	Pcar_Contig98_G00018.t1	-10962	-10958.6	SSUH2_DANRE	0.009249	0.37444/0.17829
OG0010950	Pcar_Contig2_G00286.t1	-7055.07	-7051.69	ARRS_BOVIN	0.009252	0.20755/0.52360
OG0004416	Pcar_Contig63_G00021.t1	-12950.4	-12947	ADA10_PIG	0.009274	0.07309/0.16518
OG0001873	Pcar_Contig37_G00045.t1	-12108.5	-12105.1	LIN41_CHICK	0.009276	0.05596/0.12375
OG0012686	Pcar_Contig141_G00008.t1	-18129.8	-18126.4	CO8A2_MOUSE	0.009296	0.14448/0.23898
OG0001590	Pcar_Contig17_G00063.t1	-10340.8	-10337.4	RT05_BOVIN	0.009298	0.29366/0.69711
OG0009063	Pcar_Contig8_G00249.t1	-4984.44	-4981.06	CLD4_BOVIN	0.009321	0.13106/0.38178
OG0014362	Pcar_Contig16_G00014.t1	-3068.8	-3065.42	K1143_CHICK	0.009353	0.26274/0.96381
OG0011390	Pcar_Contig6_G00018.t1	-7789.57	-7786.19	NOL4_HUMAN	0.009391	0.09691/0.24689
OG0006021	Pcar_Contig59_G00093.t1	-8535.39	-8532.02	NUAK1_HUMAN	0.00946	0.08749/0.26861
OG0002311	Pcar_Contig9_G00286.t1	-12320.3	-12316.9	C19L1_MOUSE	0.009462	0.17933/0.36058
OG0004208	Pcar_Contig23_G00153.t1	-7937.85	-7934.48	PSMF1_PONAB	0.009483	0.15054/0.06381
OG0016136	Pcar_Contig9_G00223.t1	-5391.98	-5388.62	-	0.009504	0.66399/0.26522
OG0004131	Pcar_Contig10_G00025.t1	-11125.6	-11122.2	S41A3_RAT	0.009507	0.20697/0.40410
OG0007271	Pcar_Contig23_G00016.t1	-10985.2	-10981.8	GCNT7_HUMAN	0.009529	0.23782/0.11530
OG0011973	Pcar_Contig183_G00011.t1	-2219.75	-2216.39	PHP14_BOVIN	0.009553	0.21489/1.35413
OG0009411	Pcar_Contig101_G00027.t1	-14863.5	-14860.1	CP27A_HUMAN	0.009591	0.27479/0.14625
OG0004202	Pcar_Contig72_G00020.t1	-9218.06	-9214.71	SCMC3_HUMAN	0.009644	0.07918/0.20194
OG0011255	Pcar_Contig47_G00021.t1	-10533.3	-10529.9	TBKB1_MOUSE	0.009648	0.11325/0.24677
OG0008159	Pcar_Contig41_G00038.t1	-8201.9	-8198.56	IL12B_BUBBU	0.009658	0.46351/1.18761
OG0002565	Pcar_Contig41_G00062.t1	-20326.2	-20322.8	HMMR_HUMAN	0.009668	0.37597/0.65855
OG0014298	Pcar_Contig88_G00049.t1	-4136.28	-4132.93	PURP_CHICK	0.009705	0.14693/0.03652
OG0011316	Pcar_Contig15_G00203.t1	-8028.29	-8024.94	CHIT1_HUMAN	0.009725	0.28509/0.63798
OG0004795	Pcar_Contig41_G00030.t1	-24191.3	-24188	PRGC2_HUMAN	0.009748	0.34670/0.58356
OG0001824	Pcar_Contig38_G00102.t1	-5683.99	-5680.65	PLS1_RAT	0.009751	0.21251/0.06181
OG0004689	Pcar_Contig49_G00046.t1	-3294.85	-3291.51	HNRH3_HUMAN	0.009764	0.06256/0.49816
OG0011759	Pcar_Contig29_G00160.t1	-9169.68	-9166.34	VGLU3_HUMAN	0.009775	0.11694/0.28309
OG0010078	Pcar_Contig25_G00421.t1	-38071.3	-38067.9	RBBP6_HUMAN	0.009801	0.16835/0.25450
OG0002798	Pcar_Contig45_G00029.t1	-9829.35	-9826.01	THOC1_HUMAN	0.009806	0.06035/0.15031
OG0010417	Pcar_Contig216_G00026.t1	-13495.7	-13492.4	CNGA4_MOUSE	0.009811	0.09287/0.05180
OG0004233	Pcar_Contig77_G00044.t1	-2551.66	-2548.33	TKN1_RABIT	0.009848	0.27241/0.04943
OG0015497	Pcar_Contig25_G00055.t1	-26000.1	-25996.7	C2TA_HUMAN	0.009851	0.28669/0.21062
OG0004671	Pcar_Contig24_G00019.t1	-7101.08	-7097.75	CCNJ_MOUSE	0.009876	0.10922/0.24382
OG0015323	Pcar_Contig184_G00012.t1	-8483.94	-8480.61	SCND3_HUMAN	0.009882	0.04300/0.10719
OG0009630	Pcar_Contig25_G00320.t1	-10432.3	-10429	GABT_PIG	0.009901	0.07370/0.15514
OG0003117	Pcar_Contig136_G00053.t1	-43844.6	-43841.3	ZN646_HUMAN	0.009923	0.16978/0.23230
OG0005359	Pcar_Contig14_G00359.t1	-22371.4	-22368.1	UPAR_BOVIN	0.009976	0.36542/0.56396
OG0009529	Pcar_Contig67_G00089.t1	-10883.1	-10879.8	MBOA7_XENLA	0.009985	0.17896/0.37511
OG0014761	Pcar_Contig239_G00003.t1	-2795.74	-2792.42	ASIC2_RAT	0.00999	0.10187/0.56942
OG0006541	Pcar_Contig4_G00180.t1	-6068.71	-6065.39	PHF10_HUMAN	0.009995	0.05598/0.00010
OG0007503	Pcar_Contig143_G00004.t1	-12391.8	-12388.5	SERA_BOVIN	0.009997	0.19146/0.39109
OG0013972	Pcar_Contig75_G00192.t1	-13942.6	-13939.3	KLHL6_HUMAN	0.01002	0.07241/0.03183
OG0004190	Pcar_Contig35_G00087.t1	-13507	-13503.7	KINH_HUMAN	0.01004	0.04275/0.09659
OG0012175	Pcar_Contig65_G00076.t1	-10162.2	-10158.9	CGAT1_HUMAN	0.01005	0.21018/0.48618
OG0010601	Pcar_Contig125_G00065.t1	-8686.77	-8683.46	TSSK5_MOUSE	0.01007	0.05583/0.02395
OG0010548	Pcar_Contig62_G00265.t1	-18779.9	-18776.5	NXF1_COTJA	0.01013	0.14000/0.07594
OG0002834	Pcar_Contig21_G00149.t1	-7444.22	-7440.92	RN180_HUMAN	0.01015	0.30018/0.05306
OG0006300	Pcar_Contig131_G00017.t1	-24744.2	-24740.9	TIM_MOUSE	0.01015	0.20393/0.32351
OG0001515	Pcar_Contig9_G00381.t1	-30339.3	-30336	LRRC9_MOUSE	0.01016	0.22616/0.35282
OG0003804	Pcar_Contig79_G00019.t1	-3796.41	-3793.11	CLD11_BOVIN	0.01016	0.04659/0.00010
OG0005662	Pcar_Contig91_G00001.t1	-9982.84	-9979.53	TSK_CHICK	0.01017	0.13339/0.24690
OG0007742	Pcar_Contig125_G00017.t1	-23648.9	-23645.6	PLCG1_MOUSE	0.01017	0.03804/0.01998
OG0012149	Pcar_Contig15_G00174.t1	-31386.8	-31383.5	URFB1_HUMAN	0.01019	0.24913/0.38601
OG0004657	Pcar_Contig77_G00017.t1	-36169.2	-36165.9	SKT_MOUSE	0.0102	0.25476/0.40275
OG0009866	Pcar_Contig8_G00181.t1	-3272.37	-3269.07	IFT22_RAT	0.0102	0.12327/0.00010
OG0001269	Pcar_Contig115_G00073.t1	-38725.8	-38722.5	KIF4_CHICK	0.01021	0.15749/0.22171
OG0007389	Pcar_Contig25_G00266.t1	-16567.6	-16564.3	ALS_MOUSE	0.01021	0.14308/0.24656
OG0014233	Pcar_Contig198_G00017.t1	-7569.24	-7565.94	MPU1_MOUSE	0.01023	0.10566/0.04231
OG0009030	Pcar_Contig45_G00003.t1	-6624.6	-6621.31	AQP4_BOVIN	0.0103	0.18714/0.06505
OG0002346	Pcar_Contig26_G00017.t1	-3794.62	-3791.33	RS4_CHICK	0.01033	0.01279/0.00010
OG0013975	Pcar_Contig75_G00020.t1	-37092.5	-37089.3	VW5B1_HUMAN	0.01036	0.15512/0.20605
OG0004465	Pcar_Contig55_G00115.t1	-13977.4	-13974.1	ENTP2_CHICK	0.01038	0.15194/0.08647
OG0006334	Pcar_Contig14_G00566.t1	-3765.67	-3762.38	SYCN_HUMAN	0.01041	0.11549/0.03373
OG0006610	Pcar_Contig13_G00163.t1	-12174	-12170.7	TMTC4_HUMAN	0.01041	0.13419/0.25398
OG0010282	Pcar_Contig164_G00018.t1	-13020.4	-13017.1	TENR_HUMAN	0.01043	0.13161/0.27172
OG0001678	Pcar_Contig1_G00060.t1	-17703.9	-17700.6	LGR5_XENTR	0.01049	0.25022/0.41525
OG0010617	Pcar_Contig186_G00017.t1	-8453.32	-8450.04	ANGL4_MOUSE	0.01049	0.11799/0.23337
OG0002449	Pcar_Contig110_G00011.t1	-32328	-32324.7	ABCA1_HUMAN	0.01053	0.23574/0.14427
OG0013694	Pcar_Contig14_G00124.t1	-9876.22	-9872.95	STPG1_XENLA	0.01054	0.36477/0.72115
OG0012986	Pcar_Contig101_G00084.t1	-4702	-4698.73	PTCA_HUMAN	0.01055	0.51644/1.31321
OG0011580	Pcar_Contig14_G00607.t1	-48662.6	-48659.4	PRAX_BOVIN	0.01059	0.34009/0.42362
OG0002235	Pcar_Contig91_G00006.t1	-5176.81	-5173.54	WNT11_COTJA	0.0106	0.03264/0.07880
OG0002689	Pcar_Contig19_G00005.t1	-27068.5	-27065.2	SMC6_HUMAN	0.01061	0.26190/0.14882
OG0005539	Pcar_Contig134_G00016.t1	-5245.92	-5242.65	GDF8_MELGA	0.01061	0.07268/0.00010
OG0002417	Pcar_Contig66_G00078.t1	-15313.8	-15310.5	ABCD1_HUMAN	0.01063	0.11077/0.18848
OG0005274	Pcar_Contig70_G00018.t1	-11141.5	-11138.3	PP4R4_MOUSE	0.01067	0.10777/0.23533
OG0014055	Pcar_Contig90_G00055.t1	-3399.28	-3396.02	RUNX2_HUMAN	0.01068	0.12691/0.00010
OG0014569	Pcar_Contig38_G00107.t1	-9047.91	-9044.65	SL9A9_HUMAN	0.01068	0.12013/0.25369
OG0006121	Pcar_Contig64_G00121.t1	-3825.53	-3822.28	TMX2_MACFA	0.01074	0.08006/0.00010
OG0004075	Pcar_Contig79_G00029.t1	-8425.39	-8422.14	BDH_MOUSE	0.01078	0.06660/0.02991
OG0014650	Pcar_Contig63_G00011.t1	-9927.06	-9923.81	TEX9_HUMAN	0.01083	0.25633/0.13089
OG0003620	Pcar_Contig28_G00058.t1	-13663	-13659.8	GPCP1_HUMAN	0.01084	0.18577/0.36224
OG0001897	Pcar_Contig10_G00202.t1	-25687.7	-25684.5	DOCK3_HUMAN	0.01085	0.04980/0.09109
OG0007055	Pcar_Contig72_G00004.t1	-12897.3	-12894	DCA15_HUMAN	0.0109	0.13286/0.27395
OG0008172	Pcar_Contig5_G00044.t1	-3378.51	-3375.28	MERB1_PONAB	0.01094	0.13146/0.44803
OG0004235	Pcar_Contig77_G00048.t1	-12432.6	-12429.4	MIO_HUMAN	0.01097	0.04084/0.10623
OG0001163	Pcar_Contig12_G00059.t1	-7186.31	-7183.08	ZBT16_HUMAN	0.01098	0.04015/0.07416
OG0011515	Pcar_Contig11_G00187.t1	-14362.9	-14359.6	IL18R_HUMAN	0.01098	0.42171/0.22415
OG0011936	Pcar_Contig33_G00040.t1	-1102.21	-1098.97	TAF13_PONAB	0.01098	0.02219/0.24707
OG0014503	Pcar_Contig14_G00572.t1	-6191.44	-6188.21	GPR4_PIG	0.01099	0.03574/0.07512
OG0009522	Pcar_Contig67_G00139.t1	-10490.9	-10487.7	NUCB1_MOUSE	0.01103	0.09172/0.20115
OG0014634	Pcar_Contig178_G00023.t1	-20498.1	-20494.8	EMC1_CHICK	0.0111	0.08098/0.13076
OG0011590	Pcar_Contig9_G00195.t1	-10395.6	-10392.4	GRM2A_MOUSE	0.01112	0.29885/0.58953
OG0012608	Pcar_Contig166_G00005.t1	-4809.61	-4806.39	GSX2_HUMAN	0.01112	0.05815/0.17997
OG0003990	Pcar_Contig67_G00106.t1	-29041.3	-29038.1	LMTK3_MOUSE	0.01113	0.13316/0.19871
OG0010414	Pcar_Contig118_G00051.t1	-7144.64	-7141.42	PGAP2_HUMAN	0.01118	0.14823/0.30995
OG0001704	Pcar_Contig55_G00029.t1	-13407.5	-13404.3	FBXW5_HUMAN	0.01123	0.08725/0.13304
OG0015161	Pcar_Contig14_G00287.t1	-6859.69	-6856.48	ZSC31_HUMAN	0.01124	0.29132/0.61114
OG0009765	Pcar_Contig29_G00060.t1	-9449.75	-9446.54	DDX17_MOUSE	0.01125	0.05446/0.13485
OG0002211	Pcar_Contig122_G00020.t1	-63887.3	-63884.1	DYH6_HUMAN	0.01126	0.30865/0.40241
OG0004690	Pcar_Contig49_G00041.t1	-9449.34	-9446.13	SIR1_HUMAN	0.01127	0.11630/0.26768
OG0004432	Pcar_Contig87_G00059.t1	-17878.3	-17875.1	LAML3_XENLA	0.01128	0.33379/0.19568
OG0013475	Pcar_Contig133_G00044.t1	-12592.9	-12589.6	ZSC20_MOUSE	0.0113	0.23271/0.42155
OG0003695	Pcar_Contig103_G00023.t1	-18420	-18416.8	LAS1L_HUMAN	0.01131	0.29171/0.17346
OG0003344	Pcar_Contig3_G00217.t1	-13796.6	-13793.4	ACSL1_CAVPO	0.01133	0.16279/0.29317
OG0014238	Pcar_Contig104_G00030.t1	-4357.76	-4354.55	LYPD2_MOUSE	0.01133	0.25263/0.10826
OG0006788	Pcar_Contig23_G00084.t1	-12573.7	-12570.5	BIR7B_XENLA	0.01138	0.30750/0.68848
OG0015830	Pcar_Contig3_G00262.t1	-6453.41	-6450.21	IL12B_PIG	0.0114	0.37612/0.18664
OG0001302	Pcar_Contig46_G00052.t1	-2848.66	-2845.46	ADML_HUMAN	0.01141	0.34580/0.94468
OG0012049	Pcar_Contig13_G00028.t1	-16431	-16427.8	PIBF1_HUMAN	0.01143	0.11766/0.06302
OG0005548	Pcar_Contig51_G00001.t1	-12601.4	-12598.2	CERKL_HUMAN	0.01155	0.33992/0.22206
OG0004493	Pcar_Contig43_G00033.t1	-19507.5	-19504.3	TSH3_HUMAN	0.01162	0.04627/0.08583
OG0007936	Pcar_Contig62_G00421.t1	-3435.01	-3431.83	ARL2_HUMAN	0.01168	0.03524/0.00010
OG0003519	Pcar_Contig14_G00241.t1	-44194.3	-44191.1	RLF_HUMAN	0.01169	0.19924/0.27517
OG0007872	Pcar_Contig62_G00305.t1	-11312.5	-11309.3	CADM3_HUMAN	0.01176	0.12758/0.06265
OG0002082	Pcar_Contig118_G00034.t1	-3247.69	-3244.52	STA10_HUMAN	0.01177	0.03195/0.08276
OG0003384	Pcar_Contig4_G00145.t1	-11255.3	-11252.1	S22A3_MOUSE	0.01178	0.26886/0.53081
OG0009801	Pcar_Contig17_G00045.t1	-6376.08	-6372.91	ABD12_CHICK	0.01178	0.11689/0.31626
OG0014421	Pcar_Contig137_G00026.t1	-13741.8	-13738.6	ADA11_MOUSE	0.01182	0.13107/0.24433
OG0012702	Pcar_Contig14_G00401.t1	-24226.1	-24222.9	ARHG1_MOUSE	0.01187	0.14671/0.08387
OG0007852	Pcar_Contig214_G00019.t1	-18238.6	-18235.4	LRFN4_HUMAN	0.01196	0.08124/0.14170
OG0010137	Pcar_Contig55_G00067.t1	-23397.9	-23394.8	TTC16_MOUSE	0.01196	0.21607/0.14024
OG0002349	Pcar_Contig26_G00118.t1	-30303.9	-30300.8	M4K4_HUMAN	0.01197	0.15634/0.10675
OG0004098	Pcar_Contig84_G00054.t1	-7715.23	-7712.08	MYOZ3_HUMAN	0.01197	0.35836/0.81607
OG0016092	Pcar_Contig8_G00220.t1	-3996.39	-3993.23	KCTD7_CHICK	0.01199	0.05008/0.18809
OG0005523	Pcar_Contig51_G00070.t1	-22379.3	-22376.1	I17RA_HUMAN	0.01203	0.38808/0.23165
OG0006548	Pcar_Contig26_G00036.t1	-7879.18	-7876.03	NONO_MOUSE	0.01211	0.02547/0.07115
OG0013295	Pcar_Contig29_G00245.t1	-9387.45	-9384.31	KCNA1_HUMAN	0.01217	0.08454/0.03315
OG0005669	Pcar_Contig117_G00001.t1	-11228	-11224.9	CACB1_RAT	0.01226	0.10444/0.21193
OG0004321	Pcar_Contig1_G00289.t1	-12732.3	-12729.1	INT13_HUMAN	0.01227	0.04256/0.01261
OG0003629	Pcar_Contig34_G00071.t1	-5870.43	-5867.3	PDGFD_HUMAN	0.0123	0.14772/0.04951
OG0011743	Pcar_Contig68_G00006.t1	-5034.68	-5031.55	THA11_BOVIN	0.0123	0.06523/0.13420
OG0003964	Pcar_Contig26_G00175.t1	-16946.5	-16943.4	ENOX2_HUMAN	0.01232	0.14903/0.24355
OG0008862	Pcar_Contig71_G00029.t1	-2516.66	-2513.53	CCD58_TAEGU	0.01233	0.16461/0.28076
OG0012793	Pcar_Contig15_G00212.t1	-9029.45	-9026.33	RENI_CANLF	0.01238	0.24271/0.45429
OG0005388	Pcar_Contig10_G00252.t1	-32491.3	-32488.2	UBA1_RAT	0.0124	0.44565/0.64170
OG0003375	Pcar_Contig4_G00041.t1	-15610.3	-15607.2	I20RA_HUMAN	0.01245	0.46479/0.26594
OG0013493	Pcar_Contig104_G00020.t1	-16546	-16542.8	S45A4_HUMAN	0.01247	0.06550/0.02922
OG0006989	Pcar_Contig132_G00018.t1	-6470.9	-6467.78	DAW1_BOVIN	0.01248	0.07316/0.01098
OG0009514	Pcar_Contig67_G00184.t1	-10579.5	-10576.4	CLN3_CANLF	0.0125	0.25203/0.10586
OG0008187	Pcar_Contig5_G00118.t1	-21168.5	-21165.4	UBE2O_MOUSE	0.01251	0.08952/0.15814
OG0004068	Pcar_Contig58_G00016.t1	-16085.2	-16082.1	RBM27_HUMAN	0.01252	0.10553/0.20601
OG0007345	Pcar_Contig1_G00277.t1	-5472.33	-5469.21	NUDT5_HUMAN	0.01253	0.12437/0.03588
OG0004447	Pcar_Contig9_G00077.t1	-13362.4	-13359.3	MIER2_HUMAN	0.01257	0.12430/0.05429
OG0011699	Pcar_Contig26_G00051.t1	-10724.5	-10721.3	FOXO4_MOUSE	0.01257	0.14488/0.08092
OG0006904	Pcar_Contig17_G00047.t1	-22041.1	-22038	NINL_MOUSE	0.01258	0.33200/0.53226
OG0001703	Pcar_Contig220_G00002.t1	-30445	-30441.9	ARHGH_HUMAN	0.01259	0.06528/0.03648
OG0009210	Pcar_Contig11_G00206.t1	-66746.6	-66743.5	RBP2_MOUSE	0.01263	0.19685/0.27601
OG0002624	Pcar_Contig105_G00028.t1	-22653.1	-22650	INVS_CHICK	0.01264	0.28148/0.45620
OG0006708	Pcar_Contig1_G00010.t1	-49641.2	-49638.1	CE290_HUMAN	0.01265	0.18310/0.32254
OG0008687	Pcar_Contig4_G00383.t1	-21261.3	-21258.2	ALK_HUMAN	0.01265	0.17518/0.08889
OG0011211	Pcar_Contig148_G00057.t1	-6528.94	-6525.84	ODF3A_XENTR	0.0127	0.11227/0.03804
OG0001488	Pcar_Contig115_G00052.t1	-29943.4	-29940.3	IPO4_HUMAN	0.01273	0.12851/0.08599
OG0011571	Pcar_Contig14_G00519.t1	-10183.2	-10180.1	PI2R_RAT	0.01276	0.06046/0.11692
OG0004244	Pcar_Contig36_G00167.t1	-18906.1	-18903	VSI10_HUMAN	0.01279	0.26660/0.42404
OG0007986	Pcar_Contig29_G00149.t1	-14686.5	-14683.4	S23A2_XENTR	0.01287	0.23397/0.41115
OG0011671	Pcar_Contig48_G00047.t1	-7230.33	-7227.24	DBX1_BOVIN	0.01288	0.12022/0.28499
OG0010516	Pcar_Contig30_G00147.t1	-15417.9	-15414.8	HGFA_MOUSE	0.01289	0.27734/0.17051
OG0002206	Pcar_Contig147_G00012.t1	-16532.6	-16529.5	PERT_MOUSE	0.01294	0.25473/0.39989
OG0014621	Pcar_Contig1_G00283.t1	-3744.26	-3741.17	H2A2_PICGU	0.01294	0.22631/0.08729
OG0004361	Pcar_Contig29_G00233.t1	-11514.5	-11511.4	NDUA9_BOVIN	0.01296	0.23633/0.12598
OG0002254	Pcar_Contig44_G00044.t1	-2615.17	-2612.09	SYC2L_XENLA	0.01297	0.26031/0.83125
OG0008760	Pcar_Contig7_G00115.t1	-16602.6	-16599.5	CEP78_MOUSE	0.01298	0.25339/0.45056
OG0005027	Pcar_Contig4_G00140.t1	-5124.54	-5121.46	RM18_MOUSE	0.01303	0.34269/1.47221
OG0009423	Pcar_Contig101_G00100.t1	-17079.6	-17076.5	KDM2A_HUMAN	0.01303	0.07686/0.16065
OG0003303	Pcar_Contig5_G00012.t1	-8982.45	-8979.37	FCER2_MOUSE	0.01304	0.60925/1.36896
OG0004036	Pcar_Contig25_G00197.t1	-39565.6	-39562.5	UBP42_HUMAN	0.01305	0.23422/0.16615
OG0010920	Pcar_Contig2_G00020.t1	-6582.4	-6579.32	GLRX3_XENTR	0.01308	0.16695/0.40425
OG0014913	Pcar_Contig101_G00045.t1	-8595.58	-8592.5	DNPEP_BOVIN	0.01309	0.14519/0.27907
OG0005024	Pcar_Contig4_G00123.t1	-29603.5	-29600.5	SYNJ2_HUMAN	0.01311	0.22500/0.35027
OG0000917	Pcar_Contig44_G00057.t1	-3093.43	-3090.35	HBA_DRYME	0.01313	0.28362/0.10413
OG0007802	Pcar_Contig12_G00002.t1	-32990.7	-32987.6	CE164_HUMAN	0.01315	0.39626/0.29217
OG0013978	Pcar_Contig12_G00070.t1	-9178.34	-9175.26	PLET1_PIG	0.01321	0.41272/0.22764
OG0003326	Pcar_Contig30_G00122.t1	-2140.36	-2137.29	APC10_HUMAN	0.01323	0.00588/0.04879
OG0007865	Pcar_Contig115_G00005.t1	-4209.7	-4206.63	RM52_HUMAN	0.01323	0.30545/0.09923
OG0010026	Pcar_Contig22_G00108.t1	-22933.8	-22930.8	S4A4_AMBTI	0.01324	0.19417/0.36686
OG0004815	Pcar_Contig5_G00038.t1	-3024.3	-3021.23	PIRT_HUMAN	0.01325	0.11278/0.41669
OG0013513	Pcar_Contig120_G00001.t1	-4597.49	-4594.42	MOG1_DANRE	0.01328	0.18993/0.59483
OG0004771	Pcar_Contig2_G00297.t1	-6757.55	-6754.48	ILKAP_HUMAN	0.01329	0.13614/0.35192
[truncated: 929 more rows]

## Sheet: Table S6
Table S6. Positively Selected Genes (963) estimated by site-branch model in PAML with Pareas menglaensis setting as foreground.
[truncated: 964 more rows]

[truncated: 20 more sheets: Table S7, Table S8, Table S9, Table S10, Table S11, Table S12, Table S13, Table S14, Table S16, Table S17, Table S18, Table S19, Table S20, Table S21, Table S22, Table S23, Table S25, Table S26, Table S27, Table S30]
